# Supplementary material for: Multi-group diagnostic classification of high-dimensional data using differential scanning calorimetry plasma thermograms
Source: PLoS One. 2019 Aug 20;14(8):e0220765. doi: 10.1371/journal.pone.0220765 (PMC6701772; doi:10.1371/journal.pone.0220765)
Supplement: S1 File — This file contains the DSC data and demographic / clinical data for all subjects within each clinical group (97 normal / control, 35 cervical cancer, 54 lung cancer). The file contains one worksheet for the DSC data and one worksheet for the demographic / clinical data for each of the three groups (six worksheets in total). The first row of the DSC data worksheet contains the column labels. The first column is labeled “Temperature” and contains the temperature values (in degrees Celsius) for each heat capacity measurement (451 data points between 45 °C and 90 °C at 0.1 °C intervals). Subsequent columns are labeled with a unique identifier for each subject and contain heat capacity data at each temperature point for a given subject. Subject identifiers starting with the letter L indicate lung cancer patients, the letter C indicates cervical cancer patients and N indicate normal / control subjects. The first row of the demographic / clinical worksheets contains the column labels indicating the sample ID (unique subject identifier) and relevant demographic / clinical variables for each group. The subsequent rows in the worksheet contain demographic / clinical data for a unique subject. (XLSX) [file pone.0220765.s002.xlsx]

## Sheet: Normal.DSC
Temperature	N1	N2	N3	N4	N5	N6	N7	N8	N9	N10	N11	N12	N13	N14	N15	N16	N17	N18	N19	N20	N21	N22	N23	N24	N25	N26	N27	N28	N29	N30	N31	N32	N33	N34	N35	N36	N37	N38	N39	N40	N41	N42	N43	N44	N45	N46	N47	N48	N49
45	-0.0002	-0.00113	0.0022045	-0.000503	-0.00099	-0.002535	-0.001439	6.6e-05	0.00017	0.0009805	-7.55e-05	0.000636	0.0013455	-0.00011025	0.00135	0.001875	-0.0008935	-0.0005664	0.0007815	-0.001219	0.002	7.5e-05	-0.0008415	-0.00178	0.0007465	-0.001085	-0.0016905	0.0013755	-0.00325	0.0014565	-0.00234	-0.0022835	-0.000774	0.001435	0.001631	-0.00078	0.0005515	0.000775	5.5e-05	-0.0006845	0.00209065	-0.000429	-0.001376	-0.000265	-1.5e-05	-4.5e-05	-0.00016	-0.00212	-0.00184
45.1	-0.001475	-0.00429	0.001595	-0.002495	-0.000125	-0.0013885	-0.000461	-0.00051	-0.0007135	0.00038975	-0.00215	0.000493	0.000632	-0.00043725	-0.00108	0.0008425	-0.001758	-0.001507	0.000596	-0.0010515	0.002485	0.0006455	0.0002075	-0.00136	-0.00209	-0.0016865	-0.0018595	0.000575	-0.00359	0.0007135	-0.003205	-0.003205	-0.001297	0.0001005	0.001495	-0.00116	0.00054	0.00038975	-0.000997	-0.000296	0.0022145	-0.001595	-0.000846	0.000873	0.00032	-0.00087155	-0.00056655	-0.00147	-0.00134725
45.2	0.00119	-0.000713	0.000955	-0.0012008	0.000775	-0.0015735	-0.0011065	-0.0009325	-0.001435	0.00052	-0.001062	-0.000445	0.000332	0.0016455	1e-05	0.000331	-0.001152	-0.0014	-0.0007363	-0.00141	0.002055	-0.00023155	-0.00068	0.0019925	-0.00205	-0.0004415	-0.002245	0.000395	-0.005615	0.002275	-0.002785	-0.0010935	-0.0012495	7.9e-05	0.000736	-0.00049605	0.0017755	0.001836	-0.0004525	0.000612	0.004125	-0.0007935	-0.0015405	0.0007975	0.0010055	-0.00082	0.0007141	0.000375	0.000925
45.3	-0.0008745	-0.00115	0.00019	-0.0008375	-0.0006957	0.00172	-0.0010595	-0.002355	-0.0010995	9.48e-05	-0.0008865	0.0006481	-0.0002245	0.0003525	0.0003	0.001275	-0.001457	-1e-05	-0.000535	-0.00168	0.0017965	-0.0018865	-0.000353	0.000436	-0.00143	-0.000858	0.000195	0.00018	-0.002415	0.000609	-0.00225	-0.003185	-0.002585	0.001215	-0.0005685	-0.00181	0.0025335	0.000913	-0.0010795	-0.0007465	0.002005	0.0012025	0.0007125	0.0013502	0.001105	0.000115	0.00025	0.000412	-0.0012295
45.4	-0.0002954	-0.001185	0.001485	-0.00045455	-0.000375	-0.001395	-0.00028	-0.0009665	0.0005785	0.00138	-0.0011914	0.000746	0.00169	0.0001873	0.0007205	0.0017855	-0.0005875	-0.0008045	0.0005645	-0.001455	0.001012	0.0011945	-0.0001145	-0.000107	-0.0007835	8.52e-05	-0.001885	0.001525	-0.0020775	0.00084	-0.0024	-0.002745	0.0006556	0.0013765	-0.000104	0.00147	0.003335	0.0004417	-0.000941	4e-05	0.00038	0.0012415	-0.0004	0.0014775	0.002675	-0.0003905	-8.35e-05	-0.001275	0.0004645
45.5	-0.000503	-0.000748	-0.000319	-0.0012515	0.00056	-0.001599	-0.000868	0.001045	-0.000907	0.0008445	0.000609	0.000135	0.001696	-0.00021705	0.00194	0.0016005	-0.00165	1.8e-05	0.001545	-0.00073	0.001695	0.000785	-7.85e-05	0.0006745	0.000447	-0.000443	-0.00232	0.001105	-0.0019385	0.0002001	-0.002285	-0.002425	0.000791	0.00039	0.00236	0.000195	0.0022825	0.0001325	-0.00076	-0.001375	0.00207	0.0009155	-0.000505	0.002935	0.0041805	-1e-05	0.000305	-0.0003445	0.0002965
45.6	-0.00024975	-0.001946	0.000772	-0.001605	0.0014785	0.0003155	0.0008085	0.00139	-0.001044	-0.00204	0.0007595	0.001175	-0.000952	0.001166	0.0016895	0.00149	-0.0005755	-0.000734	0.001062	-0.001705	0.0015045	0.001414	-0.001749	-0.000366	0.001448	-0.0009035	-0.000896	0.000305	-0.001755	-0.0002327	-0.0008075	-0.00254	0.0014275	0.000465	0.001945	-0.002585	0.0007255	0.001422	-0.0009439	-0.00129	0.0009805	0.00017255	-0.003035	0.000175	0.001279	0.00196	0.00194	0.00049	-0.00034
45.7	-0.0002855	0.000695	0.000128	-0.001825	0.0026	-8.75e-05	-0.000705	0.000422	-0.001335	-0.0005324	0.00021	-0.0010355	0.0001557	-0.00023	0.000815	0.001797	-0.000772	0.0001575	0.00223	-0.000951	0.002985	0.000517	0.0007725	0.000585	0.000405	0.0002455	-0.001507	8e-05	-0.003074	0.0015415	-0.0006515	-0.00172	0.000595	0.0002195	0.00235	0.00103	0.000865	0.001229	-0.001935	-0.00143	0.001304	-0.00042	-0.00022	0.0018969	0.000736	0.000405	0.0013735	-0.000622	-0.0006875
45.8	-0.0009145	-0.001395	0.0011605	-0.0004145	0.0008185	-0.00052	-0.00273	-0.00040435	-0.0004985	0.000216	-0.001795	0.0008363	0.00128	-7.75e-05	-0.000526	0.0014755	-0.001227	-0.0010695	0.0018195	-0.0003884	0.00432	-0.0001115	0.002018	0.000893	-0.00134105	0.0004705	-0.0014215	-0.00032	-0.00036	0.00194	-0.0023345	-0.00135935	-0.0002329	-0.000582	0.0015	0.000755	0.0022975	0.002255	-0.00049	0.000199	0.0019094	0.001	-0.00312	-0.0002	0.00109	-0.0011705	-0.0010155	0.000202	-0.00112755
45.9	0.001016	-0.000565	0.003195	0.0003475	-5e-05	-0.0002655	-0.0004165	0.0002385	-0.000771	0.00138	0.0002745	0.001038	0.000129	0.000746	0.001005	0.00196	0.0007435	-0.000674	0.0002535	-0.0006795	9.75e-05	-0.001271	-0.001575	-0.0005045	0.0003622	-9.43e-05	-0.00296	-0.00057	-0.000831	-4.56e-05	-0.001128	-0.002905	0.0003635	0.00034915	0.0006412	0.000877	0.0016215	0.0003809	-0.001273	-0.00096	0.00195	-0.001195	-0.00043	0.0015	-0.0005775	0.0013555	0.000835	0.0010475	-0.0013495
46	0.000264	-0.000215	0.00165	-0.0003126	0.00094	0.0004425	-0.000342	0.0010995	-0.00028	-9.05e-05	0.001196	0.0010575	-0.00031	0.00017	0.00236	0.00234	8.95e-05	0.0002085	0.001196	-0.00197	5.45e-05	-0.001186	-0.000664	0.00135	0.0002685	0.0011155	-0.001631	-0.00034	-0.003075	0.001103	0.0004935	-0.001905	0.0007725	0.001355	-0.0010265	-5.5e-05	0.000331	0.001585	-0.00226	0.0001635	-0.00070655	-0.00110645	0.0007225	0.0023195	0.0001675	0.0005355	0.0011125	-0.0008215	-0.00025
46.1	-0.000965	-0.0017975	0.00236	-0.000636025	0.00037	0.001283	-4e-05	0.0002525	-0.00053	-2.2e-05	-0.0004745	0.0006525	0.00098	0.000124	0.0014575	0.001895	-0.0006591	0.0004165	0.00072	-0.00278	0.001212	0.0002673	0.000431	-0.001588	0.0003605	0.0013535	-0.0005435	0.00017	-0.0020995	-4.5e-05	-0.00111	-0.002805	0.001875	0.00175	-0.0006235	-0.00015	0.001194	-0.0001105	-0.000299	8e-06	9.5e-05	0.001341	0.0002185	0.0014755	0.001605	0.0008295	0.001754	-0.0002115	0.0002005
46.2	0.00086	-0.0012865	0.00264	-0.0007845	-0.00123	-0.001178	-0.0009705	0.002285	-0.00138957	-0.0002	0.001377	0.001319	-1.5e-05	-0.000653	0.002565	0.0012815	-0.000709	0.00046	0.000965	-0.0014305	0.00111	0.000905	3e-05	-0.000165	0.002875	0.0009975	-0.0014	0.000935	-0.00286	0.001444	-0.000125	-0.001346	0.00176	0.0006755	0.000813	0.001085	0.000396	-0.00030755	-0.00152	-0.000767	0.002595	-0.000588	-0.0011375	0.001515	0.00083115	0.00297	0.00147	0.000141	-0.000635
46.3	-0.000295	-0.002515	0.00285	-0.002665	-0.000455	-0.00153	-0.00039	0.001605	-0.001564	-0.001035	-0.00014	0.000764	0.00087935	2.5e-06	0.002155	0.000435	-0.001141	-0.00174	0.00053	-0.0031195	0.00054294	5e-05	-0.000322	0.001462	0.0001809	0.00202	-0.001665	0.00064	-6.97e-05	0.001272	-0.0008025	-0.00189805	0.0002	-0.0009715	0.0007525	0.00052	0.00176	0.001311	-0.001162	-0.0011935	0.00285	-0.000343	-0.001825	0.0009365	0.002505	0.0017595	0.001405	-0.000646	5e-05
46.4	-0.000745	-0.0007095	0.001851	0.0006115	0.0009975	0.00033	-0.0002715	-0.0007085	0.00202	0.00117	-0.00047545	0.00279	0.00146	0.0005975	0.00191	0.002435	0.001299	0.001003	0.001346	-0.000683	0.002135	-0.000315	0.001005	-0.000895	-0.00163	0.0014455	-0.000405	0.00201	-0.0007801	0.0013455	-0.00163	-0.00184	0.0002875	0.00194	-0.00024335	0.0025795	0.00334	0.0019835	0.000607	8.78e-05	0.00167	0.00219	0.00112905	0.001865	0.002798	0.0006591	-0.00019	-0.000245	0.00271
46.5	0.00048	-0.002635	0.00262	0.000587	0.00044715	0.0007935	-5e-06	-0.001128	0.00075	-0.000365	-0.001335	0.001425	0.000476	-2.3e-05	4.75e-05	0.002795	0.0004015	0.001784	0.00149792	-7e-05	0.000765	-0.000556	0.0011385	-0.000745	-0.001495	0.0013425	-0.0007545	0.00141605	0.00098	-0.000137	-0.0022985	-0.0014485	7.7e-05	0.0017155	0.0008345	0.00199835	0.002623	0.0012055	0.0006185	0.001965	0.00178465	0.00173	0.000455	0.002187	0.002235	-0.0002125	5.1e-05	0.001422	0.00232
46.6	0.00079815	-0.001525	0.003355	-0.001662	0.000601	0.0018495	0.00110185	0.0009745	0.0003165	3.9e-05	-5.5e-05	0.002615	0.00173	0.00211	0.00156	0.00022	0.000314	-0.000217	-4.5e-05	-0.0014495	0.0009965	-0.000423	-0.00042	0.00189	0.000779	0.00017315	0.0006185	0.0013885	0.00101	0.001855	-0.000315	-0.001464	0.0004995	-0.0007395	0.0003985	0.002065	0.002012	0.0006355	0.000965	-0.001091	0.002975	0.001434	-0.001921	3e-05	0.003505	0.0012985	0.002045	0.00069375	0.002065
46.7	0.001151	0.00051	0.00176015	0.000633	0.001431	0.00162	-0.000697	0.001212	-0.001003	0.00096	-0.000745	0.0011795	0.0002558	0.001651	0.00018	0.001748	0.0003565	0.0007965	3.25e-05	-0.00016	-0.000105	0.0006875	-0.002785	0.001399	0.0004485	-0.00046515	0.00062755	-0.00134	-0.0019195	0.0026155	-0.0001684	0.0008375	0.000681	0.002555	-0.000425	0.001235	0.001265	0.002635	-0.0018055	0.0012215	0.00246	-0.000118	-0.0010575	0.003345	-0.0010925	0.0014905	0.00141095	-0.00021955	0.00056
46.8	-0.00019	0.0009345	0.00197625	-0.000654	0.0009385	-0.0005685	0.000442	0.000887	-0.000103	0.000912	-9.32e-05	0.00114	0.001122	0.0018285	0.0022965	0.00147	0.000707	0.000611555	0.0012735	-0.000401	0.0004755	-0.0002795	-0.00014525	0.0012525	0.0014695	0.0007825	-0.0010835	0.000265	-0.000187	0.002255	4.5e-05	-0.0005045	0.0010645	0.001245	0.00046	0.0011945	0.0024375	0.00302	1.8e-05	0.000772	0.0020015	-0.0006825	0.001687	0.001933	0.0032195	0.00237	0.002525	0.001385	0.00141
46.9	0.002435	0.000599	0.0019755	0.000215	-2e-05	0.00156	0.00121	0.002255	0.001745	0.000275	0.00013545	0.000485	0.0014945	0.002675	0.002161	0.0026805	3.06e-05	0.0010665	-0.0003259	0.001285	0.002207	0.000625	0.001148	0.002635	0.0027325	0.0018395	0.0009136	0.000105	0.00043	0.0025845	0.0012	0.0001757	0.0021	0.0014885	5.5e-05	0.0021435	0.0022525	0.003005	0.0005185	0.000706	0.002765	0.0020065	0.0006975	0.0012495	0.0024765	0.0024225	0.003885	0.0002595	0.00215
47	0.001071	-0.000833	0.001685	-0.0013235	-0.000114	-0.000802	0.001324	-0.0005435	0.00211	0.0010355	0.000916	0.0010035	0.00148	0.00121	0.00147	0.002865	0.0001562	0.000994	0.0012445	-0.00021	0.004725	0.0008485	0.00097	-0.000137	0.000797	0.00070685	0.0003595	-0.0002185	0.0014305	0.001643	0.001679	-0.0017745	0.002885	0.002178	0.00056133	0.00059	0.002325	0.000177	0.0006435	-2.05e-05	0.0016	0.000976	0.00093	0.00203	0.0005985	0.00315	0.002464	0.0004535	0.001598
47.1	0.000169	0.000136	0.002845	0.001845	0.000551	0.0004032	0.000805	0.001705	0.001825	0.001945	0.0012305	0.0015513	0.000539	0.0008935	0.0015275	0.00167	0.001115	0.002155	0.0016575	0.001855	0.0022225	-0.0006985	0.0019015	0.0015325	0.001865	0.00051405	0.000249	0.001216	0.000913	0.002163	0.0006975	-0.0011895	0.0009905	0.002565	4.5e-05	0.002018	0.00165	0.003315	0.000843	0.00063785	0.002242	0.001705	0.000193	0.00214	0.00311	0.002544	0.003435	0.0011035	0.00183
47.2	0.00124	-0.000495	0.00321	-0.000661	0.000646	0.001831	0.00283	0.00229	0.00153	0.0018195	0.00153	0.00194	0.0005465	-0.0001796	0.00223015	0.0024	0.00026715	0.000921	0.0011965	0.000524	0.002865	0.0006765	0.001375	0.0006905	0.00194	0.000384	0.000495	0.00075	0.0019135	0.0013765	0.0006392	-0.00031	0.00192	0.001995	0.001635	0.003155	0.00125	0.002035	-0.00020545	0.000745	0.001755	0.00128	-0.0003825	0.0036	0.00161935	0.001104	0.001581	0.0010115	0.000235
47.3	0.00219	-0.001125	0.0009405	-0.000175	0.0020295	0.001845	0.001165	0.0006775	0.001043	0.00191	0.0009335	0.0015065	0.001869	0.0002715	0.0016729	0.001965	0.0001725	0.0003175	0.00120985	0.000478	0.002195	0.00165	-0.000163	0.00125	0.00071	-0.00092795	0.001755	0.00128	-9.85e-05	0.0009075	0.000839	-0.000941	0.001237	0.001955	0.0012165	0.0018545	0.00168	0.001415	0.001745	0.001354	0.0037	0.001965	0.00172	0.003255	0.0018355	0.001111	0.001706	0.0032	0.0012485
47.4	0.000354	-0.002455	0.004295	0.0004297	-0.000275	-0.00052	0.000848	0.00211	0.0015855	0.002413	0.00171	0.001665	0.0019025	0.000215	0.0009295	0.003515	0.0005325	0.00223	0.0013745	-0.0004645	0.0019925	0.001373	0.0007705	0.001475	0.00125	0.001567	-0.000982	0.0007995	6e-05	0.0005	0.001039	-0.001955	0.00150815	0.002155	0.003135	0.000945	0.001685	0.001778	0.00225	0.0013716	0.001025	0.00073745	0.0008987	0.003655	0.002965	0.0020575	0.002435	0.0017885	0.000725
47.5	0.000885	-0.00284	0.0035965	0.001485	0.003385	0.001865	0.001851	0.000637	0.002422	0.0023255	0.001434	0.002509	0.00251	0.001936	0.00156	0.002515	0.00134615	0.0011743	0.001556	0.001625	0.004125	0.002883	0.00276	0.00155	0.0017315	0.0016225	0.000305	0.0008225	0.001585	0.001925	0.0012195	-0.0008945	0.0015185	0.002805	0.00321	0.001995	0.002865	0.0016545	0.0007865	0.000531	0.002911	0.003165	0.0020055	0.004225	0.0031765	0.002167	0.002745	0.0025205	0.002838
47.6	0.00325	0.00155	0.003105	0.0013905	0.001849	0.00035855	0.0019045	0.002032	0.00209	0.0023015	0.001415	0.0026385	0.001428	0.0006565	0.001272	0.002785	-0.0002315	0.0017844	0.001613	0.0005995	0.002595	0.0013398	0.0016195	0.000877	0.001655	0.002305	-0.000585	0.001805	0.001197	0.00392	0.002955	-0.0007975	0.00228	0.002925	0.001875	0.0016695	0.0029	0.001845	0.0002165	0.00274	0.0021705	0.00121	0.001915	0.004055	0.003258	0.00364	0.00357	0.0006705	0.002245
47.7	0.001325	-0.001315	0.00266	-9e-05	0.00315	-6.35e-05	0.0005705	0.002565	0.001665	0.00048	0.00145	-2e-05	0.001225	0.00202	0.0011105	0.001726	9.3e-05	0.001167	0.001675	-0.000675	0.00265	0.0016155	0.00169	0.002365	0.0010365	0.002655	-0.000115	0.0013765	0.00256	0.000896	0.0018485	-0.0005	0.001154	0.000216	0.00229	0.002238	0.003085	0.002035	0.000813	0.001015	0.0019555	0.001726	0.000285	0.00231	0.004535	0.0014045	0.00178	0.00322	0.0012035
47.8	0.002585	0.001446	0.004265	0.002715	0.002302	0.003435	0.002865	0.002705	0.001363	0.003595	0.002875	0.003185	0.00148	0.002075	0.00368	0.00455	0.001426	0.00274	0.002655	0.00164	0.0019535	0.00251	0.000351	0.0011425	0.001735	0.004335	0.00487	0.0011995	0.0019235	0.002655	0.002995	0.001202	0.002626	0.00239	0.003255	0.003765	0.00289	0.002385	0.0026	0.001423	0.00262	0.00235	0.002005	0.0031	0.00584	0.00243	0.0018115	0.00196	0.00367
47.9	0.00289	0.0012305	0.0007865	0.00249	0.004085	0.00236	0.00289	0.000529	0.00172	0.00279	0.0013785	0.00056715	0.001755	0.001549	0.002013	0.003955	0.00068	0.00196	0.00235	0.0007415	0.002165	0.0014475	0.00202	0.001165	0.0017	0.004985	0.00051465	0.000305	0.002625	0.0018575	0.0011335	0.0010915	0.000722	0.003585	0.0023165	0.000325	0.001835	0.001885	0.00396	0.0025	0.001775	0.00264	0.0022206	0.0030675	0.003935	0.002395	0.0015045	0.00185	0.001865
48	0.0004865	0.00042	0.00438	0.002545	0.00318	0.0020775	0.001377	0.001275	0.0023705	0.001525	0.001595	0.003	0.00162	3.05e-05	0.0021	0.003715	0.001785	0.002985	0.002545	0.001524	0.00263	0.001231	0.0007565	0.0006025	0.001445	0.003	7.2e-05	-0.000265	0.001063	0.001142	0.0009475	-0.000949	0.0016215	0.003945	0.00362	0.004085	0.003305	0.001792	0.00062955	0.001505	0.0001515	0.001989	0.003145	0.00292	0.00437	0.00211	0.00259	0.002375	0.002635
48.1	0.0008935	0.0032	0.0021645	0.002485	0.002885	0.001775	0.002135	0.002425	0.003755	0.00359	0.002435	-0.0002355	0.003605	0.000754	0.002235	0.004685	7e-05	0.002385	0.002635	0.000835	0.00425	0.003985	-6e-05	0.0017155	0.0006193	0.004345	0.000974	0.001807	0.002621	0.0041285	0.002055	6.25e-05	0.0034	0.004045	0.0029255	-0.00025	0.00433	0.002345	0.003015	0.0024235	0.002425	0.0020385	0.002325	0.00453	0.00703	0.002345	0.002775	0.00105895	0.00325
48.2	0.0017805	0.0004055	0.00564	0.002305	0.00417	0.0013575	0.003245	0.00327	0.002325	0.002546	0.002665	0.0027865	0.002495	0.000697	0.00446	0.00343	0.00178	0.0010265	0.00323	0.001505	0.003715	0.00273	0.001188	0.0011672	0.004465	0.0028665	-0.000212	0.002721	0.0041	0.00117	0.002295	0.0008925	0.002385	0.00203	0.001865	0.00431	0.00514	0.0020005	0.002415	0.001325	0.0018775	0.002855	0.002215	0.004335	0.008	0.004875	0.00559	0.0015915	0.00262
48.3	0.002235	-0.0008585	0.00375	0.002225	0.001861	0.00222	0.00165	0.0025	0.00267	0.00295	0.001785	0.00408	0.001935	-1.25e-05	0.0014205	0.004325	0.002935	0.00372	0.002545	0.0013355	0.00554	0.0021175	0.001567	0.000685	0.0002375	0.003795	0.0013755	0.00171	0.00176	0.001455	0.0007135	-0.000299	0.00273	0.00334	0.0012605	0.004705	0.003515	7e-05	0.0010805	0.0011775	7.65e-05	0.0018685	0.003315	0.00596	0.005085	0.002935	0.003425	0.00223	0.002735
48.4	0.00207	-0.0004685	0.00324	0.002295	0.0022955	0.00247	0.0021085	0.0002015	0.0022305	0.00304	0.002335	0.002395	0.00157	0.0011415	0.002741	0.00501	0.002215	0.002305	0.00285	0.0015506	0.0049	0.00293	0.002655	0.00096	0.000905	0.003305	0.00184	0.000113	0.0018395	0.00035435	0.002023	1.5e-05	0.0026	0.003045	0.00194	0.00372	0.00269	0.0020245	-4.4e-05	0.002219	0.00210405	0.00118	0.002245	0.005545	0.0021875	0.00355	0.0024205	0.00303	0.00245
48.5	0.00168	-0.001705	0.005565	0.001318	0.003765	0.0031	0.00313	0.00169	0.0028325	0.002305	0.001605	0.003275	0.002755	0.0013811	0.0029865	0.00264	0.002325	0.00118	0.001855	0.0008255	0.003915	0.003245	0.000954365	0.001545	0.00345	0.00362	0.00083855	0.0019175	0.0023705	0.0018125	0.00187	0.0002495	0.003185	0.002205	0.00189	0.00437	0.00255	0.0027385	0.00205	0.00252	0.001459	0.001094	0.0016	0.003675	0.00534	0.005415	0.00407	0.00174	0.00336
48.6	0.003605	0.000855	0.001925	0.00226	0.00401	0.002365	0.002825	0.002825	0.002335	0.00304	0.0018945	0.001318	0.0012602	0.00054	0.002525	0.003595	0.0009435	0.002555	0.00244	0.0008788	0.00143	0.00301	-0.00022	0.001041	0.0028895	0.00321	0.0017255	0.001425	-3.19e-05	0.0028125	0.004015	0.00169	0.002925	0.00339	0.0015135	0.00314	0.00278	0.002965	0.000805655	0.002545	0.00282	0.000881	0.00343	0.00428	0.00399	0.00353	0.003125	0.002954	0.00182
48.7	0.003927	0.002007	0.0021	0.004255	0.00217335	0.00405	0.00266	0.003195	0.00303	0.003395	0.002365	0.0023155	0.002176	-0.0007945	0.002845	0.004945	0.00248	0.00403	0.00227	0.0029	0.00356	0.003185	0.0018935	0.000543	0.00463	0.003285	0.00127	0.00252	0.00165	0.002525	0.0022255	0.0010535	0.003605	0.004165	-0.0005425	0.005935	0.00428	0.00155	0.00293	0.003025	0.002105	0.00125	0.003695	0.004765	0.00272	0.004625	0.004155	0.001867	0.0028845
48.8	0.003145	0.00273	0.00427	0.00305	0.002535	0.004335	0.003985	0.00362	0.0018135	0.00393	0.00233	0.002462	0.0023525	0.002375	0.005135	0.00642	0.00152	0.003305	0.00221	0.001995	0.0031255	0.0033	0.00179	0.003305	0.004365	0.0020015	0.002245	0.001685	0.0003	0.0055	0.0031	0.0020115	0.0026	0.00377	0.001325	0.00548	0.003665	0.004215	0.001775	0.002705	0.004975	0.000696	0.00366	0.004045	0.002235	0.00412	0.0037	0.004475	0.0022535
48.9	0.00197	0.00022485	0.0041	0.002905	0.0032	0.004955	0.002565	0.002885	0.001407	0.0013855	0.001875	0.0036	0.0041	0.0013215	0.001511	0.004545	0.0027875	0.002165	0.004305	0.000975	0.005065	0.002204	0.00224	0.00204535	0.002725	0.002285	0.00322	0.000977	0.003037	0.0020405	0.002635	-5.05e-05	0.003725	0.0029695	0.00404	0.00469	0.003955	0.002694	0.00096	0.002362	0.004685	0.00124	0.00382	0.004645	0.003925	0.004535	0.003385	0.003735	0.00243
49	0.005635	0.00281	0.005455	0.00303	0.004815	0.00367	0.00284	0.002374	0.00325	0.004105	0.003265	0.00408	0.00362	0.00267	0.004485	0.00514	0.002775	0.00337	0.0033	0.003455	0.004405	0.003335	0.0013945	0.00351	0.00444	0.00256	0.0012915	0.0010585	0.004515	0.004925	0.003955	0.00299	0.00321	0.004415	0.00402	0.008575	0.003395	0.003565	0.001574	0.0028	0.004275	0.001875	0.00332	0.005615	0.003935	0.00474	0.004	0.0042	0.00241
49.1	0.00464	0.0016385	0.004625	0.00323	0.005055	0.00367	0.002155	0.002654	0.003316	0.001745	0.00292	0.004355	0.004015	0.002935	0.00274	0.004575	0.00235	0.00244	0.002395	-0.000476	0.00428	0.00414	0.00334	0.002435	0.003685	0.002735	0.00222	0.0009965	0.00497	0.00393	0.003085	0.0012035	0.00437	0.00268	0.00353	0.003865	0.003785	0.003245	0.00262	0.00309	0.00507	0.003659	0.00361	0.00476	0.005425	0.004695	0.004035	0.003255	0.0025595
49.2	0.00291	0.0011935	0.005785	0.003525	0.00579	0.00582	0.003395	0.003385	0.004625	0.00275	0.0016065	0.004865	0.00388	0.00338	0.002215	0.00569	0.00417	0.00213	0.00289	0.0008765	0.004685	0.00332	0.002735	0.00565	0.0018885	0.0045	0.002855	0.002299	0.00632	0.00141062	0.00251	-0.000195	0.004085	0.003625	0.004475	0.00312	0.004365	0.00299	0.00228	0.00269	0.00512	0.002875	0.004555	0.006505	0.00584	0.005275	0.00497	0.003255	0.0030615
49.3	0.004815	0.001717	0.00563	0.00365	0.004895	0.005625	0.00287	0.00455	0.00554	0.001407	0.001322	0.006415	0.0046	0.00225	0.00311	0.00624	0.003735	0.00316	0.000222595	9.65e-05	0.00558	0.004075	0.002945	0.00494	0.00394	0.00417	0.004025	0.003185	0.00601	0.00375	0.00356	0.001345	0.00463	0.0018015	0.005065	0.005845	0.00538	0.003465	0.00342	0.00249	0.00582	0.003525	0.003555	0.004895	0.004135	0.005935	0.005705	0.00366	0.001775
49.4	0.0025475	-0.0009505	0.005365	0.00557	0.004625	0.006845	0.002345	0.003795	0.00474	0.004125	0.00384	0.00527	0.00496	0.002535	0.00447	0.0076	0.004265	0.00341	0.003305	0.003765	0.005545	0.006245	0.003685	0.003102	0.003975	0.004	0.00465	0.00323	0.005815	0.00423	0.004495	0.00186	0.0044	0.00456	0.003755	0.00582	0.006445	0.003525	0.006505	0.00454	0.00412	0.004275	0.006605	0.008035	0.004545	0.005885	0.00517	0.005425	0.003655
49.5	0.005905	0.0026615	0.004645	0.00441	0.004405	0.005535	0.002195	0.00541	0.00694	0.003955	0.00296	0.004735	0.005915	0.004	0.00288	0.007485	0.004365	0.00247	0.00283	0.002857	0.005645	0.00545	0.005645	0.005945	0.004055	0.00575	0.0034	0.004255	0.00678	0.00621	0.003775	0.00356	0.004795	0.00516	0.00527	0.00573	0.007035	0.0034	0.00615	0.003315	0.0064	0.00492	0.00542	0.00777	0.00589	0.005725	0.00449	0.00457	0.004725
49.6	0.0066	0.001835	0.007865	0.00401	0.00346	0.00701	0.0047	0.00472	0.00664	0.003445	0.0025	0.00799	0.00656	0.00323	0.0019475	0.007165	0.005235	0.00563	0.002375	0.002855	0.005085	0.004625	0.003745	0.00443	0.00514	0.00543	0.005515	0.005055	0.007895	0.00519	0.00437	0.00358	0.00456	0.0052	0.005795	0.00642	0.0067	0.00274	0.005435	0.005325	0.00701	0.004865	0.00713	0.007505	0.006285	0.00788	0.006535	0.004525	0.004415
49.7	0.00672	0.002088	0.00693	0.00369	0.00434	0.007575	0.00341	0.003375	0.00706	0.0059	0.0022765	0.00773	0.007515	0.00295	0.00322	0.00931	0.0048	0.004835	0.002855	0.003	0.006135	0.0054	0.002965	0.005305	0.00521	0.004525	0.006615	0.005355	0.00783	0.005535	0.00353	0.00343	0.005285	0.00518	0.005265	0.005035	0.006075	0.004035	0.005745	0.00483	0.006055	0.00565	0.00681	0.00821	0.00732	0.00614	0.004395	0.0051	0.005185
49.8	0.00831	0.00506	0.00576	0.00639	0.005325	0.00777	0.003	0.005955	0.006505	0.003725	0.003485	0.008295	0.006855	0.0039	0.00482	0.008195	0.00379	0.004845	0.002295	0.002865	0.00521	0.00442	0.00407	0.0068	0.005685	0.004735	0.0054	0.00636	0.00795	0.00528	0.00354	0.00419	0.00637	0.00508	0.005525	0.006765	0.00724	0.0052	0.00482	0.005905	0.00743	0.005255	0.00609	0.00767	0.00619	0.007245	0.00712	0.00562	0.004625
49.9	0.00849	0.0029	0.00578	0.006335	0.005545	0.00765	0.00476	0.005305	0.006255	0.00415	0.004285	0.008245	0.00752	0.00435	0.00569	0.008255	0.006555	0.004475	0.00289	0.002155	0.00618	0.005935	0.004855	0.00478	0.006185	0.00312	0.004405	0.00527	0.008475	0.006895	0.005685	0.00456	0.007355	0.00579	0.003041	0.007915	0.00702	0.003895	0.00531	0.00588	0.00745	0.007035	0.00723	0.00823	0.006695	0.00707	0.0068	0.006645	0.00586
50	0.00796	0.00513	0.007035	0.00692	0.005745	0.007345	0.00733	0.00792	0.007555	0.00657	0.005575	0.00936	0.006665	0.003325	0.00699	0.01006	0.005735	0.00713	0.003258	0.00535	0.00544	0.006225	0.00402	0.008255	0.007895	0.00413	0.007085	0.00249	0.00482	0.00853	0.007665	0.005505	0.01018	0.00845	0.0049	0.00829	0.00624	0.00599	0.00322	0.006315	0.008725	0.00209	0.007945	0.008545	-0.00014	0.00823	0.008255	0.00719	0.00378
50.1	0.00771	0.0025615	0.007475	0.005425	0.007425	0.00841	0.00492	0.00762	0.007855	0.004745	0.003425	0.00876	0.008185	0.003905	0.00543	0.009275	0.00666	0.005245	0.00381	0.003785	0.00453	0.00796	0.00493	0.006005	0.0078	0.005505	0.004885	0.004755	0.008445	0.00547	0.007245	0.005965	0.00814	0.007385	0.00906	0.008235	0.006965	0.00544	0.004495	0.006805	0.008405	0.00587	0.008975	0.00912	0.006335	0.007745	0.00713	0.007475	0.00527
50.2	0.008105	0.005635	0.009955	0.007585	0.007035	0.00869	0.00415	0.00642	0.008325	0.006365	0.00396	0.01068	0.008305	0.004835	0.00339	0.011665	0.00709	0.00574	0.003645	0.005745	0.006415	0.0069	0.006395	0.00679	0.00775	0.00492	0.00706	0.004295	0.007465	0.00753	0.006025	0.00465	0.00913	0.007445	0.006165	0.00956	0.00694	0.005515	0.006	0.00656	0.008905	0.00612	0.00932	0.01157	0.00545	0.008905	0.00724	0.00887	0.005235
50.3	0.00831	0.00284	0.00903	0.00823	0.007675	0.008615	0.004925	0.00681	0.00966	0.006605	0.004805	0.01056	0.008505	0.00568	0.005275	0.0105	0.00572	0.00741	0.00462	0.004635	0.006815	0.00981	0.00535	0.005455	0.00688	0.00555	0.006825	0.00668	0.009345	0.00548	0.00597	0.003015	0.010485	0.00755	0.006	0.00826	0.007525	0.00447	0.00757	0.007575	0.00818	0.007135	0.01078	0.011915	0.008945	0.00862	0.008575	0.007045	0.00644
50.4	0.01014	0.00474	0.009065	0.008095	0.009255	0.00975	0.004365	0.00772	0.00795	0.00506	0.003425	0.008905	0.00963	0.0064	0.004605	0.009075	0.005995	0.00709	0.00376	0.002675	0.00691	0.007835	0.003765	0.006275	0.00734	0.007125	0.00785	0.005815	0.00879	0.00777	0.006005	0.004615	0.008225	0.008215	0.007755	0.008375	0.00705	0.00568	0.00675	0.007505	0.00849	0.006615	0.009805	0.010945	0.011215	0.00737	0.007855	0.0091	0.00562
50.5	0.009775	0.004735	0.00876	0.00721	0.01024	0.009975	0.00577	0.00808	0.010165	0.005745	0.003905	0.011685	0.010085	0.007015	0.00587	0.01118	0.008025	0.006625	0.00543	0.0030815	0.00891	0.009235	0.00656	0.0066	0.0087	0.008675	0.00731	0.00646	0.009575	0.010015	0.0065	0.00616	0.009485	0.007135	0.008555	0.010315	0.007685	0.00509	0.005295	0.0067	0.00965	0.00688	0.00857	0.01039	0.0134	0.00802	0.007705	0.00765	0.005805
50.6	0.010005	0.004885	0.00639	0.00933	0.008235	0.0104	0.00516	0.00689	0.010325	0.006995	0.00361	0.009595	0.00915	0.005755	0.005245	0.012125	0.00699	0.007515	0.00452	0.005885	0.00855	0.010025	0.0053	0.00768	0.00936	0.00873	0.007875	0.00721	0.011225	0.007925	0.00786	0.005315	0.008765	0.00663	0.00684	0.0103	0.008185	0.006845	0.00597	0.009725	0.008195	0.00611	0.01073	0.01235	0.010295	0.00838	0.008285	0.007385	0.00624
50.7	0.01068	0.004865	0.007565	0.00687	0.00766	0.01183	0.003965	0.007315	0.009395	0.006215	0.00411	0.00996	0.00928	0.00428	0.00346	0.011835	0.006935	0.006795	0.004365	0.00205	0.006075	0.009	0.004165	0.0069	0.00673	0.00805	0.008245	0.007095	0.010195	0.008325	0.00694	0.006	0.008235	0.007465	0.00613	0.009355	0.008805	0.00491	0.008195	0.007795	0.010205	0.006955	0.009765	0.011955	0.012825	0.00856	0.008325	0.00787	0.006765
50.8	0.009265	0.00286	0.00972	0.009265	0.007525	0.011645	0.00562	0.009085	0.009865	0.007375	0.004905	0.01022	0.012055	0.005945	0.006475	0.01313	0.008415	0.00996	0.00519	0.00662	0.00814	0.009365	0.006195	0.00451	0.010055	0.007845	0.00865	0.00857	0.014455	0.006215	0.008025	0.004885	0.00933	0.008345	0.00847	0.012625	0.01116	0.00544	0.007875	0.00999	0.009835	0.00836	0.011205	0.014385	0.011925	0.01004	0.00981	0.00687	0.007145
50.9	0.007315	0.006775	0.009165	0.008285	0.00822	0.012245	0.007175	0.010485	0.01051	0.00731	0.006425	0.01061	0.012775	0.00711	0.0066	0.013145	0.00779	0.00837	0.006505	0.006155	0.00947	0.009635	0.007915	0.006545	0.010185	0.00667	0.008545	0.007695	0.01309	0.008865	0.010135	0.005955	0.010265	0.008355	0.011215	0.01164	0.00985	0.0054	0.007715	0.0106	0.01027	0.00873	0.010745	0.01355	0.01045	0.010735	0.010455	0.008415	0.00637
51	0.011965	0.006145	0.00887	0.009935	0.009245	0.012205	0.006775	0.00984	0.0109	0.00976	0.00457	0.01001	0.01107	0.00613	0.00488	0.013835	0.00758	0.009365	0.007125	0.00681	0.00682	0.00961	0.005565	0.00563	0.008985	0.00763	0.010105	0.006525	0.01094	0.00985	0.00749	0.00707	0.00927	0.00859	0.010655	0.008965	0.00951	0.006065	0.00732	0.008205	0.0097	0.00868	0.012865	0.01361	0.00995	0.009165	0.00843	0.008725	0.006345
51.1	0.01067	0.00444	0.00837	0.010575	0.0089	0.011005	0.00585	0.009515	0.00968	0.00739	0.004145	0.011275	0.012	0.00567	0.005145	0.013965	0.007795	0.00897	0.00777	0.00559	0.0086	0.00994	0.006855	0.006495	0.009855	0.00783	0.009185	0.00684	0.01284	0.010855	0.006355	0.006665	0.01032	0.00784	0.0091	0.010505	0.01047	0.00467	0.00829	0.00964	0.008815	0.009285	0.01224	0.01376	0.009765	0.00985	0.008745	0.00719	0.006405
51.2	0.01138	0.006255	0.010075	0.00779	0.00949	0.01242	0.00725	0.009515	0.009585	0.00784	0.005695	0.010845	0.01056	0.007085	0.00673	0.01341	0.007115	0.00849	0.006895	0.00506	0.00843	0.010845	0.00778	0.007455	0.009505	0.008015	0.00951	0.005345	0.01037	0.00904	0.00768	0.00778	0.01047	0.007495	0.010505	0.01106	0.008945	0.005615	0.006295	0.008755	0.010145	0.007385	0.0107	0.01214	0.005047	0.00932	0.009505	0.00823	0.005465
51.3	0.010615	0.005225	0.01198	0.007835	0.012045	0.01231	0.00667	0.009285	0.00973	0.007405	0.00524	0.01322	0.01064	0.00568	0.005685	0.012915	0.00883	0.009115	0.007625	0.005405	0.008405	0.01136	0.0077	0.00485	0.009765	0.007195	0.008515	0.00613	0.011265	0.007865	0.00655	0.00745	0.009445	0.008405	0.009205	0.013515	0.00902	0.00684	0.005565	0.009225	0.009965	0.0073	0.01197	0.01489	0.010575	0.010225	0.00957	0.009115	0.00642
51.4	0.012845	0.00677	0.011585	0.010235	0.01147	0.013175	0.00656	0.00806	0.009875	0.00916	0.005055	0.01303	0.010735	0.006975	0.005605	0.013705	0.009485	0.00945	0.006575	0.005355	0.007295	0.01154	0.00766	0.00693	0.00797	0.00816	0.01003	0.006345	0.00954	0.0104	0.006075	0.008915	0.008595	0.009255	0.009045	0.01142	0.009015	0.007775	0.006405	0.010165	0.0087	0.006535	0.01043	0.014475	0.010325	0.00934	0.00913	0.010745	0.006795
51.5	0.01191	0.00636	0.01037	0.009875	0.01042	0.011655	0.00591	0.00886	0.010795	0.00829	0.003595	0.011875	0.0108	0.007915	0.005115	0.01434	0.009725	0.01078	0.006615	0.004525	0.007365	0.0109	0.00738	0.008615	0.00932	0.008715	0.009195	0.006705	0.011675	0.010265	0.006235	0.00768	0.010025	0.00871	0.01031	0.010665	0.008435	0.00714	0.006705	0.01025	0.011215	0.007645	0.012755	0.016045	0.01184	0.0104	0.009095	0.00932	0.00597
51.6	0.012255	0.00855	0.011915	0.012065	0.011485	0.01364	0.005785	0.007655	0.01127	0.010995	0.00237	0.01175	0.01126	0.00617	0.004255	0.0163	0.0091	0.01195	0.006655	0.00782	0.007505	0.01078	0.00749	0.00599	0.00902	0.00856	0.0106	0.004755	0.008965	0.01057	0.005835	0.00693	0.008155	0.009995	0.010305	0.013205	0.00905	0.00614	0.007135	0.010935	0.010805	0.00784	0.013665	0.0173	0.011245	0.01024	0.008985	0.01058	0.006355
51.7	0.009955	0.00765	0.01068	0.00765	0.010415	0.012095	0.00596	0.008965	0.009965	0.008415	0.005025	0.01036	0.013225	0.006245	0.005505	0.013865	0.007865	0.00912	0.00628	0.0046	0.00847	0.010765	0.00771	0.007765	0.0098	0.00877	0.010675	0.007	0.011855	0.009455	0.00707	0.00655	0.009185	0.00801	0.01042	0.01078	0.01039	0.00642	0.008555	0.009005	0.01012	0.01031	0.0124	0.01554	0.0129	0.0109	0.0108	0.009685	0.00871
51.8	0.01191	0.008215	0.010385	0.009505	0.01022	0.013705	0.005245	0.00758	0.0115	0.010425	0.003885	0.009915	0.01274	0.0061	0.006015	0.01577	0.00742	0.01008	0.006105	0.00553	0.00756	0.00965	0.007915	0.0085	0.00948	0.007155	0.012	0.009165	0.01303	0.01021	0.00584	0.00772	0.008795	0.01027	0.00974	0.009895	0.01081	0.006585	0.009915	0.00993	0.009965	0.01009	0.01473	0.016485	0.014795	0.00976	0.00951	0.00983	0.008455
51.9	0.012325	0.00667	0.010875	0.00893	0.011715	0.013085	0.005825	0.0099	0.01103	0.00826	0.00492	0.011145	0.01152	0.006105	0.004195	0.015	0.007775	0.010675	0.007015	0.00652	0.008455	0.011605	0.00872	0.00644	0.009215	0.009875	0.010975	0.007825	0.012185	0.00909	0.00607	0.008885	0.009115	0.00985	0.012025	0.013375	0.00894	0.00715	0.009615	0.010215	0.010695	0.010105	0.01378	0.014815	0.01402	0.01113	0.01099	0.009185	0.008095
52	0.01167	0.00945	0.01116	0.01041	0.011005	0.011915	0.00752	0.011235	0.012555	0.01039	0.005335	0.01007	0.01193	0.008475	0.00661	0.01589	0.00932	0.01131	0.00796	0.0068	0.010335	0.01159	0.007815	0.008395	0.010185	0.00931	0.01077	0.008735	0.01313	0.01325	0.00659	0.009175	0.01037	0.009395	0.01026	0.01286	0.010675	0.00881	0.01069	0.009835	0.01123	0.0102	0.01337	0.016265	0.01564	0.011595	0.011335	0.01209	0.00849
52.1	0.011925	0.00661	0.009925	0.010365	0.009045	0.01177	0.006085	0.00924	0.011805	0.00933	0.0057	0.00982	0.01191	0.00611	0.006305	0.014955	0.007435	0.010765	0.007085	0.00711	0.009625	0.010155	0.00703	0.00887	0.00993	0.00855	0.009995	0.007035	0.0125	0.00959	0.00704	0.007695	0.01056	0.00889	0.010715	0.010065	0.010145	0.006825	0.009125	0.010355	0.010355	0.01081	0.01201	0.01482	0.01462	0.010165	0.009555	0.00956	0.00694
52.2	0.012155	0.00719	0.011435	0.01025	0.009585	0.012255	0.00738	0.00896	0.012275	0.010005	0.006495	0.009545	0.01041	0.00764	0.005925	0.015435	0.00792	0.011815	0.00664	0.00506	0.008325	0.01055	0.006295	0.00877	0.00951	0.008595	0.0112	0.006395	0.012395	0.010975	0.0079	0.00839	0.00958	0.0094	0.01273	0.01203	0.009645	0.007575	0.007155	0.01147	0.010245	0.00751	0.01329	0.016925	0.01391	0.01083	0.01058	0.010385	0.00546
52.3	0.01147	0.00711	0.01235	0.009545	0.010665	0.01343	0.00727	0.009345	0.01175	0.01026	0.00491	0.01106	0.010685	0.005835	0.00697	0.01528	0.00807	0.011215	0.00834	0.00517	0.007905	0.01021	0.007885	0.006715	0.009575	0.007735	0.01048	0.00612	0.010685	0.009805	0.00794	0.008015	0.00968	0.010125	0.00979	0.011815	0.009205	0.00679	0.008145	0.009585	0.008845	0.00776	0.01289	0.016745	0.01295	0.011265	0.01095	0.009305	0.00528
52.4	0.010475	0.00838	0.011655	0.009665	0.011275	0.01195	0.007445	0.011325	0.01176	0.010255	0.00577	0.00871	0.01124	0.0052	0.00752	0.01491	0.00804	0.00989	0.00714	0.00499	0.00841	0.00958	0.00578	0.007375	0.01156	0.00787	0.01062	0.005485	0.00926	0.010205	0.007445	0.00734	0.00972	0.011055	0.0098	0.012505	0.00904	0.005675	0.00655	0.011555	0.00931	0.00733	0.012795	0.01836	0.01375	0.01191	0.01192	0.00926	0.004805
52.5	0.00952	0.00673	0.01151	0.009145	0.00968	0.01287	0.0082	0.010245	0.009865	0.01052	0.006055	0.010175	0.011205	0.00695	0.00587	0.0147	0.007915	0.009365	0.0056	0.005385	0.0079	0.00949	0.006195	0.0078	0.01059	0.00756	0.01148	0.007045	0.01401	0.00864	0.006885	0.005585	0.00969	0.0095	0.011025	0.010185	0.01001	0.00819	0.00875	0.010055	0.010075	0.009795	0.01259	0.0163	0.016	0.01087	0.010915	0.009445	0.005585
52.6	0.01091	0.0067	0.01224	0.009415	0.01102	0.012015	0.00589	0.0099	0.0106	0.01083	0.005355	0.009525	0.010685	0.0054	0.00599	0.01596	0.007435	0.012135	0.003965	0.00701	0.00842	0.00913	0.00735	0.00723	0.007955	0.00534	0.00957	0.006675	0.011715	0.008095	0.006085	0.00625	0.00793	0.01009	0.009375	0.01151	0.008035	0.006885	0.00596	0.011795	0.009315	0.00795	0.012155	0.016455	0.013675	0.01026	0.009665	0.008695	0.005095
52.7	0.01046	0.006585	0.01213	0.00802	0.009485	0.010105	0.00579	0.0108	0.009325	0.00923	0.00558	0.0096	0.008425	0.00467	0.00503	0.014525	0.007745	0.01068	0.004675	0.00599	0.00769	0.009055	0.006155	0.0036255	0.008815	0.007625	0.01059	0.005055	0.01081	0.007055	0.006185	0.004755	0.010295	0.010435	0.00906	0.013385	0.00846	0.00525	0.006305	0.010015	0.00713	0.007835	0.010485	0.01513	0.01185	0.009905	0.00944	0.007205	0.004475
52.8	0.010275	0.007165	0.011505	0.007405	0.01089	0.01065	0.00587	0.01039	0.011275	0.008185	0.004134	0.008905	0.00852	0.00619	0.006165	0.015405	0.006365	0.00935	0.006095	0.005415	0.00698	0.007945	0.005765	0.00772	0.008825	0.006875	0.00822	0.00534	0.007375	0.007855	0.005405	0.00597	0.008865	0.01081	0.00918	0.008655	0.00848	0.005735	0.005	0.008735	0.00856	0.00394	0.01144	0.01342	0.009405	0.010475	0.009375	0.008315	0.004045
52.9	0.009195	0.005365	0.01076	0.006895	0.01175	0.00928	0.00738	0.01102	0.00918	0.00683	0.0059	0.00797	0.008535	0.004755	0.006785	0.01413	0.005275	0.00927	0.005725	0.003775	0.009375	0.009565	0.00749	0.004225	0.007455	0.00858	0.008565	0.0033	0.0078	0.008275	0.006435	0.005065	0.00965	0.00951	0.009665	0.010975	0.008405	0.00601	0.004405	0.00896	0.00741	0.00434	0.0102	0.0145	0.00807	0.010375	0.00938	0.007075	0.004175
53	0.011875	0.00472	0.010525	0.007955	0.01141	0.009985	0.00607	0.00816	0.01016	0.010565	0.005095	0.00859	0.00791	0.005025	0.003825	0.015185	0.005305	0.009995	0.0048	0.004905	0.00835	0.00911	0.005085	0.00586	0.00766	0.00766	0.009775	0.003475	0.0073	0.0077	0.005655	0.00565	0.00765	0.00943	0.010555	0.012075	0.006725	0.005135	0.00383	0.008955	0.00769	0.00523	0.01104	0.015075	0.00962	0.010835	0.009965	0.00832	0.002705
53.1	0.01029	0.00849	0.01136	0.007225	0.011645	0.01057	0.007365	0.009505	0.01022	0.00739	0.005965	0.0074	0.00781	0.0046	0.005095	0.013915	0.00638	0.00896	0.00472	0.003935	0.008705	0.00846	0.007085	0.00628	0.00885	0.00671	0.00988	0.002525	0.00858	0.00791	0.00624	0.005565	0.009195	0.00894	0.009685	0.008195	0.006715	0.006755	0.004155	0.00774	0.00714	0.005335	0.01153	0.01516	0.00791	0.01192	0.010835	0.007015	0.00374
53.2	0.009765	0.00683	0.01135	0.006585	0.010705	0.01029	0.00653	0.00895	0.01096	0.010285	0.003785	0.00666	0.0079	0.00703	0.00401	0.014315	0.00733	0.00893	0.006475	0.00524	0.00934	0.01023	0.00621	0.008325	0.00538	0.0081	0.008	0.003505	0.01036	0.006125	0.005195	0.005565	0.007755	0.011015	0.01054	0.01177	0.006615	0.006585	0.00569	0.009405	0.007375	0.00679	0.010615	0.014525	0.011135	0.011065	0.009025	0.007995	0.004455
53.3	0.01224	0.009375	0.01071	0.006715	0.0082	0.010925	0.006355	0.010405	0.008085	0.009215	0.004595	0.00735	0.008145	0.00611	0.00673	0.0136	0.006295	0.00825	0.006335	0.003165	0.009435	0.010105	0.005685	0.00577	0.00826	0.008335	0.009635	0.0026225	0.008125	0.008855	0.005855	0.00661	0.008185	0.009935	0.010465	0.01247	0.00852	0.006745	0.00519	0.007955	0.0091	0.006715	0.010925	0.01265	0.01036	0.012075	0.010485	0.007695	0.005165
53.4	0.0105	0.00576	0.01112	0.007705	0.0089	0.009515	0.007895	0.009935	0.007975	0.00842	0.00624	0.00893	0.007665	0.00652	0.00593	0.014455	0.00614	0.00996	0.00517	0.00564	0.00921	0.009255	0.00562	0.008215	0.009585	0.008065	0.008555	0.004415	0.009065	0.00667	0.00635	0.00394	0.008545	0.009775	0.009785	0.01233	0.00672	0.005315	0.00538	0.009045	0.00848	0.00507	0.01158	0.01422	0.009555	0.012875	0.012295	0.00817	0.00367
53.5	0.01055	0.007235	0.011995	0.00704	0.0102	0.00723	0.00714	0.01015	0.00682	0.008555	0.005	0.008695	0.0078	0.00702	0.00562	0.014005	0.006305	0.009335	0.005605	0.00222	0.009575	0.00872	0.005805	0.007595	0.008115	0.009025	0.007965	0.00519	0.010115	0.008295	0.003605	0.00458	0.007685	0.007485	0.00961	0.011545	0.00866	0.005815	0.00608	0.00723	0.009725	0.006335	0.009065	0.012615	0.01022	0.012245	0.010095	0.00796	0.004715
53.6	0.010065	0.00803	0.011995	0.00734	0.00954	0.008845	0.005885	0.00965	0.008845	0.011245	0.00394	0.00942	0.00945	0.005245	0.00447	0.014435	0.00621	0.009325	0.00722	0.00448	0.00809	0.00879	0.004195	0.00554	0.00733	0.00811	0.0093	0.00717	0.01032	0.007565	0.003175	0.004705	0.007435	0.0093	0.00918	0.008945	0.01017	0.00555	0.008865	0.008815	0.00802	0.00758	0.01017	0.013935	0.01134	0.01074	0.00996	0.007235	0.006125
53.7	0.010115	0.00884	0.012265	0.010055	0.00997	0.009835	0.006445	0.0097	0.009215	0.010245	0.00475	0.00867	0.00862	0.006585	0.004415	0.014355	0.006675	0.009195	0.005795	0.005565	0.008025	0.009015	0.005965	0.00528	0.00817	0.007165	0.0092	0.00353	0.00922	0.00846	0.004315	0.00652	0.00809	0.009035	0.01148	0.011255	0.00839	0.006	0.00833	0.008565	0.00882	0.00726	0.011025	0.013805	0.008825	0.010825	0.01045	0.00722	0.004445
53.8	0.01069	0.00621	0.0115	0.00772	0.00825	0.00782	0.006735	0.011375	0.008425	0.00969	0.005235	0.009055	0.00883	0.005875	0.003085	0.014295	0.00749	0.00976	0.005575	0.005525	0.00949	0.008045	0.005505	0.00564	0.007025	0.00933	0.007865	0.00497	0.010455	0.008675	0.00302	0.006075	0.00736	0.010125	0.009855	0.01076	0.007615	0.00763	0.00701	0.00874	0.008245	0.008005	0.01116	0.012905	0.00718	0.010685	0.01038	0.00701	0.004465
53.9	0.012675	0.008425	0.012895	0.007565	0.01006	0.00897	0.00677	0.0113	0.00732	0.0099	0.00593	0.00885	0.008005	0.005675	0.005315	0.014655	0.00586	0.009075	0.00522	0.00604	0.00552	0.00808	0.0032955	0.00829	0.007655	0.008055	0.008675	0.003655	0.01126	0.008785	0.005	0.007045	0.00939	0.01061	0.009815	0.010945	0.008935	0.007335	0.00636	0.00764	0.009355	0.008025	0.013445	0.015295	0.007495	0.011235	0.01156	0.00884	0.005095
54	0.01104	0.008055	0.012675	0.00631	0.011105	0.008245	0.00672	0.0108	0.008155	0.008945	0.004545	0.008615	0.009	0.00654	0.00531	0.013665	0.00588	0.00795	0.006105	0.00448	0.00666	0.00941	0.004785	0.006925	0.007465	0.00699	0.008395	0.004775	0.010625	0.007965	0.0041785	0.005265	0.00839	0.00961	0.011565	0.011735	0.0081	0.00804	0.00698	0.008825	0.00809	0.00735	0.011945	0.01339	0.01103	0.012065	0.01195	0.00752	0.005515
54.1	0.010825	0.00563	0.012665	0.008255	0.00953	0.00651	0.00654	0.0094	0.009235	0.01184	0.004995	0.009095	0.00761	0.007255	0.00358	0.01471	0.005175	0.00988	0.00433	0.006885	0.007485	0.00779	0.00561	0.006285	0.00551	0.006635	0.008615	0.00367	0.007555	0.008805	0.005235	0.00669	0.008885	0.01142	0.01159	0.01207	0.008	0.00761	0.00521	0.00903	0.00856	0.00254	0.012265	0.01571	0.01021	0.012015	0.010695	0.008515	0.0041
54.2	0.0108	0.00524	0.01001	0.00835	0.00916	0.008845	0.007035	0.01071	0.009235	0.0107	0.00479	0.00825	0.008185	0.00494	0.006165	0.013895	0.005475	0.00823	0.00492	0.005305	0.01052	0.007855	0.005115	0.00543	0.006775	0.00779	0.0088	0.00304	0.007895	0.007955	0.004205	0.00433	0.009685	0.01022	0.010455	0.008185	0.0083	0.005165	0.00563	0.007215	0.00812	0.00503	0.01202	0.013225	0.007205	0.011315	0.011765	0.005575	0.00387
54.3	0.012615	0.00933	0.014	0.00889	0.009665	0.009215	0.006315	0.011275	0.00911	0.0091	0.005615	0.009215	0.008745	0.007175	0.00477	0.01341	0.00722	0.008545	0.00497	0.006745	0.01039	0.01061	0.005745	0.005555	0.00656	0.00852	0.008905	0.004945	0.01034	0.00978	0.003895	0.00759	0.008005	0.01116	0.010565	0.011155	0.008575	0.007065	0.007215	0.00956	0.00797	0.006585	0.011585	0.01268	0.009265	0.01382	0.0128	0.00775	0.00504
54.4	0.01143	0.0078	0.01378	0.00842	0.009675	0.00888	0.007605	0.01069	0.008015	0.010315	0.005245	0.008015	0.008335	0.00522	0.006305	0.01294	0.005565	0.00672	0.007695	0.00442	0.0105	0.009795	0.00548	0.00496	0.005815	0.007995	0.00906	0.00428	0.007525	0.01024	0.005735	0.005865	0.009505	0.010245	0.010585	0.008395	0.00658	0.00716	0.00591	0.00717	0.010465	0.00576	0.01168	0.012495	0.00688	0.013595	0.013205	0.00775	0.006285
54.5	0.012065	0.00853	0.0139	0.00987	0.009605	0.009395	0.00763	0.01144	0.008365	0.009875	0.0056	0.0098	0.01016	0.006015	0.007305	0.01399	0.00754	0.00848	0.006015	0.00541	0.01001	0.011165	0.005975	0.00668	0.00688	0.010415	0.00876	0.00476	0.010165	0.00824	0.00501	0.00449	0.009785	0.01154	0.012585	0.012945	0.009145	0.007225	0.00827	0.00956	0.00966	0.007675	0.013355	0.01517	0.0102	0.01425	0.01304	0.007855	0.006675
54.6	0.01134	0.00963	0.015125	0.009265	0.011145	0.008215	0.00725	0.012955	0.008055	0.010355	0.006155	0.00944	0.009575	0.00559	0.005365	0.015305	0.007835	0.008635	0.00465	0.006175	0.01033	0.009755	0.005985	0.006565	0.00647	0.00878	0.00912	0.00665	0.011005	0.009605	0.00513	0.0062	0.010285	0.013365	0.01206	0.00999	0.00968	0.009255	0.008	0.009775	0.010685	0.008295	0.013005	0.01454	0.011945	0.014585	0.01272	0.008845	0.007965
54.7	0.014065	0.008925	0.013765	0.007715	0.009515	0.00877	0.00811	0.01201	0.00859	0.01088	0.00692	0.01106	0.00924	0.0086	0.00719	0.014355	0.00818	0.00912	0.00566	0.006535	0.011735	0.009525	0.006035	0.008565	0.007725	0.009645	0.008495	0.0072	0.01098	0.010845	0.004975	0.00607	0.00991	0.012685	0.011535	0.01028	0.01011	0.009455	0.006175	0.00923	0.01326	0.008065	0.011975	0.0145	0.010775	0.014175	0.012395	0.009055	0.006345
54.8	0.01102	0.004718	0.01409	0.008145	0.010185	0.0094	0.008755	0.01236	0.01024	0.00886	0.007855	0.010465	0.01086	0.00666	0.005355	0.01591	0.006705	0.00836	0.00567	0.007095	0.009535	0.01065	0.004325	0.004859	0.00822	0.00905	0.008615	0.005235	0.011965	0.00869	0.004965	0.004635	0.01156	0.01206	0.01165	0.011925	0.0096	0.007015	0.006975	0.008865	0.009395	0.009435	0.013255	0.014755	0.01124	0.0149	0.01337	0.00761	0.008165
54.9	0.01275	0.010155	0.013865	0.007595	0.010555	0.010925	0.008835	0.01311	0.00985	0.0089	0.00652	0.009725	0.011775	0.00824	0.005765	0.014695	0.00802	0.00818	0.00624	0.00618	0.00847	0.01122	0.00477	0.01076	0.008275	0.008895	0.009815	0.005	0.010925	0.01175	0.005945	0.008645	0.01142	0.011355	0.013145	0.009735	0.009335	0.00906	0.007675	0.00904	0.012005	0.010305	0.01171	0.013445	0.011225	0.01597	0.014695	0.00966	0.00792
55	0.0141	0.01084	0.015375	0.011675	0.01003	0.01106	0.00936	0.015205	0.0095	0.011435	0.007665	0.01177	0.0126	0.009155	0.00718	0.017615	0.00842	0.00975	0.005915	0.006555	0.00939	0.010595	0.005615	0.011095	0.009295	0.008555	0.00948	0.00568	0.012225	0.012175	0.007815	0.00783	0.012825	0.015205	0.0137	0.010505	0.010905	0.010575	0.0089	0.010945	0.01331	0.012185	0.014685	0.016485	0.01091	0.016415	0.016025	0.01024	0.007955
55.1	0.01248	0.01031	0.01584	0.008325	0.010435	0.01051	0.009845	0.01513	0.010415	0.010215	0.00744	0.01078	0.01187	0.0098	0.009125	0.017415	0.00851	0.009405	0.006985	0.00667	0.008915	0.012255	0.006385	0.008885	0.010305	0.00834	0.009445	0.006305	0.010385	0.009265	0.00787	0.00761	0.01385	0.015085	0.01262	0.012335	0.010615	0.009525	0.00911	0.010395	0.0115	0.011095	0.01458	0.01696	0.012595	0.01648	0.016155	0.008975	0.0077
55.2	0.01347	0.01256	0.015015	0.01191	0.01143	0.011175	0.00949	0.01334	0.01008	0.011895	0.007675	0.011835	0.01166	0.00803	0.00756	0.01746	0.00909	0.010755	0.008165	0.00762	0.010855	0.01346	0.007015	0.008455	0.00849	0.009145	0.009955	0.009075	0.01361	0.01047	0.00688	0.00709	0.015005	0.01386	0.016305	0.01275	0.012005	0.009695	0.00943	0.012105	0.011905	0.00966	0.01502	0.016135	0.014255	0.01768	0.016935	0.008265	0.007515
55.3	0.013725	0.011515	0.01564	0.00965	0.01278	0.0113	0.00997	0.01448	0.00913	0.015285	0.007705	0.01113	0.01228	0.00887	0.00673	0.01631	0.00826	0.012295	0.00656	0.009645	0.011345	0.01293	0.00627	0.01203	0.010325	0.009015	0.01086	0.00768	0.01152	0.01228	0.00689	0.007795	0.012425	0.014945	0.01689	0.013055	0.011835	0.012625	0.00887	0.01171	0.014065	0.01041	0.015095	0.01721	0.009945	0.01701	0.01705	0.00998	0.00699
55.4	0.01502	0.012255	0.0199	0.01085	0.01242	0.01171	0.011785	0.01697	0.01061	0.012505	0.00989	0.014575	0.014295	0.009075	0.010205	0.016535	0.01038	0.01081	0.00657	0.00768	0.011825	0.015665	0.007335	0.00999	0.011155	0.009265	0.011675	0.00792	0.013605	0.01299	0.008715	0.00821	0.015525	0.015835	0.017715	0.01689	0.01256	0.012025	0.009925	0.01132	0.013585	0.01152	0.014895	0.017135	0.01291	0.01849	0.01763	0.009665	0.008475
55.5	0.01405	0.013235	0.019005	0.01242	0.013505	0.011645	0.01185	0.016725	0.01113	0.0146	0.010135	0.01491	0.01441	0.010835	0.011025	0.01862	0.009275	0.01097	0.007725	0.010515	0.013185	0.01448	0.00667	0.00844	0.01048	0.010845	0.00995	0.008695	0.014155	0.01181	0.008825	0.0068	0.015065	0.01741	0.01525	0.01486	0.013325	0.01005	0.009215	0.01402	0.01209	0.010705	0.01782	0.018195	0.01362	0.01822	0.017705	0.008115	0.008905
55.6	0.01692	0.01527	0.018695	0.01202	0.013605	0.011815	0.0111	0.01507	0.010835	0.01316	0.009515	0.0141	0.01489	0.010575	0.00898	0.017855	0.010045	0.010575	0.00837	0.008875	0.01059	0.01354	0.006335	0.009365	0.01159	0.009965	0.011225	0.008575	0.01446	0.014155	0.00735	0.009895	0.014685	0.015785	0.01698	0.01412	0.012535	0.01164	0.01022	0.01235	0.01344	0.01116	0.016665	0.01779	0.01301	0.01666	0.016885	0.01029	0.00787
55.7	0.01666	0.014815	0.02096	0.0135	0.013055	0.011345	0.01105	0.01779	0.012185	0.01448	0.01001	0.01486	0.013525	0.011615	0.010365	0.0186	0.012185	0.01221	0.01011	0.011575	0.011885	0.016155	0.007355	0.010505	0.010975	0.01233	0.012575	0.00724	0.014445	0.01571	0.00819	0.01	0.016005	0.017365	0.017275	0.01731	0.012165	0.01295	0.00888	0.013645	0.015205	0.00945	0.016475	0.019515	0.011695	0.02015	0.018485	0.010615	0.008635
55.8	0.01649	0.015775	0.023355	0.013545	0.015835	0.01186	0.0109	0.017615	0.012495	0.01383	0.00967	0.01659	0.016185	0.01175	0.00992	0.01857	0.012015	0.01231	0.009435	0.009615	0.01299	0.01698	0.008465	0.0119	0.011495	0.011945	0.01043	0.009515	0.014795	0.014085	0.00905	0.00948	0.016475	0.01639	0.01855	0.015015	0.013325	0.01398	0.01009	0.014205	0.016255	0.01203	0.01737	0.017235	0.0143	0.020005	0.020785	0.01133	0.0105
55.9	0.017175	0.01491	0.02241	0.01283	0.01467	0.012835	0.01353	0.018015	0.012675	0.013585	0.010395	0.01564	0.01682	0.012145	0.01019	0.01917	0.011075	0.01199	0.010025	0.01067	0.015005	0.01442	0.00859	0.01164	0.010895	0.011875	0.01043	0.00934	0.01429	0.01457	0.01001	0.00977	0.01603	0.01668	0.019345	0.01699	0.013745	0.01336	0.010655	0.01393	0.013455	0.01206	0.01726	0.018265	0.01407	0.02109	0.02138	0.01092	0.01109
56	0.01792	0.01518	0.02351	0.013835	0.016485	0.01423	0.01299	0.018025	0.0127	0.015715	0.01046	0.015445	0.01624	0.014375	0.01112	0.02037	0.011315	0.013555	0.010165	0.01109	0.01464	0.017285	0.00889	0.013605	0.010785	0.01395	0.012125	0.0081	0.013835	0.016225	0.008445	0.01034	0.017325	0.018955	0.017445	0.018145	0.01452	0.01564	0.010165	0.01457	0.01768	0.01215	0.01801	0.01907	0.01614	0.02065	0.02118	0.011665	0.0111
56.1	0.0176	0.015975	0.023315	0.01312	0.01677	0.014375	0.012715	0.018395	0.012835	0.015415	0.010325	0.018625	0.016335	0.013715	0.01105	0.02091	0.01251	0.01242	0.00988	0.012315	0.015305	0.017955	0.008875	0.012505	0.012855	0.012095	0.012825	0.008055	0.01619	0.01583	0.00965	0.01026	0.017165	0.01757	0.018615	0.02036	0.014485	0.016105	0.010865	0.01491	0.0155	0.01129	0.019155	0.01978	0.01395	0.02228	0.02299	0.01121	0.0104
56.2	0.018315	0.01622	0.0263	0.01338	0.016115	0.014975	0.014025	0.01992	0.0145	0.014425	0.01166	0.02015	0.01862	0.0138	0.01107	0.020135	0.01387	0.01098	0.009775	0.010425	0.01565	0.01801	0.0102	0.01224	0.01188	0.01312	0.012675	0.009915	0.01682	0.01664	0.010045	0.011525	0.018925	0.01736	0.02281	0.020185	0.01541	0.014035	0.01288	0.014165	0.01745	0.01536	0.01762	0.018935	0.015285	0.02387	0.024475	0.01184	0.01162
56.3	0.020315	0.01894	0.02646	0.01467	0.015985	0.01535	0.01372	0.01889	0.017285	0.014195	0.012475	0.01984	0.01731	0.015275	0.011395	0.02039	0.01348	0.012865	0.009075	0.012125	0.01663	0.017855	0.01075	0.014045	0.012825	0.01312	0.01403	0.009875	0.018115	0.01761	0.009595	0.012825	0.019665	0.01747	0.01997	0.02092	0.015265	0.016325	0.01287	0.016755	0.01738	0.012605	0.020025	0.02177	0.01515	0.02345	0.02281	0.011715	0.01146
56.4	0.02002	0.020215	0.02635	0.015315	0.016345	0.015865	0.015055	0.019935	0.016865	0.01761	0.012095	0.01989	0.01677	0.01455	0.01201	0.02426	0.011995	0.01444	0.01061	0.013105	0.016055	0.017255	0.00992	0.01513	0.012675	0.01186	0.01421	0.01124	0.016395	0.018835	0.009895	0.012945	0.019935	0.02234	0.020485	0.018625	0.01464	0.017195	0.01246	0.01687	0.01813	0.01372	0.02197	0.021925	0.015455	0.02483	0.02437	0.01237	0.01136
56.5	0.021575	0.01924	0.02696	0.013645	0.015295	0.01624	0.01516	0.02185	0.01561	0.01553	0.01293	0.019345	0.01752	0.01579	0.012205	0.0221	0.01404	0.011885	0.01029	0.010355	0.01781	0.019825	0.010745	0.01527	0.01308	0.015195	0.01408	0.010595	0.016745	0.01892	0.01054	0.013	0.02117	0.0191	0.0228	0.021015	0.0174	0.01898	0.01262	0.0154	0.019215	0.01478	0.0193	0.01859	0.01632	0.02501	0.025155	0.01227	0.01139
56.6	0.02151	0.01964	0.02864	0.014705	0.01749	0.01644	0.01535	0.020445	0.0166	0.018295	0.013885	0.020175	0.019365	0.01586	0.01161	0.022965	0.014955	0.014875	0.01022	0.014175	0.01929	0.02104	0.01136	0.015645	0.0128	0.01528	0.01367	0.011665	0.01837	0.018955	0.01031	0.013145	0.019695	0.02336	0.02478	0.021055	0.016915	0.01756	0.01261	0.01885	0.019515	0.014225	0.02137	0.023525	0.018305	0.024975	0.02541	0.01369	0.012665
56.7	0.022665	0.02302	0.03071	0.0172	0.017	0.017635	0.01589	0.02055	0.015765	0.019355	0.01411	0.02166	0.020495	0.016635	0.011575	0.024975	0.01656	0.015415	0.013385	0.015425	0.01714	0.021	0.01072	0.01481	0.0131	0.01588	0.01558	0.012645	0.019055	0.019575	0.009945	0.014715	0.020765	0.02365	0.02437	0.024575	0.01842	0.018195	0.014455	0.019465	0.01795	0.016125	0.022775	0.0232	0.019615	0.02419	0.02561	0.012835	0.013685
56.8	0.02303	0.02275	0.03057	0.01577	0.01793	0.019525	0.01733	0.022945	0.018445	0.01802	0.015505	0.02317	0.021075	0.019245	0.01414	0.02636	0.01619	0.015705	0.012925	0.01536	0.020745	0.022685	0.01264	0.01662	0.013495	0.018515	0.019645	0.01207	0.01927	0.02108	0.012325	0.01406	0.022495	0.023945	0.02706	0.025335	0.0165	0.020305	0.01499	0.01877	0.02133	0.016275	0.02366	0.024925	0.018845	0.027545	0.028075	0.01317	0.011935
56.9	0.02231	0.022825	0.030675	0.018595	0.01761	0.019885	0.016705	0.02344	0.01903	0.02021	0.015045	0.022275	0.02241	0.016945	0.01456	0.026235	0.01584	0.01786	0.013305	0.015145	0.02057	0.02439	0.013095	0.016035	0.015905	0.0173	0.01846	0.012875	0.019675	0.020695	0.01334	0.01431	0.023615	0.026355	0.027555	0.023975	0.017225	0.01987	0.014	0.02145	0.01926	0.017175	0.02374	0.02537	0.01878	0.027015	0.028815	0.01277	0.0141
57	0.02607	0.027595	0.029495	0.016785	0.01995	0.018605	0.01857	0.0257	0.020645	0.020175	0.017995	0.02317	0.023385	0.02038	0.01642	0.02545	0.016005	0.016255	0.01339	0.01557	0.02052	0.02432	0.013485	0.019225	0.017605	0.01768	0.0182	0.013415	0.022395	0.023705	0.014255	0.018225	0.02533	0.02494	0.030055	0.024065	0.01903	0.022105	0.0162	0.020215	0.022295	0.01733	0.02491	0.02554	0.02084	0.029145	0.030765	0.015575	0.014625
57.1	0.02548	0.02753	0.037455	0.019335	0.0212	0.02064	0.01837	0.02583	0.01953	0.02225	0.01765	0.025755	0.022555	0.01873	0.016055	0.02677	0.019615	0.018675	0.015305	0.016975	0.02214	0.025955	0.01388	0.01597	0.01646	0.018475	0.01872	0.013375	0.020295	0.02197	0.01334	0.015385	0.025515	0.0268	0.03148	0.028115	0.019725	0.022375	0.016525	0.023145	0.02177	0.018295	0.025535	0.027475	0.018675	0.029655	0.031565	0.015335	0.015855
57.2	0.025695	0.029845	0.03529	0.018625	0.02171	0.019645	0.020175	0.027125	0.02137	0.02208	0.01841	0.025995	0.02435	0.02192	0.015765	0.026965	0.019305	0.0182	0.016355	0.01766	0.023795	0.026175	0.01433	0.019635	0.01735	0.01986	0.01788	0.014835	0.024175	0.025	0.013775	0.017665	0.02548	0.02677	0.03102	0.02783	0.020765	0.024875	0.017235	0.022865	0.024315	0.01876	0.02716	0.026925	0.019915	0.028525	0.030445	0.0161	0.016215
57.3	0.02617	0.028955	0.03791	0.020355	0.022435	0.02143	0.021925	0.02765	0.02385	0.023365	0.01952	0.026285	0.026105	0.024	0.0179	0.02984	0.020165	0.01907	0.016375	0.01652	0.026005	0.0289	0.016655	0.02371	0.01653	0.021735	0.020985	0.015515	0.02546	0.025065	0.01435	0.01616	0.027345	0.02947	0.035235	0.029645	0.021745	0.026965	0.01912	0.02307	0.025035	0.02035	0.026505	0.028455	0.01961	0.031805	0.03379	0.01664	0.01874
57.4	0.029325	0.031875	0.03755	0.02134	0.022715	0.021545	0.02105	0.02724	0.024185	0.023215	0.019745	0.028135	0.026545	0.024485	0.01693	0.02893	0.020085	0.01973	0.01558	0.01848	0.025065	0.02959	0.016375	0.02167	0.017245	0.0224	0.019165	0.015945	0.02384	0.025525	0.01313	0.019095	0.02856	0.02988	0.037115	0.02905	0.021385	0.02656	0.0185	0.0246	0.024495	0.019665	0.028045	0.028895	0.02011	0.031285	0.03298	0.01762	0.017435
57.5	0.02885	0.0304	0.040885	0.020505	0.022965	0.022775	0.02117	0.02706	0.024255	0.022685	0.021225	0.029905	0.02821	0.027135	0.019715	0.02864	0.020875	0.020365	0.017105	0.016505	0.02658	0.030675	0.016765	0.022615	0.017515	0.02263	0.019645	0.017605	0.025685	0.025695	0.01378	0.01828	0.028875	0.03074	0.03836	0.029425	0.022095	0.02764	0.02028	0.025355	0.027105	0.020975	0.027395	0.031255	0.020175	0.03308	0.03479	0.018385	0.017695
57.6	0.029345	0.03395	0.0453	0.0211	0.024655	0.02387	0.023385	0.03083	0.02714	0.0246	0.022615	0.033755	0.030485	0.028675	0.019215	0.032475	0.023635	0.020815	0.01863	0.01885	0.03056	0.03165	0.019945	0.024255	0.019295	0.02335	0.02039	0.018525	0.028475	0.026435	0.016775	0.019445	0.031345	0.032025	0.040475	0.034515	0.024	0.02871	0.023595	0.025665	0.02768	0.025125	0.03007	0.03159	0.024075	0.03551	0.037305	0.019105	0.020535
57.7	0.03002	0.034605	0.046415	0.02238	0.02645	0.0247	0.02506	0.030665	0.02749	0.025195	0.024495	0.034895	0.031625	0.02835	0.019595	0.03174	0.02426	0.02212	0.019425	0.018795	0.030115	0.03392	0.019745	0.026635	0.021675	0.024675	0.02366	0.01999	0.03005	0.028485	0.017665	0.021565	0.033075	0.033415	0.041565	0.03442	0.025125	0.033045	0.02402	0.02713	0.02931	0.025885	0.03092	0.03336	0.02558	0.03643	0.039625	0.018835	0.02013
57.8	0.032325	0.036845	0.047165	0.0231	0.02673	0.02458	0.026395	0.033175	0.027275	0.02739	0.02586	0.03376	0.032255	0.030755	0.022065	0.033895	0.02353	0.02268	0.021235	0.020355	0.030375	0.035135	0.02062	0.02609	0.02079	0.02616	0.022605	0.02132	0.03015	0.02896	0.01766	0.02201	0.03279	0.03565	0.041735	0.035115	0.02544	0.03402	0.022715	0.02885	0.02908	0.025975	0.032265	0.03459	0.025335	0.037875	0.040345	0.02039	0.020295
57.9	0.034235	0.038675	0.05086	0.023615	0.02558	0.025875	0.02687	0.034495	0.02907	0.028735	0.026785	0.03721	0.034905	0.031405	0.022055	0.03433	0.02529	0.022755	0.02086	0.020725	0.0296	0.03556	0.021515	0.02803	0.0219	0.0266	0.022205	0.022575	0.03376	0.03106	0.018965	0.022915	0.03659	0.03706	0.04383	0.036175	0.026515	0.0361	0.0231	0.03218	0.031045	0.027695	0.03405	0.035085	0.025615	0.03893	0.04161	0.02097	0.021975
58	0.03747	0.042725	0.05159	0.024985	0.02758	0.028065	0.02696	0.034865	0.032155	0.030155	0.0273	0.037625	0.03705	0.03376	0.023305	0.03678	0.0268	0.02413	0.022465	0.022435	0.033455	0.038815	0.022865	0.02826	0.0224	0.030075	0.02425	0.025765	0.03693	0.03405	0.019665	0.02491	0.037905	0.039015	0.046925	0.03859	0.02801	0.037385	0.02672	0.031725	0.03161	0.02998	0.034955	0.035435	0.02734	0.04031	0.04342	0.021775	0.02351
58.1	0.037605	0.04591	0.054895	0.02505	0.029555	0.028865	0.0293	0.035765	0.033065	0.030185	0.02958	0.041765	0.0384	0.036825	0.025165	0.035815	0.02872	0.02449	0.02307	0.02316	0.035165	0.041475	0.022485	0.03124	0.02371	0.03184	0.02549	0.025695	0.036845	0.03438	0.02143	0.02566	0.039105	0.040595	0.048555	0.042165	0.028135	0.039535	0.02767	0.03192	0.03277	0.0306	0.035595	0.03513	0.02707	0.04337	0.04565	0.022925	0.022575
58.2	0.03876	0.046245	0.057995	0.02855	0.03048	0.029995	0.02971	0.04017	0.035215	0.031965	0.03176	0.042615	0.04066	0.037555	0.02433	0.038495	0.030405	0.02771	0.025805	0.022865	0.034435	0.041895	0.02409	0.031635	0.026155	0.031925	0.02614	0.02639	0.03636	0.03572	0.02135	0.025485	0.04144	0.043825	0.053885	0.043115	0.0298	0.040335	0.026915	0.03468	0.034295	0.03197	0.03852	0.039425	0.030115	0.04441	0.049605	0.02265	0.02536
58.3	0.041785	0.048845	0.06022	0.02891	0.03215	0.031845	0.031635	0.04019	0.03905	0.034065	0.03287	0.04552	0.04268	0.039515	0.02835	0.04005	0.032585	0.02813	0.027305	0.025685	0.03863	0.045405	0.028395	0.03253	0.026685	0.036195	0.02745	0.025985	0.03937	0.03754	0.023095	0.026925	0.04378	0.04586	0.05828	0.044845	0.03068	0.042675	0.02843	0.037065	0.03524	0.033915	0.038585	0.041495	0.03063	0.04607	0.050965	0.024915	0.02742
58.4	0.04183	0.05064	0.065425	0.02833	0.03242	0.033085	0.033375	0.04169	0.038185	0.03477	0.036025	0.050945	0.044115	0.041135	0.02837	0.04044	0.034415	0.02841	0.02672	0.02689	0.040265	0.04714	0.02775	0.03235	0.02764	0.03595	0.028645	0.028145	0.040095	0.03765	0.02298	0.026835	0.04637	0.04705	0.060295	0.046365	0.031995	0.043885	0.03009	0.03754	0.03497	0.03382	0.04107	0.042555	0.032385	0.04984	0.052255	0.024495	0.029495
58.5	0.045895	0.056215	0.06931	0.02917	0.034165	0.035165	0.03513	0.04367	0.04177	0.03573	0.03825	0.05106	0.04494	0.04557	0.02963	0.0427	0.035835	0.029765	0.028075	0.027185	0.042595	0.048945	0.02833	0.0387	0.02959	0.0373	0.02984	0.028775	0.04005	0.04286	0.024405	0.029625	0.04952	0.0487	0.06309	0.04857	0.032385	0.04848	0.02998	0.03926	0.04118	0.0342	0.044075	0.044135	0.03141	0.052835	0.055755	0.02936	0.02901
58.6	0.047485	0.058785	0.07217	0.03086	0.034325	0.03651	0.034975	0.044035	0.0442	0.038025	0.03842	0.054805	0.047755	0.047385	0.029835	0.045315	0.037315	0.031045	0.02886	0.027275	0.04587	0.05202	0.032225	0.040125	0.02819	0.037685	0.03009	0.03157	0.0439	0.04266	0.025695	0.032345	0.049285	0.05182	0.066515	0.05195	0.03337	0.05188	0.031875	0.041555	0.04069	0.035065	0.04571	0.045205	0.03357	0.052735	0.05739	0.02763	0.031105
58.7	0.049745	0.06195	0.075885	0.034155	0.03844	0.038045	0.0386	0.047565	0.0495	0.041105	0.04193	0.05556	0.05242	0.051405	0.03126	0.04659	0.03876	0.03457	0.03224	0.030805	0.048755	0.05623	0.034375	0.04254	0.03149	0.040915	0.031515	0.033695	0.04779	0.04613	0.02669	0.03132	0.053045	0.05628	0.07213	0.05219	0.03505	0.055875	0.03541	0.04441	0.043715	0.040255	0.04526	0.049035	0.03618	0.055325	0.05875	0.030425	0.03283
58.8	0.051295	0.066755	0.080615	0.036865	0.04106	0.038515	0.038975	0.04895	0.052355	0.042205	0.04333	0.059755	0.05433	0.054175	0.03475	0.05024	0.040475	0.035745	0.03458	0.03114	0.051795	0.05849	0.035885	0.04345	0.033265	0.043755	0.032445	0.033945	0.04998	0.04959	0.02905	0.03435	0.05558	0.05911	0.0762	0.056725	0.03604	0.05949	0.035325	0.04695	0.0455	0.040455	0.0501	0.05098	0.034305	0.05844	0.06276	0.032855	0.03226
58.9	0.055415	0.073695	0.08478	0.0365	0.04187	0.041675	0.043245	0.05345	0.051805	0.04544	0.04704	0.062925	0.056255	0.06067	0.038095	0.051615	0.04217	0.036275	0.03504	0.033065	0.053005	0.061795	0.03711	0.0485	0.036405	0.046815	0.03567	0.036285	0.052345	0.05304	0.03256	0.038155	0.060705	0.06055	0.0797	0.058585	0.037345	0.06487	0.03735	0.048345	0.048935	0.042495	0.052525	0.053115	0.036455	0.062855	0.06757	0.035335	0.03467
59	0.056485	0.0756	0.088935	0.039225	0.04412	0.043335	0.045355	0.056345	0.05691	0.04683	0.05047	0.06769	0.060245	0.06349	0.042245	0.055045	0.045435	0.0401	0.038265	0.03405	0.05637	0.063915	0.04003	0.05239	0.0386	0.049015	0.03541	0.03844	0.057345	0.05262	0.031665	0.03854	0.063635	0.0664	0.083115	0.059885	0.040025	0.06882	0.040055	0.05285	0.05268	0.04408	0.053475	0.05762	0.039155	0.066555	0.071785	0.037135	0.03813
59.1	0.062065	0.079235	0.096675	0.040645	0.046065	0.04689	0.04652	0.05684	0.06032	0.048475	0.05283	0.072795	0.06488	0.0663	0.04337	0.056755	0.049165	0.04161	0.039145	0.034405	0.058395	0.070765	0.042195	0.05334	0.03817	0.0509	0.038355	0.04074	0.060795	0.057505	0.03442	0.040055	0.066315	0.069205	0.089925	0.063765	0.042235	0.07202	0.042485	0.054055	0.0532	0.050495	0.056755	0.06068	0.04115	0.068325	0.073155	0.03853	0.039245
59.2	0.06269	0.082655	0.101745	0.044075	0.0499	0.04838	0.048925	0.06056	0.063975	0.051545	0.0558	0.077065	0.06841	0.070245	0.045455	0.058885	0.050855	0.04455	0.04192	0.038285	0.06325	0.073245	0.04349	0.055035	0.04277	0.05534	0.03875	0.043275	0.062545	0.058105	0.03619	0.040465	0.071965	0.07369	0.093785	0.06831	0.043075	0.077275	0.044055	0.0578	0.05554	0.050845	0.059935	0.06424	0.04663	0.07385	0.07975	0.04006	0.041765
59.3	0.06611	0.08901	0.108775	0.04335	0.04943	0.051785	0.05237	0.063775	0.06879	0.052955	0.0595	0.08151	0.07153	0.0745	0.048375	0.062555	0.053385	0.04602	0.044205	0.037555	0.068155	0.076275	0.04716	0.060515	0.044415	0.05797	0.042385	0.045205	0.064935	0.06462	0.038095	0.04502	0.076455	0.075855	0.099975	0.07288	0.04478	0.081455	0.046835	0.059665	0.059	0.05312	0.06066	0.066385	0.04717	0.07738	0.083345	0.04291	0.043285
59.4	0.06727	0.091165	0.114675	0.048215	0.052915	0.052735	0.053815	0.06657	0.071985	0.05624	0.063845	0.08512	0.07661	0.077535	0.049875	0.06627	0.0552	0.04985	0.046255	0.04132	0.07104	0.08172	0.049595	0.062535	0.045485	0.06151	0.042655	0.046745	0.06926	0.066515	0.039895	0.0443	0.079355	0.081025	0.10656	0.07777	0.046675	0.086285	0.0498	0.065465	0.062875	0.05822	0.065215	0.07139	0.04902	0.08171	0.086625	0.043595	0.04549
59.5	0.0717	0.09882	0.11903	0.051305	0.05431	0.05463	0.05687	0.068025	0.077155	0.059415	0.066505	0.088915	0.081085	0.08274	0.05218	0.068985	0.05926	0.05149	0.04995	0.04345	0.07511	0.087545	0.05233	0.066275	0.047415	0.06487	0.04372	0.052315	0.074385	0.070735	0.04227	0.048895	0.08386	0.087125	0.113735	0.08184	0.04811	0.091305	0.051505	0.069445	0.06574	0.060165	0.06948	0.07559	0.05201	0.087055	0.091985	0.044765	0.047415
59.6	0.074495	0.10327	0.12793	0.05244	0.056945	0.05851	0.0598	0.074275	0.081475	0.063255	0.071065	0.096925	0.086435	0.089335	0.057605	0.072275	0.062265	0.05534	0.04977	0.04519	0.0798	0.093075	0.056155	0.07123	0.051955	0.068855	0.045795	0.054	0.07802	0.07599	0.044935	0.04874	0.089485	0.092355	0.120905	0.083925	0.051515	0.09773	0.05439	0.072215	0.0697	0.06436	0.07248	0.080965	0.053955	0.091775	0.0976	0.048465	0.050255
59.7	0.079045	0.110385	0.13499	0.05532	0.05912	0.063655	0.06166	0.075845	0.087595	0.065755	0.073655	0.101065	0.09012	0.095785	0.05945	0.076315	0.063295	0.059735	0.0522	0.0458	0.08618	0.0985	0.059925	0.073795	0.052055	0.071	0.04929	0.056045	0.08293	0.078665	0.048095	0.05227	0.092465	0.098915	0.12831	0.09115	0.053325	0.103165	0.058355	0.076795	0.07316	0.068265	0.07691	0.086445	0.057545	0.095765	0.10113	0.049975	0.05406
59.8	0.083175	0.1185	0.145145	0.057625	0.0627	0.06784	0.06437	0.078265	0.093405	0.070505	0.080625	0.10741	0.096215	0.102095	0.063545	0.07869	0.06708	0.061695	0.054755	0.04777	0.090145	0.103905	0.063085	0.079715	0.056125	0.076895	0.05034	0.05939	0.08795	0.08516	0.050915	0.05672	0.09999	0.101955	0.136725	0.098205	0.05626	0.11154	0.05985	0.079885	0.07911	0.074075	0.078835	0.090975	0.06128	0.102925	0.10861	0.056285	0.05654
59.9	0.08581	0.12381	0.155285	0.06245	0.062535	0.069605	0.06724	0.081995	0.09593	0.074295	0.085225	0.113375	0.10305	0.108215	0.067265	0.083845	0.0712	0.065845	0.057935	0.049725	0.093245	0.11075	0.06574	0.085535	0.0574	0.08061	0.05174	0.062865	0.09354	0.0926	0.0547	0.058755	0.10672	0.10822	0.144575	0.10352	0.059345	0.11785	0.06421	0.084945	0.082165	0.0768	0.08258	0.09623	0.063655	0.108435	0.11481	0.05693	0.06056
60	0.09087	0.13091	0.16728	0.064565	0.06654	0.072955	0.071705	0.08717	0.10229	0.078645	0.090045	0.1212	0.109135	0.116265	0.07249	0.088295	0.076585	0.06831	0.06086	0.05243	0.096995	0.118155	0.06876	0.08848	0.060565	0.08431	0.05579	0.064705	0.097835	0.097035	0.05744	0.06066	0.11323	0.11497	0.15399	0.11218	0.06063	0.125025	0.06603	0.08901	0.087305	0.080405	0.0865	0.104315	0.065575	0.115235	0.12046	0.060345	0.061395
60.1	0.095805	0.14135	0.176485	0.065895	0.07092	0.07762	0.07363	0.08949	0.11025	0.080515	0.09417	0.127815	0.114055	0.12408	0.0754	0.093505	0.07954	0.07151	0.065035	0.05282	0.10626	0.1259	0.073275	0.09386	0.062895	0.0918	0.05669	0.068225	0.102585	0.10527	0.06007	0.064625	0.12046	0.11918	0.16779	0.11986	0.062465	0.13399	0.069185	0.09296	0.092515	0.083265	0.08999	0.10955	0.067165	0.122675	0.128055	0.064185	0.06448
60.2	0.09947	0.14533	0.19044	0.069995	0.07314	0.082365	0.077895	0.09498	0.11651	0.08652	0.102615	0.13611	0.11994	0.13066	0.080475	0.099005	0.08402	0.076885	0.069165	0.053895	0.10971	0.136545	0.075545	0.1031	0.070185	0.098675	0.061995	0.07266	0.110185	0.11255	0.06442	0.066535	0.129725	0.12829	0.17853	0.12929	0.06498	0.142015	0.074085	0.099275	0.100095	0.08964	0.09547	0.1193	0.071955	0.13331	0.138325	0.068115	0.06838
60.3	0.102865	0.154455	0.202035	0.07233	0.077245	0.08691	0.081185	0.09924	0.12377	0.090415	0.10901	0.143635	0.12845	0.14007	0.08601	0.104515	0.08815	0.079525	0.07246	0.05423	0.116235	0.14536	0.080835	0.107905	0.07275	0.105435	0.06341	0.07742	0.11635	0.11896	0.069285	0.07047	0.138265	0.13552	0.190205	0.13698	0.06788	0.149145	0.078945	0.10495	0.10491	0.09614	0.099575	0.126665	0.07503	0.142225	0.1457	0.071105	0.06978
60.4	0.107765	0.161865	0.21539	0.076715	0.0795	0.09219	0.08603	0.1047	0.1328	0.097335	0.114725	0.14961	0.135535	0.146355	0.091145	0.11192	0.09205	0.08486	0.07604	0.0573	0.123205	0.15592	0.084145	0.11085	0.076805	0.11198	0.06508	0.07999	0.123375	0.12951	0.075665	0.07299	0.14946	0.143515	0.20237	0.14469	0.07034	0.15887	0.080465	0.111695	0.11218	0.09804	0.106155	0.13566	0.077705	0.153915	0.15574	0.07372	0.07312
60.5	0.113605	0.172275	0.23091	0.08038	0.083955	0.097995	0.089145	0.109305	0.139135	0.1024	0.123055	0.15933	0.14364	0.156815	0.09761	0.121565	0.09649	0.08991	0.07913	0.061845	0.133045	0.16865	0.089185	0.120455	0.081855	0.11706	0.06908	0.085185	0.129125	0.14187	0.07954	0.077525	0.15929	0.15356	0.21531	0.156345	0.07384	0.168265	0.08562	0.119655	0.11915	0.10379	0.11447	0.148015	0.082845	0.165455	0.166325	0.07945	0.07781
60.6	0.121885	0.18309	0.246745	0.0839	0.08851	0.10469	0.09483	0.114845	0.150405	0.10735	0.13063	0.16801	0.152295	0.166985	0.10438	0.12947	0.100885	0.094095	0.08388	0.05991	0.141125	0.1836	0.09372	0.12719	0.084515	0.12536	0.073495	0.09153	0.14003	0.15206	0.084745	0.08094	0.17284	0.16103	0.23164	0.17053	0.07701	0.17901	0.092615	0.126435	0.12935	0.110785	0.119145	0.156865	0.08854	0.178905	0.17738	0.084425	0.0819
60.7	0.128095	0.194385	0.267335	0.088145	0.091405	0.112625	0.098615	0.12205	0.162465	0.11306	0.13955	0.17694	0.160915	0.1782	0.110815	0.139075	0.107215	0.100465	0.08728	0.064975	0.148625	0.196715	0.100275	0.13302	0.09327	0.133515	0.077505	0.094435	0.147735	0.163625	0.091225	0.08517	0.18519	0.16956	0.247745	0.18347	0.080205	0.188385	0.09814	0.13329	0.136915	0.115055	0.12438	0.16912	0.091385	0.19236	0.190925	0.088765	0.085945
60.8	0.134285	0.20881	0.286165	0.091435	0.09455	0.1201	0.103595	0.12529	0.172075	0.120255	0.14583	0.186215	0.169865	0.188585	0.116795	0.148945	0.11219	0.10685	0.093875	0.06739	0.158955	0.21224	0.10672	0.142105	0.095755	0.14378	0.08246	0.100955	0.155875	0.18154	0.09602	0.09081	0.19724	0.1791	0.26515	0.19679	0.083245	0.1995	0.103635	0.14066	0.14692	0.12315	0.133325	0.18251	0.09661	0.208195	0.202075	0.094495	0.09077
60.9	0.13986	0.216995	0.306845	0.09364	0.099565	0.12846	0.10728	0.13142	0.18052	0.1274	0.15514	0.19695	0.17846	0.198115	0.12289	0.15971	0.118215	0.11253	0.09914	0.06661	0.16673	0.229585	0.111995	0.148505	0.100675	0.15134	0.086025	0.103875	0.16424	0.194885	0.103255	0.094015	0.213035	0.189085	0.283395	0.210605	0.085705	0.20848	0.109025	0.150895	0.15708	0.1288	0.14081	0.195675	0.09853	0.223395	0.215675	0.099015	0.093925
61	0.14708	0.23012	0.32921	0.09952	0.106165	0.135695	0.112585	0.138505	0.19205	0.134345	0.16544	0.206405	0.18965	0.213845	0.13199	0.175025	0.123965	0.11964	0.10551	0.069425	0.178545	0.250315	0.119345	0.160505	0.108335	0.160045	0.0895	0.10923	0.176615	0.211045	0.11043	0.09778	0.22765	0.201395	0.30259	0.223685	0.09007	0.22186	0.113645	0.160785	0.16903	0.13693	0.15022	0.209355	0.104165	0.24229	0.23101	0.10571	0.098625
61.1	0.15859	0.24315	0.353475	0.104805	0.11071	0.14507	0.11792	0.14649	0.20503	0.142475	0.175995	0.21903	0.201035	0.2251	0.14011	0.189095	0.130865	0.12613	0.11164	0.07368	0.191175	0.26999	0.127875	0.17264	0.11638	0.170605	0.095085	0.117835	0.18928	0.23069	0.117765	0.10485	0.244845	0.21234	0.32482	0.23949	0.09395	0.235085	0.121575	0.17197	0.17938	0.14318	0.160945	0.222065	0.11051	0.26258	0.24598	0.11257	0.104785
61.2	0.16716	0.256225	0.37616	0.11071	0.11575	0.15409	0.124635	0.15356	0.219595	0.15093	0.185055	0.23013	0.212775	0.23715	0.149705	0.201985	0.137665	0.13409	0.11845	0.07513	0.20227	0.28966	0.13321	0.18207	0.121695	0.181265	0.101425	0.123695	0.19771	0.248955	0.12542	0.1107	0.26304	0.225825	0.34619	0.25246	0.0977	0.246025	0.130515	0.183185	0.19153	0.149205	0.172	0.234685	0.113775	0.282365	0.261815	0.11875	0.10994
61.3	0.178625	0.2728	0.398715	0.115945	0.120615	0.163535	0.13117	0.162785	0.23249	0.16093	0.197475	0.238985	0.224445	0.25173	0.159015	0.21679	0.14417	0.14296	0.12499	0.076265	0.21591	0.310095	0.14125	0.193	0.131305	0.190905	0.10669	0.12901	0.21002	0.267125	0.13369	0.116815	0.281545	0.23819	0.36599	0.26244	0.10137	0.258975	0.138105	0.19262	0.20238	0.15457	0.181975	0.246255	0.1167	0.3039	0.280035	0.12652	0.11429
61.4	0.190595	0.286805	0.4195	0.119735	0.127155	0.174325	0.13803	0.169715	0.246785	0.171875	0.21079	0.25062	0.2366	0.266825	0.170205	0.23391	0.1506	0.15223	0.13347	0.079825	0.22796	0.326975	0.15044	0.207135	0.139255	0.20014	0.114675	0.138055	0.22618	0.286355	0.141	0.12267	0.2976	0.253465	0.387885	0.273945	0.107665	0.273825	0.14699	0.20706	0.214525	0.164925	0.194865	0.260015	0.122575	0.32506	0.29737	0.13475	0.12127
61.5	0.199975	0.303845	0.442045	0.12659	0.13584	0.1829	0.145	0.17779	0.262105	0.184855	0.222295	0.262435	0.247805	0.27941	0.181105	0.25006	0.15772	0.16001	0.142825	0.08277	0.243745	0.34564	0.16132	0.21919	0.14926	0.211305	0.12154	0.14531	0.238745	0.30091	0.147275	0.128775	0.31448	0.26895	0.41266	0.28246	0.10941	0.28621	0.156425	0.22159	0.22299	0.16949	0.20979	0.27157	0.125935	0.343435	0.312685	0.140995	0.125905
61.6	0.21288	0.32058	0.462095	0.13102	0.142635	0.191275	0.1528	0.18543	0.276265	0.19311	0.232845	0.27436	0.261915	0.2924	0.190155	0.26142	0.16592	0.16858	0.15144	0.08647	0.257125	0.362605	0.16841	0.23173	0.15535	0.22129	0.13066	0.153445	0.254745	0.314045	0.15373	0.13572	0.326295	0.282285	0.43097	0.289125	0.11457	0.30035	0.166345	0.23393	0.2306	0.183605	0.223235	0.27932	0.133695	0.36133	0.32817	0.14712	0.133215
61.7	0.222895	0.33228	0.47788	0.13961	0.152175	0.199275	0.160165	0.19644	0.291405	0.206335	0.245345	0.289175	0.274675	0.301805	0.20136	0.275515	0.17663	0.179545	0.16014	0.08845	0.272625	0.37535	0.17917	0.242705	0.165875	0.22997	0.139535	0.16128	0.270025	0.32247	0.156635	0.13818	0.339725	0.299	0.449355	0.29433	0.120075	0.312355	0.176345	0.24906	0.235395	0.190735	0.238485	0.285935	0.13902	0.37558	0.343305	0.151835	0.140625
61.8	0.23493	0.3505	0.490245	0.144445	0.15924	0.2052	0.16902	0.20571	0.307315	0.21766	0.259455	0.29626	0.288885	0.313565	0.212825	0.28341	0.18478	0.188655	0.168015	0.09119	0.287395	0.382365	0.188245	0.254555	0.174205	0.235025	0.14738	0.17012	0.287195	0.32683	0.161425	0.143335	0.34937	0.315205	0.461425	0.294145	0.12716	0.32452	0.187325	0.26245	0.23845	0.20207	0.25384	0.2898	0.146375	0.38813	0.3577	0.15666	0.14845
61.9	0.246745	0.363455	0.493605	0.153195	0.166965	0.210785	0.176895	0.216475	0.3217	0.23057	0.272445	0.31294	0.299415	0.324545	0.225845	0.28827	0.193815	0.19962	0.175905	0.0949	0.304785	0.386055	0.19514	0.26687	0.18688	0.24335	0.157975	0.178465	0.299445	0.32705	0.16488	0.147975	0.355275	0.33097	0.476215	0.29583	0.13238	0.337825	0.196715	0.27793	0.240625	0.20963	0.270595	0.29221	0.152585	0.39564	0.36785	0.159095	0.15378
62	0.25916	0.37738	0.49902	0.159535	0.175935	0.21541	0.18673	0.22712	0.337405	0.24234	0.286415	0.321765	0.313245	0.334375	0.23877	0.288735	0.204045	0.210695	0.184455	0.099455	0.32021	0.388005	0.203495	0.28114	0.195055	0.249575	0.16669	0.189875	0.31933	0.323605	0.16789	0.15277	0.360435	0.347255	0.48751	0.296235	0.14055	0.34982	0.20939	0.29084	0.24058	0.2235	0.285255	0.29558	0.16265	0.39883	0.37786	0.1633	0.16485
62.1	0.27108	0.393255	0.498655	0.16981	0.18702	0.21608	0.194525	0.239105	0.352785	0.2559	0.298385	0.336255	0.32408	0.34378	0.25126	0.28621	0.21198	0.222	0.192875	0.103295	0.338895	0.384985	0.215285	0.29169	0.20529	0.2579	0.175115	0.197605	0.335375	0.316865	0.16829	0.15734	0.35947	0.362645	0.49495	0.295795	0.14739	0.363	0.219815	0.30105	0.23942	0.2337	0.29911	0.294715	0.169385	0.397125	0.382835	0.16416	0.175955
62.2	0.28403	0.4057	0.495935	0.1773	0.19551	0.217115	0.205815	0.250615	0.3638	0.267835	0.31108	0.346495	0.333235	0.35089	0.26288	0.280375	0.22357	0.23314	0.201115	0.10749	0.35381	0.379575	0.222315	0.30671	0.214785	0.265765	0.184345	0.20569	0.351215	0.30797	0.170665	0.162095	0.3595	0.38025	0.49781	0.29325	0.154995	0.37384	0.22926	0.31568	0.23808	0.24504	0.31488	0.294515	0.17831	0.396365	0.38836	0.16656	0.1865
62.3	0.293105	0.417055	0.49174	0.18806	0.203725	0.218175	0.21482	0.265105	0.3732	0.27982	0.322485	0.35661	0.342955	0.35638	0.275055	0.272465	0.23535	0.24449	0.20856	0.11347	0.3637	0.37169	0.226015	0.31604	0.224215	0.270955	0.19257	0.211645	0.36545	0.29816	0.17184	0.163165	0.35845	0.395825	0.500405	0.29176	0.162015	0.384175	0.23709	0.325635	0.23388	0.255795	0.327845	0.295225	0.18726	0.390485	0.392255	0.166825	0.196055
62.4	0.303595	0.427165	0.48484	0.19762	0.213075	0.21888	0.222615	0.276845	0.38463	0.29047	0.33284	0.366775	0.350315	0.364965	0.28487	0.259435	0.24394	0.25255	0.21533	0.11763	0.378675	0.36348	0.23296	0.3274	0.230825	0.27939	0.201565	0.21724	0.376445	0.28572	0.17005	0.16659	0.35117	0.40838	0.504065	0.289605	0.17065	0.39654	0.246405	0.331395	0.23304	0.268085	0.336735	0.2927	0.195995	0.38224	0.391635	0.170775	0.208125
62.5	0.312285	0.435015	0.478305	0.20795	0.2196	0.218195	0.23363	0.290705	0.389675	0.30202	0.3435	0.374885	0.3556	0.371065	0.295315	0.248705	0.254575	0.26243	0.221515	0.123865	0.38905	0.35481	0.239495	0.337645	0.24189	0.28628	0.207855	0.223145	0.38506	0.27697	0.17279	0.16872	0.350425	0.421675	0.502325	0.287315	0.179285	0.40637	0.252085	0.339215	0.233805	0.27731	0.345475	0.29465	0.202815	0.375495	0.3937	0.171725	0.21932
62.6	0.32025	0.444385	0.47317	0.217075	0.22739	0.22002	0.243935	0.3044	0.39658	0.30994	0.354355	0.386375	0.359225	0.378685	0.3078	0.23906	0.266845	0.270395	0.22808	0.128635	0.39929	0.348795	0.24268	0.3483	0.24918	0.292135	0.21257	0.225655	0.39446	0.268195	0.17446	0.17108	0.3466	0.435265	0.502765	0.287395	0.190525	0.41492	0.25746	0.343295	0.23303	0.289735	0.352615	0.29352	0.212745	0.368415	0.39436	0.17618	0.229175
62.7	0.32764	0.447395	0.468305	0.231345	0.233755	0.22152	0.251535	0.318495	0.40176	0.32079	0.360785	0.395045	0.36204	0.382535	0.314995	0.232175	0.27731	0.279075	0.23316	0.137495	0.407075	0.345335	0.246895	0.351975	0.254915	0.300905	0.21663	0.230725	0.40187	0.26417	0.17688	0.17198	0.343415	0.448375	0.502145	0.28903	0.20034	0.424065	0.260885	0.346765	0.23103	0.301925	0.357365	0.297765	0.22212	0.36212	0.39477	0.17728	0.24106
62.8	0.330675	0.44851	0.462785	0.243845	0.238065	0.22365	0.260765	0.3297	0.40324	0.32752	0.36825	0.404475	0.36472	0.385785	0.326815	0.224725	0.28864	0.28801	0.23862	0.14441	0.414135	0.343665	0.25068	0.35737	0.26234	0.310065	0.219825	0.23382	0.407005	0.259325	0.18326	0.17302	0.34313	0.454625	0.500595	0.290645	0.211095	0.42913	0.264135	0.348265	0.230035	0.31359	0.3579	0.29928	0.230545	0.35914	0.395845	0.17863	0.25403
62.9	0.33609	0.453095	0.45939	0.252845	0.24347	0.227075	0.27074	0.34224	0.40615	0.33116	0.375355	0.41318	0.366595	0.391885	0.335805	0.21862	0.300935	0.293695	0.242245	0.14904	0.419705	0.34025	0.255355	0.36454	0.268045	0.318765	0.221785	0.23723	0.410375	0.258375	0.186625	0.176515	0.341485	0.4596	0.50001	0.29713	0.22096	0.4357	0.26815	0.34609	0.23249	0.32497	0.35746	0.29942	0.24222	0.357265	0.39587	0.18284	0.26486
63	0.338635	0.448405	0.45522	0.267815	0.24627	0.2311	0.27591	0.352195	0.405895	0.338525	0.377355	0.41922	0.36552	0.395605	0.33913	0.21805	0.3113	0.300465	0.24491	0.15886	0.422345	0.34023	0.25696	0.37035	0.270175	0.3264	0.22228	0.24043	0.412315	0.256865	0.189265	0.17527	0.34026	0.466865	0.498625	0.296705	0.231245	0.442375	0.26841	0.347105	0.23519	0.335145	0.358055	0.304395	0.252325	0.354195	0.394765	0.18929	0.276225
63.1	0.34229	0.447215	0.4538	0.27894	0.24887	0.234225	0.282425	0.36283	0.4055	0.342615	0.38076	0.425995	0.365485	0.397775	0.34594	0.218605	0.321095	0.304195	0.246725	0.168445	0.42334	0.33817	0.26015	0.37322	0.27195	0.33422	0.22029	0.241685	0.410545	0.258925	0.194875	0.176565	0.34069	0.469145	0.496795	0.298515	0.241985	0.44647	0.27129	0.344645	0.237255	0.34351	0.353445	0.307885	0.25848	0.3531	0.393365	0.19338	0.286115
63.2	0.34277	0.4417	0.45058	0.29231	0.25122	0.23705	0.288465	0.37257	0.402635	0.34703	0.38287	0.434405	0.363195	0.399105	0.35184	0.218485	0.33163	0.30889	0.24958	0.17399	0.423525	0.336905	0.26228	0.375405	0.27483	0.340565	0.219885	0.24349	0.406995	0.259385	0.200215	0.175155	0.34132	0.47049	0.496285	0.3078	0.254745	0.447665	0.271885	0.342235	0.24183	0.354995	0.34994	0.30976	0.267255	0.35385	0.39232	0.19806	0.29727
63.3	0.34233	0.43428	0.446705	0.30633	0.2533	0.24334	0.294435	0.380735	0.39938	0.349235	0.38357	0.43808	0.361495	0.400395	0.357335	0.221315	0.34043	0.31187	0.253735	0.18157	0.42424	0.33817	0.265305	0.378265	0.27687	0.34788	0.217505	0.24519	0.401825	0.261985	0.20638	0.176835	0.341105	0.46841	0.491685	0.308335	0.265945	0.4511	0.273235	0.340005	0.245035	0.363285	0.347225	0.31357	0.27549	0.353965	0.39221	0.204515	0.301735
63.4	0.340135	0.427815	0.44382	0.317065	0.25541	0.24694	0.29958	0.385485	0.397105	0.34956	0.3828	0.44359	0.359755	0.39876	0.360425	0.22377	0.34862	0.31563	0.25714	0.18687	0.42304	0.339425	0.267195	0.37881	0.278405	0.355175	0.21511	0.24679	0.400655	0.265195	0.21164	0.177775	0.341345	0.463365	0.487665	0.314385	0.27722	0.44939	0.276385	0.336775	0.24813	0.37295	0.341195	0.31492	0.286825	0.353685	0.388245	0.20859	0.31054
63.5	0.34092	0.4174	0.43644	0.3299	0.25505	0.25244	0.303775	0.3868	0.39412	0.35154	0.382145	0.444965	0.356405	0.39929	0.362045	0.228855	0.354685	0.318355	0.25975	0.194865	0.42003	0.34163	0.269515	0.3828	0.27939	0.361565	0.21173	0.24994	0.395945	0.2706	0.21809	0.17773	0.34056	0.463105	0.48276	0.31808	0.286555	0.449505	0.28041	0.3341	0.25474	0.379375	0.338375	0.32039	0.294525	0.355565	0.38617	0.215865	0.31555
63.6	0.338675	0.410165	0.43377	0.3403	0.25637	0.256485	0.305345	0.388445	0.39138	0.353605	0.37941	0.450965	0.353625	0.396265	0.365565	0.233675	0.361495	0.32057	0.26231	0.20236	0.419795	0.33689	0.275025	0.381655	0.280665	0.36979	0.210925	0.2538	0.388105	0.270685	0.22499	0.17731	0.34096	0.45787	0.4755	0.323045	0.29512	0.446135	0.28225	0.33221	0.25526	0.38627	0.33528	0.32293	0.301875	0.355505	0.38326	0.22017	0.318585
63.7	0.33729	0.401545	0.42744	0.34815	0.257565	0.261865	0.30817	0.38604	0.38644	0.35289	0.375125	0.45235	0.351945	0.393515	0.366755	0.238655	0.3657	0.32397	0.26881	0.208455	0.415815	0.336595	0.27797	0.382995	0.27922	0.377595	0.209035	0.256995	0.384115	0.276305	0.23168	0.182255	0.339855	0.44966	0.469535	0.324735	0.30332	0.44216	0.285545	0.32995	0.25911	0.389405	0.332435	0.32498	0.308035	0.355695	0.37835	0.226775	0.320485
63.8	0.33267	0.389225	0.42232	0.358355	0.25888	0.266965	0.31204	0.383075	0.383745	0.355515	0.373115	0.45234	0.349305	0.388205	0.36932	0.246965	0.3682	0.32674	0.27134	0.213565	0.41144	0.33361	0.27963	0.380495	0.282035	0.380615	0.20774	0.26074	0.37864	0.27943	0.23814	0.181925	0.34014	0.442395	0.461365	0.33007	0.310645	0.434485	0.290825	0.329315	0.261435	0.394005	0.331515	0.329555	0.31225	0.35541	0.374565	0.23131	0.320165
63.9	0.32998	0.38073	0.41538	0.363855	0.25984	0.2688	0.31297	0.376355	0.379155	0.35319	0.367695	0.453355	0.34515	0.385935	0.370645	0.250485	0.369335	0.326185	0.27507	0.21522	0.408745	0.33122	0.2838	0.380395	0.28031	0.38328	0.20486	0.263605	0.37098	0.2799	0.243205	0.18486	0.336685	0.43425	0.450925	0.333395	0.31665	0.428965	0.294095	0.324775	0.266165	0.395215	0.327715	0.328685	0.317835	0.354105	0.369695	0.237885	0.319075
64	0.328395	0.36895	0.40666	0.3684	0.261975	0.272215	0.315115	0.368725	0.372215	0.355315	0.36356	0.45051	0.341485	0.37887	0.371065	0.254955	0.36778	0.32699	0.278765	0.21957	0.40365	0.327015	0.285745	0.378925	0.281185	0.3866	0.204905	0.26498	0.36414	0.28372	0.24892	0.18679	0.336055	0.42339	0.441825	0.33365	0.3197	0.418125	0.2974	0.32058	0.267695	0.39351	0.325005	0.328025	0.31926	0.35428	0.364445	0.24077	0.31495
64.1	0.330715	0.361855	0.40011	0.371615	0.26278	0.27702	0.317945	0.361255	0.36713	0.353965	0.358565	0.44792	0.336105	0.375945	0.371625	0.261525	0.36666	0.327885	0.281695	0.22128	0.39728	0.32508	0.28685	0.37962	0.28069	0.388385	0.205985	0.267515	0.3566	0.289285	0.25543	0.190445	0.332995	0.413625	0.431755	0.335385	0.320855	0.412105	0.29995	0.31949	0.27139	0.390735	0.324565	0.32758	0.318385	0.35184	0.35822	0.24887	0.31256
64.2	0.326805	0.350675	0.394475	0.373675	0.265255	0.28192	0.31569	0.35093	0.363195	0.35614	0.35202	0.4463	0.33214	0.369265	0.36889	0.267915	0.366435	0.330295	0.285505	0.22153	0.394205	0.3191	0.29077	0.37568	0.28051	0.39056	0.208285	0.27125	0.353285	0.28726	0.2594	0.191995	0.328595	0.403925	0.420855	0.340695	0.32171	0.399135	0.30455	0.31822	0.272395	0.38644	0.324905	0.32795	0.31828	0.34713	0.352285	0.251045	0.30994
64.3	0.324825	0.341795	0.385035	0.374515	0.26746	0.282745	0.31908	0.34196	0.35903	0.35559	0.347675	0.437305	0.32807	0.363065	0.36899	0.272415	0.360415	0.332075	0.28745	0.22462	0.389385	0.31544	0.29398	0.377495	0.28107	0.392325	0.208895	0.27577	0.34809	0.289945	0.264395	0.19768	0.32558	0.39417	0.40951	0.340655	0.32053	0.390545	0.309235	0.3143	0.273525	0.37977	0.32407	0.32867	0.3167	0.345115	0.345675	0.256945	0.305645
64.4	0.32178	0.334625	0.375865	0.37397	0.270025	0.28344	0.31836	0.33453	0.35228	0.356835	0.3411	0.42819	0.32215	0.35854	0.36915	0.277995	0.35578	0.33226	0.290325	0.2262	0.3835	0.31232	0.29453	0.3739	0.280905	0.392955	0.211035	0.276515	0.342655	0.29096	0.26913	0.200425	0.32137	0.3849	0.39883	0.34179	0.319085	0.37815	0.3141	0.313935	0.27543	0.37567	0.321635	0.32717	0.31374	0.340585	0.34013	0.26086	0.30221
64.5	0.321445	0.327205	0.369025	0.37203	0.27295	0.28498	0.32115	0.327185	0.34495	0.357055	0.335695	0.41949	0.318115	0.35111	0.367165	0.282835	0.352225	0.332315	0.29225	0.226345	0.378165	0.30581	0.295875	0.371905	0.281765	0.39308	0.213605	0.27942	0.33961	0.290135	0.274545	0.205125	0.31772	0.37692	0.38753	0.34415	0.31741	0.36708	0.316555	0.31146	0.276185	0.368775	0.321515	0.327915	0.31163	0.338135	0.334935	0.26534	0.302935
64.6	0.318115	0.31795	0.3607	0.368785	0.27729	0.285735	0.32313	0.320885	0.341565	0.355745	0.330345	0.40807	0.31167	0.342025	0.36657	0.28918	0.344595	0.33441	0.29432	0.226385	0.374055	0.303155	0.29802	0.36865	0.28116	0.391715	0.21674	0.27948	0.330775	0.29065	0.278225	0.207735	0.315875	0.36785	0.379985	0.341	0.31228	0.35497	0.31627	0.305975	0.276005	0.359285	0.32135	0.32541	0.305635	0.33446	0.327275	0.26732	0.30091
64.7	0.315825	0.312355	0.35197	0.36451	0.279095	0.28891	0.32377	0.31575	0.336105	0.3522	0.325945	0.394255	0.30777	0.335935	0.36542	0.290885	0.33751	0.332775	0.29556	0.22519	0.367375	0.29667	0.298295	0.364355	0.281795	0.39037	0.220705	0.281425	0.327085	0.290795	0.28256	0.212125	0.311385	0.355905	0.368105	0.33896	0.31051	0.34289	0.320365	0.3033	0.275815	0.354185	0.317525	0.31893	0.304015	0.329835	0.322175	0.270495	0.301295
64.8	0.31281	0.302665	0.34519	0.359905	0.278375	0.28681	0.32458	0.309645	0.33	0.35149	0.31953	0.383405	0.30231	0.329895	0.36168	0.29356	0.332735	0.332385	0.297525	0.225035	0.35898	0.292235	0.29713	0.362315	0.2807	0.388375	0.22144	0.282885	0.322275	0.290535	0.285885	0.215975	0.30486	0.34897	0.355495	0.34133	0.30603	0.332845	0.32467	0.29957	0.275175	0.344465	0.315665	0.316925	0.29869	0.3253	0.3164	0.27351	0.29862
64.9	0.30805	0.29668	0.33774	0.355145	0.28112	0.285965	0.32399	0.303435	0.32296	0.3474	0.31263	0.368445	0.29811	0.32475	0.35834	0.29556	0.32629	0.33086	0.297955	0.22552	0.354575	0.28748	0.29814	0.35892	0.278905	0.38766	0.22307	0.283	0.31586	0.28942	0.28822	0.22093	0.301005	0.340065	0.346335	0.338445	0.302395	0.323225	0.32684	0.296075	0.27641	0.337355	0.3144	0.31441	0.295155	0.31923	0.3081	0.275925	0.299305
65	0.306795	0.29211	0.33222	0.35125	0.285155	0.28484	0.32111	0.29845	0.317755	0.34736	0.30565	0.354615	0.29413	0.31716	0.353535	0.29871	0.32085	0.328455	0.30011	0.227895	0.34799	0.282445	0.299	0.354905	0.27573	0.383355	0.22703	0.284445	0.313515	0.288595	0.288505	0.224225	0.296125	0.329885	0.338195	0.338715	0.302695	0.314495	0.329875	0.29436	0.27443	0.33344	0.312515	0.31026	0.2942	0.3145	0.30309	0.278665	0.300465
65.1	0.30459	0.28559	0.32824	0.350255	0.285905	0.284695	0.320715	0.29533	0.310515	0.346695	0.30047	0.344135	0.288255	0.31141	0.35158	0.301985	0.31586	0.330015	0.30168	0.23044	0.3415	0.27736	0.29537	0.35198	0.275725	0.378925	0.23031	0.284245	0.30713	0.28655	0.292455	0.227385	0.29246	0.322935	0.3272	0.33804	0.299535	0.30567	0.330885	0.292155	0.27455	0.3255	0.310705	0.30751	0.2903	0.311735	0.29917	0.279645	0.299325
65.2	0.300755	0.281215	0.320495	0.345865	0.28875	0.28628	0.31791	0.290415	0.30566	0.34358	0.29495	0.331515	0.28241	0.30745	0.346925	0.30333	0.3103	0.327855	0.301795	0.232725	0.333965	0.27194	0.293535	0.350095	0.273965	0.375785	0.234915	0.284	0.30137	0.28577	0.294365	0.23226	0.287495	0.31606	0.318455	0.337735	0.296855	0.29799	0.330365	0.288205	0.27487	0.31829	0.30758	0.303975	0.285815	0.3051	0.29197	0.28412	0.297975
65.3	0.299005	0.274095	0.31301	0.342885	0.290545	0.283605	0.317635	0.287135	0.30194	0.3413	0.28958	0.320835	0.27666	0.30135	0.34257	0.30488	0.30491	0.32535	0.30026	0.23421	0.327515	0.267185	0.293495	0.34357	0.27228	0.37184	0.235285	0.28563	0.294375	0.283695	0.296675	0.235345	0.2849	0.308745	0.311045	0.33608	0.295805	0.28896	0.32982	0.28561	0.27149	0.310935	0.305265	0.30043	0.28332	0.301315	0.28679	0.282225	0.296875
65.4	0.29363	0.269595	0.30688	0.33901	0.289845	0.28232	0.31647	0.285465	0.294745	0.336545	0.284425	0.30941	0.27316	0.29333	0.340075	0.30438	0.29939	0.32155	0.29896	0.236025	0.32044	0.26338	0.29174	0.337855	0.272175	0.36779	0.2393	0.28596	0.292915	0.28032	0.29676	0.236855	0.280985	0.30003	0.302645	0.332785	0.294735	0.28303	0.33011	0.28016	0.269505	0.30683	0.30029	0.29463	0.27979	0.29662	0.28247	0.28248	0.296155
65.5	0.28857	0.26446	0.30042	0.33379	0.291365	0.280275	0.31452	0.28144	0.288395	0.33213	0.279255	0.30021	0.269925	0.288575	0.33592	0.304065	0.2937	0.31754	0.297885	0.239905	0.315615	0.260485	0.29046	0.33346	0.26929	0.36326	0.24098	0.28323	0.287275	0.27875	0.29867	0.24054	0.27481	0.291705	0.296695	0.330805	0.2951	0.27558	0.331555	0.276215	0.26805	0.3015	0.29769	0.28787	0.27693	0.29022	0.276585	0.283145	0.296805
65.6	0.28624	0.259895	0.29511	0.333625	0.29268	0.280375	0.311795	0.276555	0.28379	0.32996	0.27327	0.293765	0.26601	0.28482	0.331545	0.303195	0.289795	0.316115	0.29777	0.24471	0.30864	0.255325	0.28812	0.33189	0.266365	0.358885	0.245105	0.28333	0.28305	0.27586	0.298345	0.243355	0.27014	0.286535	0.288655	0.32922	0.294445	0.270875	0.33214	0.273425	0.268355	0.298345	0.29333	0.28653	0.275215	0.286615	0.27203	0.28516	0.29605
65.7	0.28446	0.25523	0.29124	0.32942	0.2935	0.277445	0.309155	0.27424	0.27765	0.326615	0.26991	0.287265	0.259755	0.28077	0.32767	0.30349	0.285975	0.31335	0.29685	0.24846	0.30268	0.252575	0.28539	0.32651	0.26473	0.35465	0.244205	0.281325	0.276025	0.27214	0.298055	0.246315	0.265525	0.281685	0.28094	0.32488	0.294285	0.26735	0.32894	0.271355	0.26555	0.289065	0.29136	0.282865	0.271635	0.280755	0.26655	0.28428	0.29273
65.8	0.28119	0.25043	0.28603	0.32705	0.295105	0.27352	0.3082	0.27107	0.27363	0.32232	0.265755	0.28037	0.25698	0.276685	0.322475	0.30226	0.28203	0.30964	0.293875	0.25191	0.29926	0.24756	0.28362	0.323295	0.26508	0.35042	0.245885	0.27971	0.272495	0.269985	0.29815	0.24871	0.263845	0.27613	0.275615	0.323165	0.29324	0.26317	0.32853	0.266955	0.264595	0.28734	0.288255	0.27866	0.270145	0.278315	0.26431	0.284315	0.291575
65.9	0.276555	0.248145	0.282955	0.32299	0.29429	0.2724	0.305445	0.266955	0.26847	0.31932	0.26252	0.276325	0.25521	0.27089	0.31764	0.302975	0.27853	0.306465	0.29468	0.256455	0.29369	0.245115	0.28156	0.3178	0.26249	0.346315	0.24822	0.28052	0.269435	0.268755	0.297765	0.25052	0.260315	0.270775	0.271215	0.32402	0.294695	0.258295	0.328665	0.264735	0.263205	0.284125	0.28383	0.2746	0.26902	0.273195	0.259635	0.28133	0.29285
66	0.273415	0.246175	0.27674	0.31966	0.29453	0.269655	0.3034	0.265195	0.264365	0.3159	0.258205	0.272465	0.25075	0.26859	0.31355	0.301235	0.27507	0.304135	0.292265	0.2618	0.288885	0.243565	0.278295	0.31312	0.260105	0.34248	0.24939	0.278865	0.264965	0.266235	0.297695	0.2542	0.255915	0.267185	0.264855	0.31799	0.29365	0.25548	0.325195	0.261475	0.2598	0.27844	0.281155	0.269785	0.26634	0.268675	0.256875	0.28151	0.29165
66.1	0.2702	0.243115	0.27565	0.31879	0.2958	0.269355	0.300905	0.261625	0.26423	0.313595	0.254655	0.270515	0.2481	0.264415	0.30889	0.299335	0.27128	0.30062	0.291225	0.26627	0.28417	0.240435	0.27587	0.308995	0.25952	0.337975	0.25317	0.276395	0.262305	0.263015	0.297855	0.255015	0.25369	0.262925	0.260885	0.3189	0.29342	0.25192	0.323515	0.260365	0.258625	0.273345	0.278805	0.26776	0.264015	0.264625	0.25161	0.28206	0.28909
66.2	0.268535	0.2403	0.271625	0.3166	0.29428	0.26811	0.29648	0.25829	0.26095	0.30898	0.25138	0.264855	0.245885	0.26093	0.30637	0.297815	0.26717	0.296775	0.290855	0.26837	0.278455	0.237645	0.27305	0.305625	0.25677	0.33275	0.255255	0.27641	0.26058	0.26186	0.29625	0.25734	0.250595	0.25947	0.256065	0.315435	0.293265	0.2488	0.324225	0.257965	0.25611	0.27234	0.27479	0.262755	0.262305	0.262505	0.25003	0.27922	0.288525
66.3	0.26295	0.23588	0.271025	0.314475	0.295375	0.26505	0.295625	0.25654	0.255705	0.30799	0.24751	0.26423	0.24277	0.258925	0.300825	0.29541	0.26552	0.2948	0.28726	0.27291	0.275465	0.234505	0.27111	0.30393	0.25612	0.328805	0.255225	0.272565	0.25634	0.25784	0.29496	0.2566	0.247065	0.254555	0.252875	0.314425	0.292785	0.24475	0.32286	0.2553	0.25455	0.267855	0.272775	0.25956	0.26277	0.25791	0.24628	0.277295	0.285415
66.4	0.26204	0.237445	0.264585	0.31256	0.29378	0.26268	0.2906	0.252825	0.254005	0.305115	0.24331	0.25904	0.239105	0.2564	0.29685	0.294045	0.26214	0.29103	0.284735	0.275975	0.27248	0.232455	0.2697	0.297345	0.25338	0.3248	0.255485	0.27291	0.253645	0.257415	0.293995	0.261025	0.24205	0.252855	0.246315	0.31116	0.29305	0.24148	0.321105	0.25347	0.252745	0.26539	0.27157	0.25721	0.25924	0.25405	0.242105	0.27777	0.284335
66.5	0.25741	0.23239	0.2608	0.30879	0.29323	0.26122	0.28906	0.24982	0.25046	0.300275	0.2428	0.256365	0.23829	0.252825	0.29598	0.2931	0.25743	0.286955	0.284195	0.27982	0.268035	0.231615	0.267225	0.29419	0.252665	0.32056	0.257665	0.273815	0.254215	0.25425	0.293755	0.261735	0.241955	0.24944	0.24515	0.30614	0.29247	0.239065	0.319045	0.25221	0.251525	0.265605	0.26836	0.2521	0.259715	0.25252	0.24104	0.27735	0.282915
66.6	0.2574	0.232255	0.26166	0.30613	0.29284	0.25793	0.287855	0.24764	0.25015	0.298965	0.24012	0.256935	0.236045	0.250515	0.289765	0.291505	0.257475	0.285115	0.28325	0.281965	0.26421	0.22892	0.26551	0.292235	0.252685	0.316605	0.257015	0.271335	0.25161	0.251515	0.290975	0.263155	0.239545	0.24687	0.2421	0.305225	0.29092	0.237185	0.317085	0.251385	0.251825	0.259585	0.266535	0.250065	0.256645	0.249175	0.239445	0.275845	0.281095
66.7	0.252465	0.229385	0.25758	0.303355	0.291845	0.257285	0.286165	0.2461	0.24665	0.29354	0.237055	0.25523	0.234595	0.249345	0.28786	0.288125	0.253605	0.280805	0.28205	0.284365	0.26251	0.22787	0.26394	0.289305	0.250415	0.31378	0.257725	0.269825	0.2502	0.2485	0.290835	0.262735	0.239305	0.243255	0.23995	0.305805	0.29089	0.23382	0.316695	0.24812	0.249315	0.257365	0.26141	0.245905	0.255455	0.24677	0.2374	0.275225	0.279835
66.8	0.25274	0.22996	0.25431	0.30195	0.290955	0.25625	0.284775	0.245735	0.245885	0.29277	0.236655	0.251135	0.233655	0.24813	0.286145	0.286555	0.250355	0.2795	0.280745	0.28842	0.258945	0.22553	0.260675	0.286385	0.25169	0.310395	0.25934	0.271265	0.250425	0.2465	0.290235	0.26515	0.237945	0.241465	0.23753	0.30196	0.291745	0.23442	0.318215	0.246325	0.25025	0.259105	0.260495	0.24444	0.255125	0.2456	0.23628	0.275145	0.278545
66.9	0.249665	0.2284	0.254635	0.299125	0.29123	0.255785	0.28201	0.242595	0.244045	0.28996	0.2337	0.25239	0.23214	0.246885	0.28109	0.28476	0.24961	0.277585	0.278555	0.289455	0.25442	0.22557	0.260175	0.283715	0.248235	0.306645	0.258995	0.26973	0.248385	0.24587	0.288005	0.26423	0.23431	0.23866	0.23433	0.299285	0.290655	0.234385	0.31496	0.246995	0.24853	0.254645	0.259195	0.242155	0.254145	0.242125	0.232975	0.276175	0.278475
67	0.24609	0.224445	0.252905	0.29676	0.28859	0.254055	0.278935	0.24113	0.241245	0.287695	0.23028	0.25123	0.22994	0.242935	0.27884	0.283615	0.246785	0.27677	0.278785	0.29274	0.25208	0.225195	0.256905	0.27875	0.24854	0.30537	0.26098	0.26924	0.2459	0.242845	0.286585	0.264195	0.233045	0.237	0.22899	0.29952	0.29088	0.230125	0.313235	0.24473	0.24692	0.25298	0.258105	0.240365	0.253185	0.2413	0.2322	0.2717	0.276285
67.1	0.246175	0.22401	0.24984	0.2957	0.28805	0.252025	0.27526	0.239505	0.24063	0.28608	0.229965	0.250475	0.229145	0.242615	0.2754	0.282095	0.24513	0.27451	0.278575	0.29583	0.24934	0.22455	0.255205	0.27711	0.246475	0.30232	0.25913	0.26874	0.24425	0.24204	0.28503	0.265745	0.229945	0.23529	0.228385	0.299965	0.28928	0.22963	0.311485	0.245485	0.245155	0.25402	0.257025	0.239155	0.25368	0.23758	0.22997	0.271475	0.27571
67.2	0.245235	0.22278	0.24979	0.293035	0.28795	0.25074	0.275945	0.238915	0.24218	0.28312	0.228535	0.25092	0.227255	0.242515	0.27422	0.27807	0.245525	0.27161	0.27823	0.298145	0.247705	0.223595	0.254175	0.276875	0.246365	0.30096	0.258715	0.26592	0.24246	0.240755	0.286135	0.268855	0.229295	0.23321	0.227585	0.298265	0.28773	0.227535	0.3088	0.243365	0.247405	0.25041	0.25405	0.235375	0.249525	0.23733	0.23013	0.27217	0.27342
67.3	0.24338	0.22447	0.246415	0.291765	0.286495	0.249525	0.27208	0.238155	0.23914	0.283145	0.22752	0.24645	0.226975	0.241865	0.271975	0.277175	0.242665	0.26945	0.27929	0.297245	0.24695	0.223485	0.254615	0.277175	0.245655	0.29836	0.259185	0.2659	0.240555	0.240425	0.28347	0.269595	0.226545	0.23201	0.226845	0.295855	0.288255	0.22894	0.30865	0.24227	0.24815	0.24926	0.25387	0.233605	0.2513	0.235225	0.228855	0.272905	0.271695
67.4	0.24143	0.22067	0.24629	0.2896	0.28568	0.248025	0.27287	0.2379	0.23933	0.28066	0.227025	0.24572	0.22589	0.24034	0.2703	0.27596	0.240415	0.269055	0.275125	0.300865	0.24539	0.22444	0.253915	0.27414	0.246105	0.295295	0.259935	0.265655	0.240135	0.238985	0.28457	0.2709	0.22789	0.231635	0.222465	0.29338	0.287945	0.22773	0.30698	0.244145	0.245385	0.24798	0.2514	0.23273	0.248925	0.23432	0.227265	0.271035	0.26966
67.5	0.24145	0.220525	0.247555	0.289085	0.286715	0.247245	0.271755	0.236445	0.240375	0.279845	0.226805	0.24866	0.22507	0.240755	0.269575	0.275175	0.241175	0.267415	0.27621	0.30337	0.246065	0.223955	0.253035	0.27203	0.24551	0.292985	0.25875	0.264645	0.240435	0.238895	0.282485	0.271735	0.22661	0.23042	0.22165	0.29655	0.28756	0.227025	0.305955	0.24286	0.246205	0.24484	0.25236	0.232295	0.247875	0.233215	0.227045	0.27152	0.267905
67.6	0.240375	0.22041	0.244935	0.288155	0.285025	0.24625	0.269555	0.235235	0.239515	0.27922	0.22528	0.24754	0.223575	0.24008	0.26636	0.27437	0.242235	0.26638	0.27466	0.304795	0.24288	0.2248	0.250175	0.27267	0.244835	0.2916	0.25858	0.26431	0.23898	0.23824	0.280745	0.272635	0.223455	0.22911	0.221545	0.29505	0.28728	0.227275	0.304235	0.243155	0.246825	0.243905	0.252815	0.23122	0.248655	0.231385	0.22567	0.27178	0.266265
67.7	0.24039	0.219535	0.243705	0.28684	0.28362	0.24498	0.269545	0.23686	0.235875	0.27648	0.22533	0.246785	0.22239	0.239175	0.266565	0.27169	0.239485	0.26386	0.27434	0.305045	0.24072	0.22428	0.249815	0.27139	0.24478	0.29026	0.258025	0.265255	0.238625	0.23555	0.28136	0.27361	0.224	0.22681	0.21943	0.29567	0.28706	0.225495	0.30475	0.24205	0.24894	0.243905	0.25069	0.22725	0.247075	0.23288	0.226575	0.27213	0.26609
67.8	0.236315	0.214405	0.24065	0.286255	0.28227	0.244805	0.269155	0.23529	0.23926	0.27603	0.223605	0.247785	0.22246	0.238095	0.26502	0.270455	0.238405	0.26344	0.275215	0.306035	0.241245	0.22351	0.251185	0.269565	0.24485	0.290115	0.259685	0.264675	0.240495	0.232695	0.28127	0.27009	0.22327	0.22599	0.218645	0.29396	0.285495	0.2258	0.30373	0.241905	0.248705	0.24232	0.250315	0.22513	0.24667	0.231335	0.226435	0.271995	0.26556
67.9	0.237225	0.21762	0.24006	0.28612	0.28224	0.245605	0.26744	0.236125	0.239115	0.276265	0.22352	0.246355	0.223625	0.23671	0.263355	0.270325	0.23947	0.26274	0.275525	0.30876	0.24056	0.22571	0.25033	0.267045	0.24577	0.28949	0.258985	0.26455	0.24116	0.233825	0.28049	0.271255	0.22187	0.22552	0.217975	0.29509	0.28692	0.22456	0.303235	0.24243	0.24876	0.24316	0.25004	0.226415	0.249745	0.229345	0.226565	0.270795	0.26652
68	0.238735	0.218865	0.239685	0.284225	0.28095	0.244595	0.268045	0.235225	0.238715	0.275	0.22358	0.247025	0.22323	0.238465	0.263815	0.269255	0.238275	0.26288	0.27754	0.31032	0.238925	0.226865	0.250115	0.268645	0.24679	0.28983	0.25996	0.266755	0.240405	0.236125	0.279365	0.2754	0.22202	0.22462	0.21687	0.29507	0.28741	0.225705	0.303975	0.24282	0.251235	0.24405	0.24913	0.22472	0.250215	0.230905	0.22611	0.272355	0.266395
68.1	0.236985	0.218085	0.24077	0.284135	0.28057	0.244405	0.26684	0.237445	0.23741	0.274115	0.223745	0.24802	0.22186	0.23897	0.263305	0.268865	0.23851	0.261885	0.277335	0.31301	0.236185	0.226535	0.25054	0.26733	0.245395	0.28655	0.25999	0.26671	0.24049	0.23455	0.279005	0.275485	0.22189	0.223715	0.215995	0.29705	0.288365	0.226405	0.30334	0.2433	0.25049	0.244875	0.250075	0.22517	0.25277	0.231745	0.22791	0.272415	0.26605
68.2	0.23775	0.21883	0.240255	0.28466	0.28065	0.244235	0.2665	0.237845	0.238625	0.274555	0.22385	0.25085	0.22248	0.238815	0.26297	0.26933	0.23919	0.262965	0.280225	0.313355	0.237215	0.22585	0.25209	0.26801	0.24802	0.287945	0.260605	0.26769	0.242725	0.234445	0.279375	0.276055	0.22187	0.224265	0.214805	0.295495	0.288435	0.224845	0.30282	0.243285	0.25178	0.244985	0.2506	0.22538	0.254295	0.2306	0.22722	0.274305	0.26698
68.3	0.23736	0.215015	0.240545	0.28411	0.281385	0.244895	0.26589	0.237715	0.238845	0.274535	0.22251	0.250335	0.22243	0.237905	0.26229	0.26958	0.239225	0.26131	0.28051	0.314925	0.23688	0.227045	0.25053	0.268315	0.247005	0.287865	0.26223	0.270715	0.243115	0.232705	0.278515	0.27626	0.221105	0.22432	0.21428	0.29671	0.289225	0.2259	0.302825	0.243745	0.252865	0.24693	0.25079	0.224965	0.25394	0.23049	0.22674	0.27544	0.26782
68.4	0.236965	0.216135	0.238735	0.28373	0.28191	0.2457	0.26522	0.23885	0.238975	0.274205	0.221665	0.25089	0.22247	0.238645	0.262075	0.26847	0.23969	0.262035	0.280535	0.315515	0.23687	0.227945	0.24969	0.26803	0.248405	0.28764	0.261075	0.270165	0.241725	0.23509	0.27938	0.278315	0.221285	0.224085	0.21355	0.297055	0.288995	0.22484	0.30163	0.244245	0.254485	0.24312	0.25047	0.22526	0.25646	0.230265	0.226765	0.27586	0.26747
68.5	0.23757	0.21617	0.24003	0.28441	0.28198	0.2452	0.264585	0.23919	0.242315	0.275565	0.221575	0.251785	0.222355	0.239425	0.261695	0.268725	0.240075	0.262815	0.282525	0.3173	0.237205	0.230445	0.25263	0.26688	0.247965	0.28863	0.26233	0.27117	0.244425	0.236625	0.2795	0.2792	0.21999	0.223475	0.214965	0.29662	0.289095	0.226995	0.303125	0.245475	0.25676	0.245025	0.250805	0.224765	0.25544	0.23031	0.2273	0.27728	0.267275
68.6	0.236675	0.217555	0.235935	0.28658	0.28048	0.24473	0.26479	0.23974	0.24186	0.27612	0.222175	0.24978	0.223105	0.239575	0.26156	0.27057	0.239655	0.26426	0.28216	0.317215	0.23571	0.232645	0.25441	0.26622	0.24842	0.28845	0.26097	0.273405	0.24672	0.234435	0.27835	0.280765	0.22058	0.22354	0.213595	0.297335	0.29071	0.226465	0.304235	0.247045	0.25686	0.246	0.25189	0.225305	0.25738	0.23043	0.22659	0.27917	0.269695
68.7	0.23684	0.21851	0.237015	0.28563	0.279635	0.24559	0.26625	0.242485	0.242465	0.27377	0.223575	0.25253	0.222245	0.24063	0.262445	0.27093	0.240585	0.265225	0.28233	0.318085	0.236335	0.23141	0.253495	0.26963	0.249705	0.28822	0.26326	0.272875	0.24535	0.237365	0.280265	0.282855	0.220785	0.222825	0.215665	0.29784	0.291505	0.22801	0.30372	0.246295	0.259295	0.246575	0.252295	0.225865	0.257615	0.230615	0.228515	0.28023	0.26947
68.8	0.23841	0.21832	0.236625	0.28577	0.2811	0.246385	0.26373	0.242385	0.244695	0.275435	0.221855	0.252875	0.221785	0.240855	0.263245	0.270295	0.241465	0.26522	0.28504	0.32148	0.23395	0.23438	0.25379	0.27076	0.2492	0.28886	0.26523	0.272815	0.245995	0.23852	0.27858	0.282655	0.22033	0.2238	0.21446	0.299715	0.29222	0.228355	0.301195	0.247355	0.2608	0.24447	0.25196	0.226735	0.257875	0.23113	0.228875	0.28318	0.26897
68.9	0.237	0.22004	0.23797	0.286055	0.28066	0.246495	0.265595	0.24471	0.24481	0.276335	0.224935	0.254095	0.22163	0.23942	0.265405	0.27042	0.241945	0.26627	0.285415	0.32202	0.23451	0.234595	0.25557	0.27063	0.25277	0.290065	0.265015	0.27459	0.246965	0.236435	0.28288	0.2848	0.22262	0.22467	0.21441	0.301855	0.292345	0.228665	0.301035	0.24746	0.26131	0.24629	0.25186	0.227455	0.259915	0.23323	0.22991	0.28309	0.26959
69	0.23646	0.219865	0.237165	0.28691	0.280015	0.246705	0.265865	0.24475	0.24424	0.277685	0.22177	0.255705	0.22291	0.24146	0.263465	0.27363	0.243485	0.266495	0.28794	0.322435	0.23342	0.235635	0.253965	0.27119	0.25103	0.290965	0.26366	0.276165	0.250375	0.24005	0.281525	0.285405	0.220125	0.22269	0.21368	0.30166	0.293485	0.228675	0.30331	0.24903	0.263845	0.2464	0.25229	0.228765	0.260435	0.230975	0.230345	0.285805	0.27124
69.1	0.235945	0.218605	0.236425	0.286615	0.279015	0.246295	0.265405	0.246985	0.245365	0.27756	0.223185	0.25583	0.22556	0.24103	0.26504	0.27263	0.244815	0.26665	0.28903	0.32119	0.235475	0.23766	0.255305	0.27172	0.2512	0.291175	0.264645	0.27881	0.25103	0.240855	0.282415	0.28738	0.221375	0.222125	0.21285	0.298685	0.29509	0.22925	0.30429	0.24947	0.264005	0.248895	0.25351	0.227185	0.262405	0.231455	0.23125	0.28547	0.27362
69.2	0.236485	0.221365	0.238355	0.286565	0.28074	0.24875	0.265295	0.246385	0.246255	0.27858	0.223085	0.25825	0.22562	0.24128	0.267145	0.27324	0.244715	0.268835	0.29072	0.32598	0.236525	0.236805	0.25734	0.27276	0.252135	0.29225	0.26707	0.28042	0.25131	0.241855	0.28224	0.28929	0.21989	0.223015	0.213375	0.30411	0.295305	0.23033	0.30516	0.249465	0.26713	0.247685	0.252645	0.227675	0.26322	0.231295	0.23047	0.290405	0.27287
69.3	0.23837	0.22037	0.23908	0.28673	0.280255	0.249825	0.267155	0.247275	0.24703	0.2769	0.224055	0.25965	0.223695	0.24241	0.26741	0.27451	0.245875	0.269845	0.293415	0.32629	0.235715	0.23759	0.25899	0.27464	0.254905	0.292645	0.26571	0.282095	0.25245	0.24216	0.283165	0.2908	0.21949	0.221825	0.21233	0.30521	0.29672	0.23042	0.30334	0.25121	0.268635	0.24763	0.252425	0.226605	0.264035	0.233325	0.23234	0.290155	0.273375
69.4	0.23935	0.22291	0.24052	0.288345	0.28042	0.25029	0.26602	0.24923	0.247815	0.279235	0.223515	0.259755	0.22366	0.24335	0.26723	0.276245	0.248835	0.271655	0.29482	0.32869	0.234405	0.239895	0.2586	0.274915	0.254885	0.294675	0.266625	0.28423	0.25144	0.244385	0.28415	0.291455	0.219265	0.22282	0.21369	0.30768	0.29846	0.231535	0.30335	0.25193	0.27163	0.246085	0.25413	0.227605	0.26518	0.23259	0.232085	0.292425	0.27605
69.5	0.236935	0.22166	0.23836	0.288755	0.28208	0.25023	0.26741	0.250855	0.25018	0.27782	0.224575	0.26039	0.223605	0.242965	0.2686	0.27698	0.248285	0.271785	0.29609	0.327175	0.2344	0.23941	0.25969	0.272795	0.253855	0.29624	0.26877	0.284975	0.253095	0.24505	0.284855	0.293415	0.222285	0.223345	0.21277	0.306955	0.297845	0.230775	0.302975	0.25038	0.272335	0.24685	0.254755	0.227915	0.265925	0.233635	0.233625	0.2927	0.276505
69.6	0.23526	0.21884	0.238515	0.287155	0.2821	0.250265	0.267795	0.253525	0.249625	0.279705	0.224045	0.26137	0.225475	0.24305	0.26944	0.27571	0.248735	0.271505	0.297015	0.32812	0.236595	0.243515	0.263065	0.272035	0.25554	0.29619	0.26915	0.286315	0.25666	0.24552	0.28408	0.29442	0.22021	0.2242	0.21398	0.30671	0.30025	0.229705	0.30388	0.25226	0.27191	0.24568	0.252865	0.22797	0.267485	0.23532	0.23437	0.291965	0.279015
69.7	0.234585	0.2187	0.23837	0.288385	0.281795	0.25303	0.26878	0.25664	0.249115	0.277945	0.225945	0.263575	0.225925	0.242075	0.270545	0.277095	0.2504	0.272825	0.297665	0.32952	0.233425	0.241695	0.26128	0.27261	0.255435	0.296625	0.269505	0.289005	0.255805	0.246225	0.28653	0.29199	0.22242	0.22209	0.21364	0.30905	0.300865	0.232705	0.30464	0.250445	0.27369	0.24755	0.252475	0.228295	0.269815	0.235085	0.235475	0.293615	0.281975
69.8	0.235225	0.221	0.23865	0.286325	0.28229	0.25304	0.268175	0.256095	0.24864	0.279635	0.22494	0.264375	0.22488	0.245495	0.27117	0.27827	0.252225	0.27451	0.299775	0.33176	0.23417	0.242045	0.261165	0.27644	0.25505	0.29664	0.269295	0.290515	0.255885	0.24842	0.28436	0.29458	0.2203	0.22268	0.21182	0.31045	0.30215	0.2319	0.30523	0.251515	0.277515	0.24747	0.25147	0.2262	0.26938	0.233955	0.234955	0.29925	0.28107
69.9	0.23477	0.2208	0.23816	0.28842	0.282605	0.25335	0.268395	0.255875	0.25022	0.279315	0.22352	0.26393	0.225035	0.24428	0.27091	0.27917	0.25334	0.275165	0.298925	0.331525	0.234595	0.24366	0.263415	0.2752	0.25574	0.297535	0.270015	0.291715	0.25752	0.25018	0.286655	0.29673	0.220725	0.22344	0.210655	0.31203	0.302855	0.23196	0.305735	0.25243	0.277525	0.246855	0.252445	0.22748	0.271065	0.2354	0.235315	0.29978	0.283335
70	0.234965	0.22236	0.24228	0.28676	0.28371	0.25472	0.268155	0.2577	0.248875	0.279955	0.222235	0.265825	0.226085	0.24485	0.27302	0.278475	0.25435	0.27532	0.30103	0.33181	0.23335	0.244205	0.26425	0.27659	0.256505	0.29749	0.270805	0.294655	0.260905	0.2519	0.288255	0.29795	0.220495	0.223035	0.21063	0.311655	0.304655	0.23196	0.30679	0.250715	0.27922	0.246865	0.251945	0.22663	0.27131	0.23434	0.23477	0.301275	0.284715
70.1	0.23307	0.22071	0.235605	0.286845	0.282955	0.25391	0.268265	0.25821	0.247355	0.27769	0.224105	0.2635	0.22541	0.24369	0.273225	0.28122	0.251655	0.27722	0.303655	0.33291	0.231755	0.245175	0.262405	0.2747	0.255785	0.297015	0.270495	0.295695	0.26027	0.251875	0.28875	0.299645	0.21952	0.222945	0.20987	0.30957	0.303635	0.22969	0.306695	0.250935	0.278815	0.24696	0.251195	0.228195	0.27043	0.23521	0.2346	0.30066	0.28551
70.2	0.231265	0.220025	0.23739	0.289105	0.28299	0.253665	0.268845	0.259695	0.249865	0.28063	0.22634	0.264825	0.224285	0.245125	0.273245	0.281825	0.253105	0.278235	0.303115	0.33561	0.23276	0.24609	0.26585	0.274955	0.25678	0.297525	0.2709	0.29331	0.259365	0.251985	0.290715	0.299755	0.219985	0.223745	0.21171	0.310825	0.30321	0.22898	0.304945	0.253275	0.27996	0.24482	0.25348	0.228715	0.27085	0.235785	0.236365	0.301925	0.284455
70.3	0.23028	0.217375	0.235135	0.2871	0.28407	0.255055	0.269835	0.260035	0.25009	0.27858	0.225365	0.26602	0.223895	0.24578	0.2741	0.280035	0.252895	0.277435	0.305865	0.33435	0.23258	0.245795	0.265705	0.275395	0.257615	0.2986	0.271505	0.294655	0.25983	0.253345	0.290805	0.29933	0.21872	0.22157	0.210195	0.31211	0.30453	0.23192	0.306185	0.25141	0.280675	0.24384	0.251385	0.22832	0.27065	0.23544	0.23694	0.30337	0.2856
70.4	0.2296	0.220835	0.23673	0.287005	0.282135	0.25294	0.268195	0.260885	0.247365	0.28089	0.22343	0.26704	0.224195	0.24408	0.2739	0.282315	0.253945	0.279145	0.304555	0.334595	0.23068	0.247495	0.26526	0.271235	0.25515	0.29753	0.27003	0.294985	0.26058	0.254235	0.289495	0.300395	0.217945	0.22268	0.20743	0.312905	0.305055	0.22869	0.30567	0.25267	0.280735	0.242735	0.251195	0.228065	0.271095	0.23597	0.236925	0.30375	0.287905
70.5	0.22726	0.21949	0.23507	0.286025	0.282225	0.252975	0.26655	0.261005	0.24894	0.277915	0.222045	0.266195	0.22193	0.24413	0.272255	0.28136	0.25377	0.277745	0.30508	0.333225	0.230885	0.246715	0.264385	0.271535	0.253265	0.299925	0.270535	0.295815	0.258745	0.253675	0.28694	0.299245	0.21606	0.222085	0.208025	0.31448	0.304975	0.226405	0.306215	0.25094	0.28107	0.24047	0.249465	0.22598	0.26977	0.232285	0.234385	0.304325	0.28721
70.6	0.22486	0.21802	0.23481	0.2852	0.28268	0.25389	0.26746	0.26156	0.24739	0.27938	0.220765	0.26518	0.220955	0.243515	0.27189	0.28214	0.25379	0.27803	0.30444	0.335675	0.230565	0.24609	0.26484	0.269575	0.25323	0.29759	0.269845	0.296775	0.26001	0.25299	0.288985	0.29842	0.216945	0.22092	0.20771	0.31036	0.30481	0.22771	0.305405	0.25	0.28055	0.241145	0.24987	0.22705	0.270725	0.232615	0.234175	0.303495	0.28833
70.7	0.22386	0.217215	0.233985	0.285365	0.28276	0.25294	0.26504	0.26083	0.2454	0.27748	0.21886	0.265145	0.21954	0.24277	0.27172	0.28301	0.25365	0.27846	0.302915	0.33644	0.228565	0.245805	0.2643	0.272955	0.25275	0.29614	0.270265	0.296185	0.258375	0.252545	0.28863	0.298295	0.215975	0.220455	0.207415	0.31255	0.30378	0.226845	0.302465	0.249775	0.281325	0.23965	0.24935	0.226155	0.27079	0.232185	0.23385	0.30587	0.287515
70.8	0.22211	0.214635	0.22955	0.284985	0.27979	0.252035	0.26477	0.261165	0.242715	0.27689	0.218375	0.26185	0.21921	0.24062	0.27029	0.280435	0.250555	0.27614	0.302425	0.33496	0.22764	0.244535	0.261825	0.27016	0.25255	0.294185	0.26853	0.297735	0.25905	0.251595	0.28894	0.2974	0.21404	0.218715	0.204335	0.30815	0.30295	0.22409	0.30066	0.247865	0.279175	0.23753	0.24675	0.22377	0.272315	0.23091	0.232575	0.30402	0.288005
70.9	0.222335	0.21222	0.229255	0.282815	0.27909	0.25149	0.263055	0.25899	0.23969	0.2723	0.215345	0.261075	0.218825	0.23988	0.26796	0.28048	0.251725	0.27592	0.302915	0.333725	0.2254	0.242295	0.2615	0.269445	0.248815	0.29244	0.268075	0.29765	0.25812	0.251265	0.28595	0.29784	0.209025	0.21823	0.203835	0.305905	0.302915	0.22361	0.30104	0.2453	0.278105	0.235995	0.24547	0.222225	0.27236	0.228525	0.229065	0.30535	0.287675
71	0.219495	0.210895	0.22902	0.28292	0.27829	0.25123	0.261985	0.25854	0.239255	0.27315	0.21509	0.26135	0.21596	0.23977	0.266505	0.27852	0.251325	0.273815	0.30107	0.33401	0.22618	0.243475	0.26226	0.264585	0.250195	0.28976	0.266975	0.29702	0.254695	0.2513	0.286355	0.29662	0.209755	0.216835	0.20327	0.305845	0.30166	0.220745	0.30124	0.24487	0.27685	0.23324	0.244505	0.22084	0.26922	0.22737	0.228295	0.30294	0.285575
71.1	0.217165	0.208755	0.22627	0.27879	0.27667	0.24721	0.26223	0.25892	0.23866	0.26958	0.21215	0.258265	0.21397	0.23739	0.2653	0.27822	0.249805	0.272085	0.298865	0.33165	0.222435	0.24065	0.257105	0.26458	0.24699	0.287105	0.263825	0.29486	0.253755	0.25006	0.28501	0.2934	0.208075	0.215515	0.198265	0.306395	0.30172	0.220275	0.29847	0.242215	0.276655	0.231525	0.24166	0.217875	0.267805	0.22484	0.225915	0.30186	0.284095
71.2	0.21466	0.206915	0.22539	0.27754	0.2746	0.246075	0.25781	0.25658	0.236075	0.26696	0.21103	0.2577	0.20871	0.23475	0.26234	0.27595	0.246715	0.270005	0.29786	0.329705	0.221525	0.239895	0.255375	0.260965	0.24492	0.283805	0.26272	0.289265	0.24932	0.247805	0.28269	0.29223	0.20456	0.213445	0.196945	0.302615	0.297805	0.21811	0.29388	0.2393	0.273805	0.22597	0.23784	0.217015	0.262615	0.22359	0.224465	0.300345	0.28161
71.3	0.21327	0.205595	0.223495	0.27454	0.272845	0.24388	0.256735	0.25461	0.23169	0.26361	0.207795	0.25468	0.206795	0.231965	0.26219	0.27175	0.245345	0.26703	0.295065	0.32754	0.219525	0.238775	0.25361	0.259085	0.244695	0.281645	0.26166	0.289165	0.24791	0.246975	0.28128	0.289945	0.20341	0.21095	0.19373	0.30119	0.296235	0.21749	0.291365	0.23677	0.272725	0.224435	0.234575	0.212605	0.262275	0.220275	0.22252	0.297015	0.27844
71.4	0.210595	0.202135	0.21967	0.27267	0.27036	0.24162	0.253605	0.25161	0.23028	0.262495	0.205875	0.24985	0.202655	0.228455	0.25723	0.27092	0.242075	0.26503	0.2918	0.327625	0.21607	0.235365	0.25007	0.2524	0.240475	0.27795	0.258735	0.2863	0.24175	0.24492	0.280315	0.28958	0.200335	0.210515	0.19102	0.29474	0.292855	0.211395	0.28723	0.233715	0.269345	0.21986	0.23314	0.21041	0.258035	0.219325	0.22044	0.293615	0.277385
71.5	0.20803	0.200285	0.21606	0.270285	0.266065	0.238745	0.25072	0.248955	0.22831	0.258575	0.201085	0.24847	0.200235	0.22497	0.25322	0.268025	0.240825	0.260215	0.28818	0.324495	0.21199	0.233	0.24545	0.24807	0.23848	0.27419	0.25761	0.283885	0.23828	0.24197	0.277555	0.28687	0.196775	0.20508	0.18722	0.292005	0.290745	0.209225	0.2847	0.230205	0.266855	0.21588	0.229605	0.20637	0.256195	0.21611	0.21801	0.292795	0.27435
71.6	0.205965	0.19903	0.213005	0.269195	0.26596	0.235145	0.24792	0.24764	0.22421	0.2543	0.19901	0.244355	0.19778	0.222415	0.24868	0.26595	0.239405	0.257075	0.28462	0.32157	0.20861	0.231175	0.24297	0.24542	0.23539	0.27123	0.25546	0.2815	0.23684	0.239665	0.274385	0.28561	0.19466	0.203155	0.184915	0.288695	0.288345	0.206475	0.28378	0.2269	0.264	0.213065	0.227	0.203265	0.25191	0.21008	0.21324	0.289295	0.271065
71.7	0.203305	0.19688	0.212395	0.267875	0.262585	0.231395	0.244125	0.243275	0.22159	0.253645	0.195515	0.242455	0.19491	0.222995	0.245235	0.26432	0.236465	0.256055	0.280865	0.32167	0.20608	0.22615	0.24036	0.24457	0.23319	0.26556	0.2522	0.27852	0.23416	0.23642	0.27213	0.284885	0.190025	0.20277	0.181645	0.28362	0.28644	0.20775	0.28014	0.2261	0.26215	0.21123	0.22499	0.202055	0.25012	0.208875	0.20966	0.287875	0.268265
71.8	0.20124	0.18984	0.20766	0.265765	0.260785	0.22772	0.23938	0.23942	0.21702	0.251415	0.1924	0.23753	0.18819	0.217495	0.23992	0.260545	0.233665	0.25235	0.27796	0.321755	0.203865	0.225395	0.23778	0.239805	0.229135	0.263535	0.248595	0.27123	0.22651	0.23277	0.268315	0.280065	0.186075	0.20059	0.178105	0.27946	0.28126	0.20409	0.274905	0.222755	0.259755	0.202505	0.222535	0.19844	0.24393	0.203695	0.20677	0.284405	0.26345
71.9	0.19998	0.1873	0.20489	0.261065	0.25742	0.22401	0.2384	0.237295	0.21482	0.24581	0.19035	0.23485	0.18635	0.21406	0.237075	0.256015	0.230935	0.24519	0.2743	0.31409	0.19915	0.22194	0.23359	0.234015	0.22654	0.258275	0.24579	0.270465	0.227955	0.231315	0.26388	0.278355	0.182955	0.19591	0.17398	0.278215	0.280105	0.198935	0.273015	0.21779	0.25582	0.202675	0.216325	0.19414	0.24154	0.200295	0.20315	0.279895	0.261945
72	0.196535	0.182325	0.202465	0.260185	0.25623	0.22131	0.23214	0.23225	0.21157	0.242345	0.185495	0.2336	0.184235	0.210345	0.2319	0.253155	0.22901	0.24185	0.27155	0.312985	0.19587	0.218745	0.23031	0.22995	0.221955	0.25386	0.24452	0.26683	0.22218	0.228295	0.25983	0.275125	0.17891	0.19363	0.17082	0.273105	0.277005	0.195795	0.27057	0.215065	0.25121	0.198785	0.212815	0.189925	0.24041	0.19635	0.196475	0.276465	0.259745
72.1	0.19478	0.181435	0.19922	0.25566	0.25237	0.21779	0.23006	0.229495	0.206595	0.23749	0.18125	0.22908	0.18068	0.20598	0.229215	0.24933	0.22524	0.23827	0.266725	0.30839	0.19202	0.21454	0.224995	0.22504	0.21913	0.248555	0.24224	0.2643	0.21805	0.223435	0.25915	0.272585	0.17671	0.19007	0.16688	0.267955	0.274245	0.193085	0.2668	0.211055	0.24724	0.195185	0.2093	0.186705	0.23626	0.19108	0.19258	0.270275	0.25519
72.2	0.19178	0.176775	0.19537	0.25453	0.2486	0.213005	0.22605	0.22618	0.203495	0.234575	0.179245	0.225645	0.177015	0.2035	0.222155	0.24666	0.221445	0.234595	0.262265	0.307505	0.18923	0.21219	0.22182	0.222595	0.21537	0.24515	0.238275	0.261035	0.21459	0.220335	0.25357	0.268025	0.17221	0.188415	0.16193	0.26405	0.27179	0.19138	0.26337	0.207105	0.244355	0.19232	0.20669	0.18357	0.2341	0.18844	0.19174	0.27023	0.251425
72.3	0.188925	0.17426	0.193275	0.249935	0.246985	0.21043	0.22321	0.222775	0.19948	0.230435	0.17776	0.220795	0.17372	0.199295	0.219085	0.243735	0.219075	0.23152	0.25981	0.30597	0.184005	0.208005	0.21899	0.216895	0.21277	0.23963	0.23707	0.2577	0.2124	0.216365	0.25242	0.267095	0.16963	0.18401	0.15812	0.260205	0.27008	0.186735	0.26173	0.205445	0.2391	0.188795	0.20344	0.18059	0.23068	0.186955	0.187885	0.26442	0.248625
72.4	0.188285	0.169645	0.18864	0.245435	0.245065	0.208135	0.219385	0.218045	0.19676	0.226415	0.17203	0.216595	0.17171	0.197375	0.215055	0.23736	0.21514	0.22501	0.25417	0.301525	0.18192	0.206055	0.2154	0.21278	0.20732	0.23448	0.2345	0.25415	0.207915	0.213645	0.24783	0.26297	0.165315	0.17994	0.159395	0.254185	0.26781	0.185175	0.260085	0.201125	0.23643	0.184545	0.198635	0.176095	0.22606	0.181445	0.183425	0.26111	0.243475
72.5	0.18756	0.170335	0.185785	0.243915	0.243395	0.20484	0.215925	0.21534	0.19444	0.222935	0.168855	0.21314	0.167935	0.19301	0.209225	0.23582	0.21197	0.22194	0.2506	0.29958	0.178665	0.201355	0.210345	0.20846	0.20432	0.234275	0.23143	0.251115	0.203655	0.21234	0.244485	0.263505	0.161285	0.17842	0.15339	0.25017	0.26436	0.18209	0.255355	0.197	0.233425	0.183035	0.19638	0.172755	0.224505	0.177315	0.17995	0.257275	0.241095
72.6	0.18488	0.165455	0.18295	0.24082	0.238635	0.200925	0.212865	0.211835	0.19098	0.220565	0.168125	0.212575	0.16573	0.191875	0.207625	0.232945	0.210705	0.21741	0.24727	0.29797	0.17476	0.19882	0.206925	0.205915	0.20067	0.22944	0.22895	0.248165	0.200955	0.207045	0.243175	0.25901	0.15894	0.17701	0.14986	0.24842	0.261215	0.181485	0.252245	0.19439	0.2323	0.17873	0.193485	0.17016	0.21908	0.174965	0.1765	0.25581	0.23561
72.7	0.182775	0.160165	0.1806	0.23686	0.2378	0.197975	0.20954	0.20789	0.18719	0.216605	0.16302	0.20706	0.16176	0.18737	0.203775	0.22785	0.207405	0.213625	0.242425	0.29453	0.172235	0.196555	0.204605	0.201575	0.19979	0.22534	0.22622	0.242995	0.19484	0.202975	0.238855	0.25623	0.154905	0.17476	0.147735	0.242025	0.258165	0.177745	0.24843	0.190625	0.22526	0.175085	0.189385	0.16789	0.215145	0.171065	0.172015	0.25018	0.231175
72.8	0.180125	0.157945	0.17938	0.23546	0.23348	0.19334	0.206835	0.204665	0.184135	0.213625	0.16024	0.2065	0.160885	0.18538	0.197895	0.22373	0.205645	0.209345	0.238895	0.291475	0.170985	0.19417	0.20148	0.198785	0.193535	0.220945	0.22413	0.24156	0.192405	0.20285	0.23503	0.254885	0.151815	0.16967	0.145785	0.24195	0.25666	0.17622	0.24616	0.188085	0.22439	0.17364	0.18448	0.163665	0.214975	0.166395	0.16849	0.247595	0.23041
72.9	0.174055	0.15329	0.178105	0.23286	0.233275	0.191745	0.20417	0.203685	0.183995	0.20914	0.15881	0.201715	0.157985	0.18171	0.196665	0.22162	0.202145	0.20584	0.2364	0.290595	0.16976	0.19271	0.200775	0.19303	0.19385	0.219455	0.222975	0.237415	0.19031	0.196405	0.2339	0.25062	0.15048	0.16721	0.144315	0.238195	0.25467	0.172825	0.24596	0.18492	0.218875	0.172805	0.183475	0.15951	0.210315	0.164225	0.166775	0.24321	0.22794
73	0.17573	0.153095	0.174985	0.22901	0.23126	0.188045	0.201245	0.20086	0.179145	0.207275	0.156245	0.2002	0.15498	0.17955	0.191765	0.21777	0.19886	0.19994	0.233595	0.28717	0.164485	0.189635	0.19671	0.19161	0.190155	0.215895	0.22025	0.234115	0.185865	0.19691	0.231085	0.25128	0.147335	0.165985	0.14027	0.23478	0.25082	0.172255	0.24174	0.18159	0.216185	0.16713	0.181055	0.15685	0.206445	0.164025	0.165965	0.242255	0.22325
73.1	0.171325	0.1485	0.17279	0.22677	0.22853	0.184155	0.19803	0.19828	0.1757	0.20486	0.1539	0.195585	0.152995	0.178565	0.190045	0.21428	0.196295	0.199	0.230885	0.28535	0.16104	0.186675	0.193235	0.19023	0.187445	0.212785	0.218	0.233185	0.18278	0.19381	0.229135	0.24917	0.14628	0.164745	0.13566	0.23103	0.249885	0.17062	0.239025	0.17932	0.214325	0.164965	0.17813	0.155465	0.20463	0.160735	0.163455	0.24015	0.22169
73.2	0.16957	0.147045	0.170585	0.224775	0.22601	0.182215	0.19664	0.196275	0.173915	0.2004	0.15393	0.194375	0.150855	0.175615	0.187745	0.212565	0.195935	0.195835	0.22704	0.282215	0.160625	0.18463	0.19067	0.186355	0.18694	0.20987	0.21519	0.22901	0.17903	0.19085	0.22736	0.24712	0.145375	0.16252	0.135125	0.228305	0.24695	0.168045	0.236505	0.17775	0.212755	0.16004	0.174815	0.15301	0.200305	0.15848	0.16074	0.238225	0.217375
73.3	0.16976	0.14551	0.17011	0.221345	0.224135	0.182295	0.194445	0.19416	0.17052	0.198945	0.15047	0.195405	0.15112	0.1738	0.18568	0.2105	0.19305	0.19236	0.2256	0.278595	0.1591	0.18322	0.18817	0.18354	0.18232	0.20746	0.215965	0.22789	0.175835	0.189835	0.22509	0.24653	0.142785	0.16098	0.135755	0.226025	0.24494	0.16629	0.23554	0.173795	0.21081	0.160425	0.173675	0.149245	0.198765	0.158185	0.15955	0.2338	0.215265
73.4	0.16693	0.14374	0.166485	0.21828	0.221775	0.17841	0.191665	0.190355	0.16902	0.19554	0.14897	0.191185	0.148345	0.17218	0.18182	0.207945	0.189815	0.188315	0.2202	0.27983	0.156995	0.1784	0.18643	0.18216	0.180925	0.203905	0.21223	0.22512	0.175555	0.18798	0.22106	0.246505	0.1392	0.160215	0.131615	0.2234	0.244785	0.165785	0.23311	0.173195	0.20735	0.160055	0.170535	0.14718	0.19874	0.155795	0.158845	0.23278	0.2132
73.5	0.16369	0.142275	0.166445	0.215625	0.21998	0.17535	0.1861	0.187375	0.16516	0.19444	0.145995	0.18934	0.145205	0.17037	0.17923	0.20588	0.186885	0.186325	0.215175	0.278255	0.151995	0.177005	0.182925	0.177575	0.1793	0.1995	0.21047	0.221165	0.172285	0.185005	0.21825	0.2432	0.13835	0.15911	0.13066	0.221525	0.2417	0.163045	0.23072	0.17215	0.204515	0.15746	0.16803	0.147335	0.193105	0.15317	0.154915	0.228555	0.210835
73.6	0.163195	0.13885	0.163625	0.212105	0.2194	0.173065	0.183875	0.185615	0.16427	0.190035	0.143325	0.189845	0.143745	0.16895	0.178395	0.201185	0.18565	0.182575	0.21416	0.275385	0.15215	0.176235	0.182205	0.17737	0.1752	0.19738	0.208715	0.21909	0.17093	0.183165	0.21501	0.24207	0.13564	0.155615	0.130345	0.219255	0.23944	0.16227	0.228295	0.168315	0.202185	0.153965	0.165005	0.144515	0.19183	0.152115	0.153695	0.2267	0.206475
73.7	0.16092	0.13546	0.162995	0.20754	0.21739	0.171175	0.18253	0.185085	0.163505	0.18696	0.141995	0.18556	0.1427	0.16685	0.17372	0.20052	0.184245	0.181	0.21201	0.272365	0.150155	0.174875	0.18013	0.17322	0.174275	0.19336	0.20649	0.218105	0.167705	0.179745	0.212735	0.240325	0.13587	0.154115	0.129175	0.21556	0.236855	0.159635	0.225915	0.16643	0.200515	0.15421	0.162065	0.14324	0.187965	0.14969	0.15309	0.222955	0.20336
73.8	0.159085	0.135805	0.16136	0.206215	0.21724	0.17022	0.1811	0.18282	0.16221	0.187045	0.14268	0.187205	0.14058	0.164785	0.173545	0.19749	0.1828	0.17863	0.209085	0.27121	0.14762	0.17289	0.176955	0.169975	0.171665	0.193015	0.204305	0.21667	0.166405	0.17994	0.211405	0.240955	0.134305	0.153905	0.128415	0.2151	0.23562	0.160125	0.225225	0.16594	0.198845	0.15119	0.1625	0.142385	0.185335	0.148405	0.15089	0.22091	0.20105
73.9	0.159055	0.134135	0.159185	0.20419	0.21374	0.16796	0.17861	0.1783	0.159695	0.18408	0.139645	0.18256	0.137905	0.16384	0.170655	0.19378	0.181215	0.175735	0.20569	0.268055	0.1456	0.17164	0.174385	0.167145	0.17032	0.191555	0.203595	0.213805	0.16406	0.1776	0.20905	0.239275	0.131505	0.15177	0.12444	0.21227	0.232675	0.15813	0.221895	0.162375	0.19533	0.149645	0.1586	0.139955	0.181705	0.1462	0.14925	0.219435	0.19864
74	0.15609	0.13444	0.158095	0.202295	0.213	0.165635	0.176855	0.17842	0.159465	0.182285	0.13823	0.180535	0.138055	0.163345	0.16862	0.19227	0.177795	0.172875	0.20329	0.26842	0.142945	0.16921	0.172345	0.165915	0.16927	0.188885	0.201195	0.210515	0.16124	0.17567	0.207645	0.23875	0.131835	0.150075	0.1225	0.20886	0.231345	0.157025	0.219485	0.162875	0.193605	0.148935	0.158175	0.1369	0.178965	0.145315	0.14876	0.217105	0.19597
74.1	0.15442	0.12933	0.15785	0.19958	0.21093	0.16344	0.174205	0.175995	0.15649	0.18042	0.136705	0.179765	0.137415	0.16055	0.167375	0.190285	0.17659	0.169925	0.200045	0.26515	0.14327	0.166755	0.169565	0.1629	0.16718	0.18622	0.200005	0.20911	0.16066	0.17301	0.20571	0.23591	0.130265	0.148545	0.123555	0.20779	0.229685	0.154635	0.218605	0.159665	0.19001	0.148205	0.15779	0.13572	0.17853	0.14342	0.147265	0.212485	0.193605
74.2	0.152735	0.12878	0.155465	0.197855	0.211565	0.162065	0.172175	0.174215	0.157275	0.176915	0.136065	0.17911	0.134395	0.15954	0.164905	0.187325	0.17522	0.167635	0.198125	0.2624	0.142605	0.16638	0.168195	0.161385	0.163005	0.18496	0.19736	0.2063	0.15784	0.171315	0.20147	0.234915	0.128365	0.14712	0.12289	0.205365	0.227095	0.15578	0.214835	0.15823	0.18884	0.145905	0.156745	0.1346	0.17323	0.14181	0.144975	0.21118	0.19102
74.3	0.150375	0.12754	0.15367	0.19455	0.207365	0.16046	0.168315	0.171595	0.155145	0.17448	0.13386	0.175905	0.133215	0.15911	0.16188	0.185855	0.172615	0.1661	0.195345	0.261055	0.14089	0.16459	0.16798	0.15981	0.15982	0.182035	0.19567	0.20564	0.15914	0.169465	0.19906	0.23264	0.12627	0.14802	0.119305	0.20484	0.22613	0.15375	0.214865	0.157485	0.188775	0.14684	0.15343	0.13348	0.174095	0.14019	0.143205	0.209905	0.19007
74.4	0.14712	0.124465	0.150155	0.193255	0.2073	0.157145	0.168085	0.169655	0.153075	0.17272	0.13082	0.17306	0.133315	0.158885	0.16174	0.181835	0.170325	0.16304	0.191445	0.258725	0.14011	0.162725	0.16682	0.157455	0.15923	0.17793	0.19427	0.203895	0.1558	0.1673	0.197245	0.230765	0.126245	0.146715	0.1189	0.20015	0.222785	0.153865	0.21149	0.15545	0.186235	0.14501	0.152455	0.131555	0.17229	0.140035	0.142565	0.208215	0.188135
74.5	0.146205	0.12452	0.15254	0.191205	0.20387	0.155465	0.16508	0.16797	0.15272	0.173385	0.131155	0.173835	0.13357	0.15541	0.160345	0.18064	0.16885	0.162415	0.189785	0.256695	0.13964	0.161135	0.163525	0.15344	0.157745	0.176485	0.19351	0.201955	0.15232	0.165245	0.194145	0.22892	0.125985	0.146735	0.117255	0.20052	0.220345	0.15154	0.2067	0.155145	0.18275	0.14321	0.15235	0.13147	0.1683	0.13761	0.14016	0.202325	0.184265
74.6	0.144965	0.12282	0.14801	0.18622	0.20121	0.15388	0.16424	0.16703	0.15119	0.168375	0.12959	0.16943	0.13217	0.15394	0.156725	0.178	0.16372	0.15763	0.185715	0.253	0.135525	0.15935	0.16012	0.15425	0.156065	0.17411	0.1901	0.200025	0.1518	0.16239	0.19269	0.22828	0.123475	0.142475	0.117095	0.19745	0.2191	0.150715	0.20798	0.151825	0.18045	0.14247	0.14862	0.12846	0.168185	0.137765	0.13973	0.20188	0.1843
74.7	0.14435	0.122065	0.14718	0.18261	0.20024	0.1514	0.16076	0.16435	0.15008	0.166885	0.1289	0.167965	0.130615	0.153385	0.15487	0.175595	0.162945	0.155785	0.18352	0.251355	0.1356	0.157295	0.15918	0.148325	0.154125	0.173545	0.18823	0.1978	0.15126	0.161955	0.189775	0.22736	0.12186	0.143915	0.117	0.19567	0.216825	0.14734	0.20634	0.15009	0.177485	0.142195	0.146425	0.126225	0.165085	0.136795	0.1391	0.19761	0.181055
74.8	0.141125	0.120205	0.14584	0.182625	0.19692	0.149925	0.1582	0.16308	0.14873	0.166825	0.12709	0.16775	0.129825	0.15179	0.153705	0.17372	0.16134	0.154835	0.182115	0.24947	0.133495	0.15438	0.157415	0.146665	0.15345	0.168685	0.184825	0.196025	0.149045	0.15808	0.18774	0.22494	0.12076	0.143945	0.115565	0.192115	0.21547	0.146685	0.20445	0.15014	0.17669	0.142455	0.14643	0.12722	0.163475	0.135905	0.13814	0.19453	0.17744
74.9	0.140995	0.120795	0.142225	0.17893	0.19421	0.149075	0.156265	0.16173	0.14754	0.163555	0.126015	0.16498	0.128935	0.152525	0.15181	0.17032	0.15967	0.152305	0.17888	0.247915	0.13347	0.155615	0.15743	0.14708	0.153395	0.16881	0.183985	0.19437	0.14874	0.15799	0.18401	0.223915	0.12092	0.139945	0.11496	0.19178	0.212545	0.14563	0.20186	0.148505	0.17439	0.141695	0.145375	0.12395	0.1611	0.13469	0.13638	0.193395	0.175865
75	0.136515	0.115515	0.140895	0.175875	0.192815	0.147515	0.15422	0.157485	0.1434	0.160825	0.123955	0.16109	0.126905	0.14893	0.14925	0.16859	0.1554	0.148665	0.176955	0.24346	0.131235	0.154285	0.15491	0.144145	0.149975	0.16557	0.181695	0.19037	0.145325	0.153055	0.18139	0.21869	0.119285	0.13855	0.115275	0.18722	0.208305	0.14604	0.197965	0.14606	0.17289	0.13883	0.143395	0.12396	0.15858	0.13229	0.13471	0.18873	0.171615
75.1	0.137025	0.117475	0.14123	0.173005	0.188775	0.14641	0.1507	0.155915	0.14174	0.15912	0.12217	0.162355	0.12496	0.14906	0.1463	0.165105	0.15434	0.148225	0.173615	0.24193	0.129495	0.15001	0.150845	0.144275	0.14886	0.16331	0.18081	0.187345	0.144385	0.151935	0.17838	0.21815	0.11606	0.13775	0.11236	0.185595	0.205775	0.14434	0.195135	0.14409	0.169945	0.138345	0.14021	0.12243	0.156055	0.129935	0.13178	0.18586	0.1689
75.2	0.135235	0.11528	0.141965	0.16863	0.186615	0.1419	0.14988	0.156125	0.141965	0.156375	0.122635	0.160125	0.124665	0.14625	0.14573	0.160415	0.15431	0.14469	0.170835	0.23779	0.128105	0.148535	0.150125	0.14178	0.14774	0.161725	0.175855	0.186345	0.145985	0.15078	0.17656	0.215385	0.11653	0.134785	0.109855	0.187285	0.203575	0.14183	0.19298	0.14238	0.168265	0.13715	0.14052	0.118185	0.15503	0.129255	0.13145	0.18422	0.167555
75.3	0.134555	0.117045	0.1379	0.168835	0.182855	0.14073	0.145065	0.152495	0.13761	0.15693	0.12032	0.156915	0.122315	0.145645	0.142875	0.160735	0.15111	0.143525	0.167885	0.23679	0.126295	0.14749	0.147815	0.13981	0.14433	0.158135	0.17218	0.18332	0.138125	0.15015	0.17275	0.21596	0.11428	0.136595	0.109745	0.18111	0.20032	0.1421	0.19039	0.14331	0.167365	0.135375	0.14093	0.120265	0.15192	0.12737	0.13009	0.18206	0.16478
75.4	0.12971	0.112	0.135685	0.1649	0.180285	0.139385	0.14398	0.15069	0.13549	0.15227	0.119805	0.153925	0.118395	0.142395	0.1417	0.156735	0.14906	0.140225	0.16511	0.231065	0.123785	0.14563	0.145685	0.136545	0.14418	0.15609	0.170115	0.181235	0.13552	0.143805	0.17091	0.210865	0.1147	0.133515	0.107345	0.17894	0.196885	0.13803	0.18729	0.14066	0.16345	0.132515	0.136625	0.11742	0.14879	0.12768	0.12971	0.175925	0.16199
75.5	0.12968	0.11134	0.13406	0.161905	0.176695	0.136685	0.142875	0.149615	0.135095	0.151175	0.118635	0.154445	0.11825	0.142105	0.140255	0.1535	0.14657	0.137515	0.16143	0.230165	0.12046	0.142655	0.14189	0.13536	0.14336	0.15161	0.168405	0.179225	0.13448	0.14307	0.169455	0.20821	0.11373	0.131915	0.106195	0.17642	0.19526	0.13963	0.184235	0.139195	0.16289	0.13055	0.13491	0.11622	0.147125	0.12535	0.12906	0.175015	0.15913
75.6	0.128655	0.110425	0.132115	0.160685	0.175015	0.1362	0.13991	0.14719	0.133985	0.15132	0.117305	0.15172	0.117315	0.14004	0.137655	0.15264	0.14367	0.13702	0.159845	0.22883	0.119915	0.1427	0.14066	0.132845	0.14159	0.14989	0.16703	0.175495	0.135405	0.140635	0.164985	0.20699	0.1118	0.133115	0.107435	0.172705	0.1908	0.137565	0.182765	0.138885	0.161635	0.12973	0.135105	0.11522	0.14359	0.12239	0.12662	0.17082	0.15864
75.7	0.126765	0.10771	0.131825	0.158085	0.173305	0.132965	0.136715	0.145805	0.13197	0.145555	0.115985	0.149975	0.11569	0.13847	0.1366	0.14932	0.143615	0.133865	0.158105	0.223365	0.11932	0.13843	0.13932	0.13052	0.138305	0.14674	0.162645	0.17348	0.131465	0.13858	0.16158	0.204635	0.111145	0.130195	0.105315	0.171955	0.18729	0.13544	0.178775	0.135485	0.15872	0.129195	0.13193	0.11267	0.14254	0.120955	0.124275	0.16685	0.154245
75.8	0.124365	0.108405	0.13	0.155575	0.169125	0.12992	0.1329	0.14169	0.13102	0.145685	0.11048	0.148075	0.114565	0.137565	0.131855	0.146825	0.14115	0.1316	0.155455	0.22202	0.117185	0.13716	0.13854	0.13019	0.1368	0.14489	0.159775	0.171855	0.12996	0.13669	0.158385	0.201875	0.11013	0.127605	0.103455	0.17156	0.183675	0.133355	0.17698	0.134195	0.156175	0.128035	0.1312	0.11171	0.139455	0.1195	0.122825	0.162425	0.15189
75.9	0.122795	0.106245	0.128135	0.15265	0.165395	0.12815	0.13191	0.141945	0.12704	0.14251	0.110515	0.14524	0.11182	0.135615	0.13131	0.14346	0.139865	0.12938	0.1516	0.21839	0.113385	0.136095	0.13515	0.12852	0.135995	0.142385	0.1567	0.170035	0.12907	0.134385	0.15749	0.199625	0.109415	0.126205	0.10272	0.167455	0.181735	0.13382	0.173555	0.13197	0.155275	0.125825	0.128865	0.10989	0.140285	0.118975	0.122375	0.16122	0.149255
76	0.12157	0.102645	0.12763	0.14597	0.165005	0.12593	0.132755	0.1398	0.12451	0.13889	0.1119	0.14237	0.111395	0.13274	0.1308	0.13975	0.136175	0.126135	0.14953	0.211615	0.1118	0.13371	0.13256	0.124405	0.136715	0.13943	0.154105	0.168765	0.127075	0.131855	0.15519	0.195985	0.1084	0.12443	0.10164	0.16649	0.17951	0.12917	0.172135	0.129255	0.15281	0.124415	0.122765	0.10715	0.136285	0.11827	0.121505	0.156115	0.14714
76.1	0.120065	0.10493	0.127315	0.147355	0.16172	0.126145	0.12853	0.13723	0.12487	0.138345	0.107315	0.14249	0.109225	0.13304	0.127105	0.13902	0.13602	0.12659	0.148805	0.21228	0.11338	0.133105	0.131925	0.123275	0.133525	0.13698	0.15174	0.16422	0.125365	0.13114	0.150935	0.19329	0.105945	0.124995	0.099145	0.16399	0.17549	0.12978	0.168665	0.130075	0.151115	0.124755	0.124385	0.10709	0.13304	0.115285	0.119055	0.152905	0.143755
76.2	0.11674	0.099885	0.12337	0.14244	0.15859	0.12383	0.12381	0.133315	0.12141	0.137275	0.10489	0.138625	0.108885	0.12958	0.124445	0.136445	0.132065	0.12237	0.145075	0.20787	0.111945	0.131585	0.131225	0.12176	0.12816	0.13517	0.148535	0.163695	0.125385	0.126735	0.14559	0.1896	0.102325	0.12188	0.09761	0.1608	0.173135	0.127775	0.167145	0.126875	0.14832	0.12213	0.122555	0.104265	0.133865	0.112055	0.11527	0.150425	0.143335
76.3	0.11442	0.096445	0.12243	0.141665	0.154405	0.12086	0.12525	0.134425	0.11955	0.13571	0.107065	0.13615	0.106005	0.127745	0.12454	0.1325	0.13061	0.120895	0.14204	0.203555	0.108215	0.12947	0.128495	0.11938	0.131545	0.13187	0.144785	0.160075	0.121095	0.123545	0.14549	0.187265	0.103225	0.12064	0.09726	0.1571	0.16898	0.12475	0.163465	0.125675	0.14498	0.11987	0.12119	0.1044	0.129275	0.113375	0.11633	0.147515	0.13914
76.4	0.113015	0.09741	0.119925	0.139345	0.152475	0.11959	0.12058	0.131605	0.1181	0.13315	0.10488	0.134835	0.105215	0.12547	0.12326	0.129315	0.129005	0.119805	0.139205	0.20108	0.108175	0.12749	0.126285	0.117235	0.128865	0.130785	0.14436	0.15718	0.117765	0.12187	0.14104	0.181625	0.10197	0.118035	0.09609	0.1537	0.16517	0.1247	0.160215	0.123755	0.14455	0.118135	0.117855	0.103015	0.125205	0.11072	0.113765	0.14461	0.13708
76.5	0.11014	0.09312	0.11717	0.13519	0.149825	0.117245	0.11707	0.12824	0.117085	0.128695	0.10111	0.13234	0.10294	0.12228	0.11856	0.126735	0.12604	0.1163	0.137025	0.19686	0.10699	0.1257	0.124585	0.112385	0.123995	0.127635	0.141005	0.15471	0.115395	0.118275	0.136985	0.178405	0.09792	0.11764	0.0939	0.14966	0.16204	0.12322	0.156305	0.121605	0.14037	0.11535	0.115415	0.09853	0.12284	0.10719	0.109305	0.13937	0.133285
76.6	0.10927	0.094555	0.114885	0.133185	0.142695	0.116765	0.116565	0.127215	0.112615	0.12986	0.10101	0.129285	0.100885	0.12125	0.11833	0.12512	0.125075	0.114405	0.133795	0.19445	0.10323	0.12293	0.12114	0.112155	0.12544	0.125355	0.13767	0.15182	0.11254	0.116605	0.13629	0.17588	0.0988	0.115565	0.090265	0.147265	0.15831	0.120785	0.15282	0.11994	0.139045	0.114625	0.11686	0.099955	0.116695	0.10693	0.1111	0.13591	0.131375
76.7	0.10483	0.093325	0.113665	0.13055	0.14023	0.114105	0.112295	0.124845	0.111125	0.12455	0.099565	0.1284	0.097235	0.11883	0.11415	0.121875	0.12167	0.113645	0.132255	0.188935	0.099245	0.1206	0.11921	0.109385	0.12293	0.122925	0.13656	0.147995	0.11118	0.11184	0.133095	0.17181	0.09721	0.111895	0.0903	0.14814	0.154605	0.11817	0.151585	0.118575	0.13692	0.11054	0.111895	0.096175	0.115795	0.10412	0.107195	0.132855	0.12955
76.8	0.103415	0.089315	0.111295	0.12787	0.137845	0.11123	0.109765	0.121765	0.111165	0.12549	0.09735	0.12594	0.096935	0.117535	0.111465	0.11976	0.1197	0.11182	0.13147	0.18711	0.09881	0.11767	0.11718	0.10636	0.120015	0.12047	0.13253	0.147735	0.108845	0.11212	0.128995	0.169635	0.095205	0.11113	0.09033	0.1428	0.1511	0.117765	0.146725	0.11677	0.134145	0.108255	0.111495	0.09544	0.112825	0.10132	0.1048	0.129195	0.127335
76.9	0.102805	0.08797	0.11188	0.128315	0.134135	0.108315	0.10716	0.118475	0.1088	0.123235	0.094535	0.12422	0.09779	0.11414	0.10978	0.116825	0.118655	0.11037	0.12586	0.184885	0.098445	0.11575	0.116415	0.102545	0.11801	0.116255	0.12985	0.146915	0.112405	0.108935	0.125595	0.16546	0.092615	0.11167	0.087525	0.1398	0.14987	0.115185	0.146755	0.11649	0.1308	0.111015	0.11281	0.09458	0.11468	0.098545	0.101975	0.12459	0.127695
77	0.09916	0.085595	0.107465	0.12186	0.131415	0.10679	0.10588	0.11794	0.10565	0.11947	0.09325	0.119925	0.094605	0.11092	0.1092	0.11244	0.116175	0.10663	0.124415	0.17832	0.095185	0.114975	0.111755	0.10051	0.11645	0.11266	0.126225	0.143575	0.108355	0.10591	0.123605	0.16042	0.092	0.10826	0.08613	0.138545	0.145695	0.11148	0.142995	0.11145	0.1279	0.107455	0.10677	0.090145	0.111235	0.098335	0.101	0.121905	0.12453
77.1	0.097445	0.083245	0.106785	0.12156	0.12796	0.105095	0.10365	0.11543	0.104865	0.11803	0.09294	0.120295	0.092895	0.111165	0.106695	0.111415	0.11422	0.10566	0.12274	0.17662	0.093235	0.11264	0.11157	0.1011	0.1144	0.112635	0.12374	0.14024	0.10643	0.104115	0.11999	0.15777	0.08942	0.10934	0.08658	0.136025	0.142335	0.110995	0.140785	0.111875	0.12879	0.106665	0.10701	0.09143	0.109195	0.095265	0.09842	0.11833	0.121315
77.2	0.09578	0.081055	0.10513	0.11905	0.123395	0.102715	0.10039	0.11435	0.10107	0.11711	0.09083	0.115975	0.089915	0.110385	0.1038	0.108085	0.11125	0.103745	0.120275	0.174775	0.09182	0.11082	0.108565	0.09978	0.11228	0.1097	0.12307	0.135445	0.103025	0.10065	0.117295	0.1535	0.086595	0.10566	0.08515	0.134255	0.13867	0.108895	0.137175	0.10868	0.12463	0.102195	0.104965	0.08864	0.10438	0.095105	0.097985	0.11735	0.118155
77.3	0.09291	0.078385	0.10106	0.115245	0.121175	0.100525	0.09861	0.111135	0.099095	0.111605	0.08875	0.113685	0.08657	0.105305	0.10291	0.1041	0.10834	0.100205	0.11695	0.16946	0.087885	0.10613	0.107335	0.094135	0.11089	0.108675	0.11894	0.13162	0.097975	0.098625	0.11422	0.15096	0.08615	0.101975	0.08228	0.128055	0.134355	0.107105	0.132825	0.10625	0.1224	0.09907	0.102135	0.08541	0.101005	0.092205	0.09565	0.11104	0.113835
77.4	0.09246	0.077945	0.09977	0.11305	0.118635	0.09841	0.09481	0.109625	0.097275	0.110275	0.085925	0.1103	0.083935	0.104805	0.10112	0.10452	0.107535	0.10018	0.11448	0.166745	0.086025	0.10539	0.104485	0.094835	0.107245	0.106185	0.11509	0.12849	0.094465	0.096285	0.109575	0.14877	0.08371	0.100965	0.07902	0.12428	0.131545	0.1076	0.130415	0.10514	0.120795	0.098285	0.098925	0.083595	0.098505	0.089955	0.09317	0.109855	0.11113
77.5	0.09061	0.07432	0.09661	0.109695	0.114915	0.09547	0.092115	0.10708	0.095615	0.10714	0.085245	0.10869	0.083365	0.10214	0.097345	0.10126	0.10416	0.09668	0.112635	0.16159	0.085185	0.10166	0.10253	0.096735	0.104425	0.10411	0.111605	0.128195	0.09629	0.095145	0.107005	0.143945	0.080655	0.09876	0.077425	0.12288	0.129665	0.106245	0.12905	0.102495	0.11801	0.09626	0.0962	0.08096	0.098315	0.087225	0.08937	0.10925	0.109045
77.6	0.087045	0.07209	0.096115	0.109565	0.111835	0.09389	0.08974	0.10428	0.09357	0.107825	0.08273	0.10608	0.08153	0.1012	0.094595	0.09741	0.103495	0.095075	0.11049	0.15896	0.082805	0.10173	0.101	0.090155	0.10126	0.101745	0.111135	0.12554	0.09386	0.09083	0.105135	0.140565	0.079615	0.09868	0.078095	0.122555	0.126565	0.10058	0.124725	0.100265	0.117195	0.0936	0.095525	0.079545	0.09429	0.08485	0.088155	0.10383	0.107105
77.7	0.08513	0.071675	0.09171	0.10637	0.108085	0.091875	0.08845	0.102945	0.08963	0.105575	0.079655	0.10319	0.078475	0.098365	0.09304	0.09635	0.09997	0.093645	0.106265	0.15569	0.08022	0.100105	0.09803	0.087045	0.102235	0.098475	0.108095	0.12237	0.090905	0.08896	0.102755	0.13656	0.07862	0.09616	0.075375	0.1172	0.12237	0.09903	0.12039	0.0987	0.11149	0.090605	0.09436	0.079515	0.089555	0.083315	0.08645	0.099815	0.103155
77.8	0.08259	0.06758	0.09141	0.103235	0.104995	0.08782	0.086335	0.101235	0.088665	0.10159	0.078365	0.10209	0.0773	0.09536	0.091555	0.0925	0.09639	0.089715	0.106465	0.151365	0.078585	0.098175	0.09516	0.084765	0.098935	0.09623	0.104405	0.119525	0.089975	0.086245	0.10062	0.13096	0.07527	0.095235	0.074355	0.115355	0.119355	0.097635	0.118605	0.09575	0.110795	0.088255	0.089985	0.07535	0.089865	0.081755	0.08496	0.09729	0.10232
77.9	0.080575	0.06535	0.088685	0.101245	0.101355	0.08729	0.084215	0.099	0.086335	0.10177	0.077845	0.09935	0.07314	0.091395	0.08782	0.09129	0.09587	0.089175	0.10382	0.148925	0.074525	0.094165	0.09388	0.082975	0.096445	0.093235	0.10206	0.11478	0.084905	0.08348	0.097485	0.127695	0.07501	0.094075	0.070515	0.114365	0.115785	0.09389	0.11446	0.095575	0.107395	0.085785	0.08883	0.077065	0.08415	0.08012	0.083055	0.0933	0.09848
78	0.077465	0.06411	0.08579	0.098305	0.09972	0.08543	0.08116	0.097235	0.082895	0.097125	0.077105	0.09565	0.070785	0.09161	0.08821	0.08701	0.09263	0.085795	0.102385	0.144275	0.07491	0.094745	0.093165	0.08346	0.09394	0.09329	0.100995	0.11108	0.0833	0.081745	0.094635	0.12521	0.072705	0.08825	0.07133	0.108935	0.112305	0.09489	0.11038	0.090965	0.106655	0.08423	0.085785	0.072085	0.08373	0.077465	0.08197	0.09195	0.096225
78.1	0.076475	0.06206	0.083265	0.096005	0.097145	0.08224	0.080825	0.095625	0.08127	0.096725	0.073595	0.09563	0.06975	0.08899	0.08337	0.086355	0.092635	0.08388	0.10033	0.143125	0.07443	0.093355	0.090915	0.07958	0.09187	0.090135	0.097275	0.10896	0.08309	0.07905	0.093165	0.121675	0.07057	0.087595	0.067215	0.11134	0.110195	0.092175	0.10952	0.09207	0.10285	0.08122	0.083515	0.072135	0.08232	0.07571	0.078525	0.089905	0.0944
78.2	0.074165	0.0601	0.082415	0.0959	0.093955	0.07996	0.07551	0.091995	0.07996	0.09344	0.07012	0.09223	0.068045	0.084445	0.0805	0.083605	0.090875	0.08239	0.096415	0.13734	0.06869	0.08973	0.08702	0.07612	0.088145	0.08783	0.096045	0.10633	0.080575	0.077105	0.087695	0.11849	0.06696	0.086085	0.06896	0.10734	0.106995	0.088875	0.105085	0.08904	0.100805	0.078965	0.084765	0.07101	0.078645	0.072395	0.07576	0.085585	0.09096
78.3	0.072505	0.057625	0.079215	0.0914	0.092165	0.07619	0.074635	0.090335	0.07779	0.093695	0.07097	0.09098	0.06693	0.08409	0.07979	0.08184	0.08861	0.08183	0.093835	0.13529	0.068115	0.086805	0.087275	0.075955	0.085995	0.08483	0.08985	0.104825	0.0791	0.073065	0.085435	0.11392	0.065275	0.08427	0.06697	0.103425	0.10548	0.08741	0.10356	0.08733	0.098505	0.078685	0.081795	0.068975	0.07895	0.072145	0.074695	0.084835	0.08936
78.4	0.072045	0.0558	0.077745	0.092	0.088385	0.074425	0.07229	0.08853	0.07482	0.091565	0.068795	0.085225	0.0644	0.081865	0.077085	0.07994	0.08624	0.08042	0.09335	0.13218	0.066305	0.08462	0.083865	0.075135	0.08516	0.081965	0.088555	0.10184	0.075975	0.07219	0.08449	0.11236	0.064675	0.08392	0.06391	0.100535	0.102235	0.0854	0.10193	0.08529	0.096945	0.075945	0.0802	0.06833	0.076305	0.0693	0.071635	0.08143	0.088825
78.5	0.070035	0.05375	0.07546	0.085995	0.08339	0.071965	0.070085	0.085735	0.071255	0.087255	0.066655	0.08424	0.064025	0.079895	0.07623	0.07566	0.08279	0.07702	0.08946	0.12708	0.064075	0.08204	0.080665	0.073335	0.08212	0.08036	0.08518	0.09936	0.07461	0.071	0.080485	0.1093	0.06313	0.079225	0.062905	0.098055	0.09938	0.08355	0.10056	0.079835	0.095005	0.073255	0.075315	0.061515	0.07358	0.06645	0.069785	0.079445	0.084065
78.6	0.06621	0.05281	0.074075	0.08573	0.082115	0.06966	0.068965	0.08418	0.071025	0.084945	0.067355	0.081435	0.06132	0.077395	0.074105	0.07358	0.081385	0.074805	0.088865	0.12276	0.06229	0.08162	0.079785	0.06843	0.081295	0.078565	0.08343	0.09601	0.071475	0.067335	0.079545	0.105125	0.061385	0.076215	0.06174	0.09615	0.095155	0.081865	0.09575	0.079745	0.09107	0.06932	0.074875	0.06108	0.07021	0.066745	0.06895	0.076725	0.08176
78.7	0.062495	0.047905	0.07197	0.083515	0.07879	0.06845	0.066845	0.083195	0.06754	0.08332	0.064445	0.079315	0.059985	0.07459	0.07282	0.07081	0.079835	0.073215	0.08602	0.12046	0.058625	0.07932	0.07815	0.0641	0.077925	0.07719	0.080915	0.09512	0.07175	0.06362	0.076575	0.09904	0.05932	0.07477	0.059345	0.093625	0.09426	0.078455	0.093765	0.07802	0.08627	0.07034	0.07213	0.05942	0.06834	0.06353	0.06581	0.073005	0.08156
78.8	0.060115	0.04696	0.070845	0.079155	0.07546	0.066015	0.063895	0.080465	0.066005	0.08119	0.062745	0.07941	0.05859	0.07236	0.071905	0.06869	0.079105	0.07135	0.08418	0.116945	0.05704	0.077545	0.07402	0.064525	0.077035	0.07636	0.07916	0.09141	0.071805	0.063485	0.07262	0.097035	0.05644	0.072245	0.05779	0.09118	0.09185	0.07664	0.09073	0.075435	0.084745	0.06733	0.06848	0.057975	0.067155	0.06303	0.06527	0.069685	0.07821
78.9	0.060665	0.04764	0.069265	0.079035	0.0738	0.063265	0.061655	0.07677	0.06251	0.079565	0.058835	0.077595	0.05631	0.07251	0.068675	0.069125	0.07763	0.07078	0.081765	0.114815	0.05733	0.07319	0.07244	0.06344	0.073535	0.07512	0.076045	0.087935	0.067815	0.063265	0.069905	0.09412	0.055315	0.07204	0.05632	0.08943	0.08928	0.07539	0.088365	0.075035	0.08395	0.063815	0.07142	0.058655	0.064045	0.060425	0.063135	0.068615	0.07507
79	0.05794	0.04188	0.066615	0.0737	0.06937	0.062195	0.058895	0.07515	0.059855	0.076105	0.05775	0.07319	0.05378	0.069615	0.06616	0.06466	0.07594	0.06756	0.080125	0.110585	0.053165	0.072545	0.07038	0.061985	0.0708	0.07274	0.07374	0.085015	0.067155	0.059215	0.068725	0.09135	0.051415	0.06712	0.05383	0.08739	0.086725	0.075215	0.086775	0.07012	0.0823	0.06256	0.063635	0.05519	0.060465	0.058255	0.06007	0.068785	0.073125
79.1	0.05856	0.04314	0.06613	0.07384	0.066745	0.06009	0.05796	0.07417	0.059085	0.074725	0.057805	0.072885	0.052405	0.067605	0.06622	0.06278	0.074705	0.0666	0.077905	0.107175	0.052775	0.071945	0.06855	0.06067	0.06976	0.070235	0.072555	0.08209	0.066925	0.05959	0.06693	0.090395	0.05369	0.066995	0.053715	0.08343	0.08462	0.071995	0.08361	0.07001	0.07962	0.05919	0.062585	0.054185	0.058235	0.05703	0.059545	0.0659	0.073115
79.2	0.056045	0.04027	0.063235	0.071545	0.06455	0.059335	0.05739	0.07442	0.058335	0.072335	0.05745	0.06998	0.05122	0.06577	0.06464	0.0593	0.07308	0.063355	0.07592	0.10297	0.050625	0.0702	0.06788	0.057975	0.06972	0.068015	0.069195	0.081035	0.062485	0.055155	0.06583	0.086835	0.050345	0.06413	0.05124	0.08531	0.082115	0.06908	0.08071	0.0674	0.078135	0.05691	0.06062	0.05113	0.05569	0.0564	0.058515	0.064215	0.071115
79.3	0.05525	0.0405	0.06194	0.069185	0.062225	0.057785	0.05382	0.07242	0.055625	0.07265	0.054875	0.06836	0.04852	0.063865	0.063695	0.0581	0.07109	0.062655	0.07595	0.09989	0.05019	0.069095	0.066815	0.055375	0.067355	0.066875	0.06827	0.0784	0.06132	0.0547	0.06204	0.08483	0.049845	0.062295	0.049715	0.082125	0.08044	0.06821	0.078665	0.06629	0.07664	0.05547	0.060175	0.049575	0.056835	0.053775	0.057235	0.06199	0.06908
79.4	0.053325	0.038455	0.05906	0.06718	0.060225	0.0543	0.055085	0.07039	0.053905	0.0685	0.05378	0.06575	0.04724	0.06193	0.060515	0.056335	0.068695	0.06084	0.07423	0.097455	0.048115	0.066905	0.06441	0.055295	0.06561	0.066115	0.064615	0.075605	0.058195	0.052725	0.061135	0.08161	0.048805	0.058265	0.048855	0.08036	0.077065	0.066515	0.076695	0.064535	0.074575	0.052445	0.056105	0.04757	0.05209	0.05443	0.058055	0.06135	0.066275
79.5	0.051275	0.037125	0.05795	0.06413	0.056635	0.05177	0.05253	0.069015	0.049995	0.06992	0.05414	0.064255	0.04653	0.06035	0.05924	0.054495	0.06811	0.05983	0.073645	0.09472	0.04441	0.064145	0.06138	0.053515	0.06402	0.064195	0.06112	0.072145	0.057375	0.051415	0.059295	0.079235	0.04788	0.05832	0.04683	0.07786	0.075335	0.065825	0.073205	0.06248	0.073665	0.050925	0.05424	0.04621	0.051345	0.052615	0.05666	0.05764	0.063645
79.6	0.04887	0.036515	0.056485	0.06272	0.05375	0.052065	0.0488	0.06636	0.04808	0.066615	0.05008	0.062485	0.04541	0.058425	0.056475	0.05203	0.066095	0.05884	0.07038	0.09238	0.04389	0.061475	0.06248	0.05181	0.059255	0.062015	0.060355	0.07016	0.054755	0.04871	0.058025	0.07621	0.04383	0.057175	0.043935	0.074525	0.07221	0.06547	0.07097	0.06036	0.071415	0.048815	0.05266	0.04383	0.049955	0.04888	0.05314	0.05734	0.060765
79.7	0.048335	0.03468	0.05657	0.0615	0.053555	0.04926	0.046365	0.06603	0.04692	0.06679	0.04906	0.06233	0.04479	0.05545	0.054705	0.050195	0.066375	0.05821	0.06779	0.089615	0.040965	0.062015	0.059515	0.05034	0.059055	0.06023	0.058635	0.068035	0.054405	0.0441	0.054575	0.072395	0.043995	0.05693	0.04405	0.07675	0.072295	0.061555	0.0698	0.060705	0.069395	0.046605	0.052955	0.04532	0.049365	0.04874	0.05257	0.053175	0.05951
79.8	0.047365	0.033205	0.052175	0.06059	0.04991	0.047535	0.045085	0.062995	0.04533	0.064795	0.04634	0.059765	0.04195	0.054315	0.05403	0.048825	0.06427	0.056575	0.06783	0.088065	0.04081	0.0602	0.057485	0.04909	0.05509	0.05843	0.057495	0.065175	0.053485	0.0451	0.05222	0.069755	0.041425	0.055285	0.04449	0.072815	0.0694	0.06045	0.069145	0.05816	0.06706	0.04601	0.05154	0.043265	0.04752	0.04585	0.04872	0.05338	0.056155
79.9	0.04521	0.029685	0.052675	0.059575	0.049095	0.04675	0.04439	0.063095	0.04585	0.063625	0.048355	0.058125	0.03955	0.054535	0.053425	0.048075	0.06369	0.05481	0.06518	0.0855	0.038185	0.05795	0.05633	0.047945	0.056205	0.05821	0.055695	0.06307	0.05127	0.041895	0.053125	0.067345	0.04283	0.05367	0.04307	0.071225	0.066075	0.05783	0.067405	0.05816	0.06545	0.043415	0.048775	0.04069	0.043775	0.04583	0.05015	0.05217	0.05611
80	0.043775	0.02981	0.05226	0.05717	0.047775	0.045335	0.04495	0.06364	0.042255	0.06215	0.04689	0.056995	0.039835	0.051055	0.05291	0.046185	0.061445	0.05293	0.06503	0.083045	0.03648	0.05619	0.055	0.047255	0.05684	0.05695	0.05508	0.06232	0.048605	0.041065	0.05179	0.065245	0.042725	0.05288	0.041895	0.07003	0.06446	0.05737	0.06419	0.056345	0.06349	0.042285	0.048325	0.040575	0.0428	0.045335	0.0495	0.049735	0.05501
80.1	0.042705	0.02835	0.049265	0.05525	0.046745	0.04257	0.042435	0.061765	0.04231	0.05906	0.044315	0.0561	0.0379	0.05158	0.051585	0.04406	0.061415	0.05152	0.064105	0.080075	0.034895	0.05458	0.053025	0.046675	0.054495	0.05406	0.051055	0.060065	0.04837	0.03924	0.050935	0.06414	0.040885	0.049525	0.040375	0.06753	0.0636	0.056595	0.061685	0.054405	0.064065	0.04128	0.047065	0.038505	0.042555	0.043835	0.04923	0.049445	0.05284
80.2	0.04168	0.026235	0.049355	0.053865	0.04485	0.041025	0.039315	0.06062	0.040595	0.05929	0.04444	0.054725	0.037055	0.049845	0.05013	0.043005	0.06122	0.05076	0.06281	0.077885	0.033905	0.05417	0.051955	0.044065	0.053475	0.055045	0.049895	0.058815	0.04667	0.040505	0.0484	0.062525	0.040065	0.048525	0.040065	0.0665	0.064065	0.055245	0.06069	0.052605	0.061105	0.04072	0.0455	0.03904	0.04141	0.04408	0.04728	0.047395	0.053025
80.3	0.04275	0.02827	0.04773	0.052055	0.04221	0.040955	0.037935	0.05839	0.039765	0.058995	0.042975	0.05406	0.03733	0.050105	0.048955	0.04097	0.05905	0.05043	0.061095	0.076455	0.032215	0.051585	0.052105	0.045445	0.051305	0.05305	0.04972	0.057435	0.047385	0.039895	0.04599	0.06144	0.03756	0.047	0.04008	0.06515	0.061945	0.05513	0.06097	0.051755	0.06017	0.038275	0.04291	0.0392	0.041865	0.041635	0.04506	0.046755	0.051585
80.4	0.03914	0.024295	0.04735	0.04873	0.039055	0.03901	0.037205	0.057455	0.03811	0.056015	0.042565	0.051135	0.037475	0.046795	0.047025	0.038485	0.05829	0.04694	0.061025	0.071125	0.031005	0.051345	0.04966	0.04287	0.049375	0.05109	0.04662	0.05456	0.045995	0.03627	0.04639	0.05686	0.037315	0.04608	0.0392	0.06799	0.061445	0.051525	0.062065	0.05085	0.05603	0.038895	0.04134	0.035175	0.039825	0.03944	0.044495	0.045735	0.05075
80.5	0.03906	0.02548	0.046555	0.046615	0.039835	0.03706	0.035075	0.05757	0.03975	0.05484	0.04086	0.05245	0.03583	0.048575	0.04582	0.036785	0.057525	0.047545	0.0592	0.070365	0.030395	0.05092	0.047885	0.042505	0.04684	0.05049	0.044435	0.05202	0.047015	0.0384	0.04348	0.05749	0.035525	0.045305	0.038255	0.0659	0.058605	0.0508	0.059315	0.049655	0.058875	0.03687	0.04004	0.034335	0.039325	0.037815	0.042395	0.044655	0.051275
80.6	0.03735	0.022065	0.044085	0.04775	0.0375	0.036875	0.034695	0.055685	0.038795	0.05507	0.03978	0.049215	0.03491	0.045275	0.045	0.037935	0.056185	0.04608	0.057745	0.067595	0.03053	0.047725	0.04909	0.042095	0.04541	0.04968	0.042755	0.051925	0.045945	0.03507	0.043465	0.053075	0.034185	0.044795	0.036075	0.06111	0.0572	0.048815	0.058035	0.048725	0.05537	0.03577	0.039765	0.034355	0.041435	0.03843	0.04169	0.042025	0.05014
80.7	0.037115	0.019375	0.040875	0.04482	0.03689	0.034775	0.032735	0.05597	0.034525	0.05205	0.04148	0.046875	0.034105	0.04441	0.044615	0.035305	0.053055	0.043985	0.05629	0.066935	0.028475	0.046565	0.0472	0.04092	0.046145	0.04731	0.04137	0.052015	0.046945	0.034885	0.04077	0.05121	0.034965	0.042155	0.03561	0.05805	0.056725	0.04911	0.0565	0.048105	0.0551	0.03543	0.03665	0.032525	0.040685	0.0373	0.041295	0.041955	0.04777
80.8	0.033815	0.01974	0.04188	0.04515	0.03415	0.034545	0.03224	0.0561	0.03272	0.05256	0.040065	0.04835	0.034615	0.042685	0.04443	0.03578	0.054895	0.04636	0.054205	0.06531	0.02631	0.044725	0.045295	0.03933	0.044785	0.04729	0.040205	0.0498	0.042545	0.032265	0.040775	0.05064	0.03545	0.04355	0.035915	0.059805	0.055595	0.046495	0.05358	0.047995	0.052645	0.03358	0.03851	0.034385	0.037355	0.03661	0.041755	0.04138	0.046675
80.9	0.034755	0.020145	0.04031	0.043515	0.03456	0.0328	0.03234	0.05485	0.03465	0.0512	0.03888	0.045275	0.03293	0.041925	0.04321	0.03483	0.05209	0.044225	0.05477	0.0639	0.0254	0.04406	0.04375	0.040165	0.04473	0.04516	0.039315	0.048495	0.042005	0.032745	0.040845	0.04892	0.034305	0.041955	0.03348	0.056875	0.055065	0.04578	0.05284	0.04754	0.05292	0.032295	0.03747	0.03161	0.035735	0.035555	0.041125	0.041235	0.04544
81	0.034175	0.01795	0.038735	0.0424	0.03178	0.033245	0.03061	0.05355	0.03315	0.050935	0.03833	0.044785	0.0299	0.041165	0.04143	0.034945	0.05241	0.044325	0.05273	0.0612	0.02383	0.044075	0.04234	0.03452	0.043255	0.045795	0.038165	0.04475	0.03899	0.030935	0.038835	0.04605	0.03251	0.04115	0.033085	0.05613	0.05315	0.043275	0.04966	0.0459	0.049995	0.0286	0.036535	0.031685	0.032505	0.03438	0.04106	0.03828	0.044255
81.1	0.03246	0.016905	0.0407	0.04251	0.029085	0.03354	0.02898	0.052315	0.03101	0.049485	0.036985	0.044455	0.029125	0.040925	0.03963	0.0341	0.05011	0.0434	0.052665	0.06267	0.021675	0.041345	0.04304	0.036455	0.042385	0.04389	0.03779	0.04418	0.03815	0.02847	0.037805	0.04528	0.031575	0.042265	0.032785	0.05392	0.051245	0.044485	0.049125	0.04456	0.052105	0.02718	0.037305	0.03289	0.031365	0.032225	0.03768	0.038535	0.040465
81.2	0.03126	0.016005	0.03834	0.03956	0.02988	0.03279	0.02804	0.050085	0.031865	0.047065	0.03625	0.041595	0.027735	0.04033	0.037745	0.031145	0.04887	0.04209	0.052625	0.057545	0.02241	0.040015	0.040645	0.03539	0.03994	0.043335	0.03628	0.043265	0.036855	0.029245	0.035745	0.042895	0.02978	0.037855	0.031985	0.052815	0.051075	0.043485	0.04835	0.043905	0.049765	0.027015	0.03218	0.028965	0.03148	0.0325	0.03729	0.03801	0.04082
81.3	0.030335	0.014145	0.035955	0.040195	0.02906	0.03241	0.025525	0.050235	0.030875	0.048825	0.03426	0.042595	0.02856	0.03929	0.037715	0.032985	0.049475	0.04209	0.05005	0.05886	0.0229	0.039975	0.04007	0.036655	0.038735	0.04265	0.03553	0.04288	0.03833	0.027715	0.034455	0.043745	0.03044	0.038395	0.032705	0.052485	0.051005	0.042805	0.04769	0.043385	0.049105	0.025155	0.03502	0.02994	0.02924	0.032365	0.036675	0.037515	0.040795
81.4	0.029645	0.014875	0.03527	0.037535	0.026965	0.030345	0.027295	0.0512	0.029865	0.04687	0.035645	0.04058	0.02907	0.03571	0.03805	0.030135	0.04749	0.039	0.04977	0.054095	0.02093	0.037625	0.03813	0.033785	0.03754	0.04226	0.033015	0.041885	0.03912	0.02768	0.035435	0.039965	0.030565	0.036955	0.031325	0.05005	0.05067	0.039225	0.04631	0.04285	0.046325	0.02535	0.03364	0.02739	0.032265	0.03249	0.03708	0.03525	0.03892
81.5	0.030575	0.015115	0.03444	0.03761	0.02667	0.027335	0.025315	0.049635	0.029985	0.04721	0.03487	0.04112	0.028605	0.037065	0.03669	0.029725	0.046595	0.040145	0.04921	0.0542	0.020155	0.03704	0.038835	0.03156	0.039065	0.041455	0.031405	0.04018	0.03663	0.02784	0.033635	0.040355	0.02999	0.037415	0.02935	0.047555	0.048795	0.03829	0.04601	0.04216	0.04441	0.024705	0.03211	0.027655	0.029565	0.02967	0.035045	0.03598	0.040475
81.6	0.028035	0.01095	0.035855	0.03703	0.024835	0.027085	0.022945	0.04927	0.029225	0.046295	0.03464	0.04019	0.027215	0.036065	0.035805	0.028935	0.04694	0.040925	0.047615	0.053885	0.01948	0.03465	0.0377	0.029845	0.03635	0.040575	0.029735	0.039085	0.036545	0.027025	0.032795	0.03713	0.02983	0.03685	0.02923	0.0476	0.047095	0.037685	0.04465	0.042245	0.045715	0.024015	0.032535	0.02729	0.028565	0.029695	0.03481	0.034075	0.03884
81.7	0.028215	0.01132	0.03558	0.034955	0.02358	0.02711	0.023305	0.04874	0.02774	0.043965	0.033225	0.040035	0.025265	0.03612	0.03447	0.02673	0.046415	0.039185	0.04687	0.05188	0.019125	0.03281	0.03624	0.031145	0.037505	0.04132	0.028865	0.038575	0.03656	0.025245	0.03164	0.03705	0.02885	0.03544	0.028815	0.047945	0.046195	0.03567	0.04589	0.040335	0.04367	0.021545	0.03123	0.02752	0.02638	0.028875	0.033035	0.03363	0.037595
81.8	0.02759	0.0106	0.033165	0.035715	0.021855	0.02767	0.021985	0.04923	0.026735	0.045105	0.032465	0.038845	0.02304	0.03536	0.033705	0.02868	0.044895	0.03905	0.04403	0.051465	0.017395	0.032405	0.03471	0.031575	0.036475	0.03881	0.02883	0.036785	0.031315	0.02699	0.03016	0.03466	0.028415	0.03481	0.025535	0.04789	0.045115	0.035785	0.04327	0.040135	0.04567	0.019105	0.031115	0.027515	0.025125	0.027935	0.032975	0.03518	0.03651
81.9	0.0281	0.012505	0.03233	0.032915	0.022975	0.026145	0.01959	0.046485	0.02966	0.042245	0.03005	0.036625	0.022925	0.034765	0.03197	0.02643	0.04405	0.03809	0.046155	0.04818	0.018905	0.0333	0.03554	0.029045	0.032275	0.03801	0.02651	0.03478	0.0322	0.02604	0.02813	0.033705	0.02506	0.03396	0.02786	0.04711	0.044745	0.03598	0.043235	0.039635	0.0428	0.01958	0.030705	0.025835	0.025655	0.02493	0.029485	0.03238	0.035975
82	0.027925	0.011361	0.030275	0.03176	0.02049	0.02438	0.019985	0.046885	0.02689	0.04147	0.030725	0.036145	0.023135	0.034385	0.030885	0.02603	0.042785	0.036605	0.044205	0.0467	0.013735	0.02907	0.03356	0.029345	0.034325	0.03567	0.02492	0.033565	0.032385	0.02418	0.02896	0.03143	0.02628	0.03191	0.026215	0.04246	0.043785	0.033815	0.04034	0.037725	0.04394	0.017355	0.02837	0.024175	0.02431	0.025615	0.031175	0.033495	0.03487
82.1	0.02655	0.0110475	0.033295	0.03048	0.02275	0.02525	0.017525	0.045715	0.025485	0.040635	0.03005	0.036255	0.022475	0.031225	0.030415	0.02565	0.04353	0.03617	0.04316	0.04522	0.017215	0.028175	0.032935	0.02655	0.031625	0.035765	0.024405	0.032305	0.03054	0.02396	0.028075	0.029665	0.0255	0.032105	0.02594	0.043965	0.042455	0.032655	0.037445	0.03885	0.042635	0.01484	0.029445	0.024465	0.02261	0.02406	0.02968	0.03308	0.032985
82.2	0.02439	0.01001	0.02926	0.02884	0.02033	0.02522	0.01756	0.04791	0.024325	0.04144	0.0296	0.03392	0.02248	0.031895	0.031935	0.02351	0.041305	0.035075	0.04216	0.04326	0.01609	0.02546	0.03151	0.027175	0.032765	0.036165	0.023935	0.0328	0.031205	0.023725	0.027885	0.029825	0.02729	0.03192	0.026035	0.042995	0.04186	0.03176	0.039365	0.03643	0.04138	0.01736	0.02682	0.022945	0.0247	0.025225	0.029765	0.031215	0.033115
82.3	0.023255	0.0087262	0.03007	0.029125	0.019235	0.022685	0.01722	0.046175	0.02453	0.039905	0.02997	0.0353	0.022875	0.03005	0.03166	0.025495	0.041225	0.035735	0.04297	0.04078	0.016775	0.022625	0.03234	0.02816	0.03154	0.034755	0.02016	0.0338	0.032725	0.02091	0.02683	0.027765	0.02662	0.031505	0.023645	0.041575	0.041705	0.03035	0.03933	0.037195	0.04093	0.01636	0.026065	0.021625	0.02436	0.02418	0.03041	0.03036	0.033885
82.4	0.023945	0.0099085	0.031265	0.027945	0.018215	0.022665	0.016565	0.046445	0.02386	0.04022	0.029605	0.03464	0.020305	0.030275	0.030845	0.02432	0.04196	0.035145	0.041515	0.04247	0.01319	0.024555	0.02935	0.025195	0.032885	0.03363	0.021765	0.03311	0.03086	0.021425	0.027815	0.027105	0.02672	0.02953	0.023655	0.04479	0.04106	0.02859	0.038225	0.03611	0.03958	0.015875	0.028675	0.022655	0.02495	0.02457	0.029615	0.029045	0.032495
82.5	0.02305	0.0097785	0.02646	0.02761	0.01859	0.021755	0.016615	0.04693	0.02043	0.039225	0.028905	0.031935	0.02081	0.03156	0.028475	0.023465	0.038845	0.03554	0.038285	0.0402	0.014765	0.02369	0.028315	0.024025	0.031705	0.034005	0.02112	0.032135	0.0311	0.022175	0.025525	0.02668	0.023635	0.029155	0.024335	0.04147	0.04176	0.0289	0.038725	0.03574	0.040305	0.01361	0.02722	0.02281	0.02512	0.02223	0.0288	0.02926	0.032555
82.6	0.02065	0.008033	0.030085	0.025445	0.01812	0.02107	0.016145	0.044415	0.021965	0.03639	0.026125	0.033865	0.020625	0.02883	0.02824	0.02352	0.03882	0.033505	0.03978	0.040265	0.01406	0.021075	0.028855	0.023475	0.028835	0.033335	0.01892	0.029835	0.0302	0.02182	0.024005	0.023165	0.024515	0.028905	0.02137	0.04067	0.03991	0.026405	0.036345	0.03325	0.03761	0.013655	0.02583	0.02012	0.023585	0.02139	0.026415	0.027465	0.032325
82.7	0.021975	0.008793	0.02599	0.02567	0.016895	0.020115	0.015335	0.04566	0.02078	0.038445	0.02749	0.03122	0.020265	0.02916	0.02722	0.02353	0.03744	0.03416	0.03853	0.039365	0.01375	0.022735	0.028005	0.02374	0.03072	0.03243	0.01789	0.029445	0.028545	0.0189	0.024085	0.02172	0.022585	0.028075	0.021485	0.03854	0.03879	0.0274	0.03535	0.03363	0.03861	0.011215	0.02705	0.02278	0.021985	0.022105	0.02697	0.02831	0.029785
82.8	0.02213	0.01024	0.02901	0.02461	0.01695	0.02075	0.01399	0.04568	0.02234	0.03566	0.02718	0.032045	0.01899	0.027295	0.026315	0.02251	0.03803	0.03273	0.03752	0.03774	0.012035	0.021975	0.02634	0.022365	0.02854	0.03268	0.016065	0.027705	0.02868	0.02036	0.02331	0.02263	0.023305	0.02702	0.022365	0.039775	0.03914	0.025415	0.0342	0.03206	0.03741	0.01197	0.02531	0.020175	0.022755	0.020515	0.02626	0.027045	0.028745
82.9	0.02165	0.00864	0.025845	0.023005	0.01379	0.020195	0.0138	0.044725	0.02059	0.035485	0.02598	0.029995	0.01784	0.027035	0.027655	0.02262	0.037195	0.03171	0.035795	0.036325	0.01078	0.019335	0.024865	0.021845	0.027235	0.031735	0.015195	0.026565	0.02755	0.018945	0.02257	0.020405	0.02334	0.027205	0.01836	0.037175	0.037125	0.023115	0.033545	0.031185	0.037125	0.0093	0.02483	0.019015	0.01898	0.02111	0.027175	0.02549	0.028575
83	0.02061	0.006736	0.02409	0.022535	0.013695	0.01911	0.012945	0.04452	0.02022	0.03363	0.026075	0.0296	0.01729	0.02489	0.024795	0.02135	0.036065	0.031225	0.03456	0.03567	0.012535	0.02156	0.02617	0.02145	0.025385	0.03104	0.014775	0.02699	0.025485	0.019545	0.021825	0.02063	0.02145	0.02533	0.020085	0.03693	0.0363	0.022465	0.033805	0.032195	0.03609	0.009455	0.022545	0.017715	0.019645	0.01959	0.02625	0.02571	0.028515
83.1	0.01928	0.00611	0.0235	0.019735	0.011835	0.01984	0.011835	0.04311	0.0185	0.031985	0.025735	0.0291	0.016615	0.024605	0.024425	0.018775	0.035055	0.029355	0.03419	0.032055	0.012385	0.017795	0.02339	0.01921	0.02525	0.03077	0.015715	0.02719	0.02406	0.017155	0.0201	0.01756	0.02184	0.022655	0.020105	0.033195	0.03729	0.022105	0.03244	0.029365	0.03571	0.0099	0.02074	0.01642	0.018485	0.019055	0.02454	0.02355	0.027435
83.2	0.019755	0.00981	0.020555	0.02101	0.013215	0.018625	0.01067	0.042045	0.01744	0.032055	0.0252	0.027895	0.015295	0.023545	0.022975	0.019785	0.033415	0.030335	0.033295	0.032765	0.00923	0.016775	0.022665	0.018795	0.024885	0.02911	0.014135	0.02694	0.024055	0.01869	0.019185	0.018285	0.020175	0.025005	0.01718	0.033205	0.03622	0.021625	0.031815	0.03083	0.03265	0.00757	0.02244	0.016895	0.01588	0.019335	0.024045	0.023095	0.025885
83.3	0.01978	0.00738	0.02182	0.019015	0.01322	0.01662	0.009645	0.04221	0.01811	0.029205	0.023965	0.02686	0.016515	0.02294	0.024195	0.01916	0.032635	0.02875	0.032265	0.0306	0.00916	0.01459	0.02167	0.017995	0.024305	0.029465	0.01342	0.026495	0.02537	0.01705	0.01933	0.01631	0.01921	0.02205	0.018725	0.03224	0.035015	0.019825	0.03135	0.02868	0.032935	0.01047	0.02158	0.01586	0.018975	0.017855	0.023825	0.0218	0.028735
83.4	0.02153	0.006964	0.021275	0.01967	0.011435	0.015415	0.00929	0.03996	0.014985	0.030875	0.022545	0.02843	0.01499	0.023285	0.0223	0.02056	0.032155	0.02965	0.03051	0.030855	0.009265	0.014195	0.02048	0.017665	0.023295	0.02685	0.010695	0.025415	0.02566	0.017765	0.01945	0.018465	0.02014	0.022665	0.017575	0.031445	0.03502	0.020485	0.02996	0.028425	0.032785	0.007835	0.0205	0.015215	0.01817	0.017375	0.023065	0.022935	0.02532
83.5	0.016815	0.006589	0.01918	0.01553	0.00911	0.015235	0.007765	0.037285	0.014065	0.02863	0.02022	0.02445	0.01518	0.02153	0.01974	0.017755	0.03088	0.02601	0.029735	0.028595	0.00803	0.01424	0.02048	0.014885	0.020305	0.026085	0.01108	0.02335	0.02351	0.01462	0.014805	0.01404	0.0174	0.02195	0.01503	0.03043	0.033135	0.017345	0.02728	0.026285	0.030645	0.008755	0.018055	0.01348	0.018085	0.01556	0.02124	0.02065	0.026905
83.6	0.01713	0.00689	0.020885	0.017655	0.008665	0.01474	0.00713	0.03821	0.01467	0.028015	0.02058	0.026195	0.0139	0.022675	0.019945	0.018085	0.031195	0.026585	0.02947	0.027675	0.007905	0.01381	0.021055	0.01695	0.01997	0.026755	0.0109	0.021615	0.02267	0.015965	0.016245	0.016015	0.017225	0.021125	0.01507	0.03161	0.032885	0.01819	0.029865	0.02572	0.032315	0.007365	0.017965	0.013445	0.01615	0.015055	0.020855	0.02139	0.02558
83.7	0.017025	0.0055494	0.01916	0.01653	0.006775	0.012685	0.006705	0.037815	0.012615	0.02728	0.01842	0.02405	0.01223	0.022355	0.01862	0.015575	0.030075	0.02541	0.02737	0.02666	0.008065	0.013145	0.017925	0.01587	0.01816	0.024365	0.007675	0.021495	0.020355	0.01448	0.01429	0.014	0.01505	0.01999	0.015085	0.03045	0.031725	0.01795	0.027525	0.02453	0.03185	0.0055715	0.018045	0.012465	0.015935	0.012785	0.01892	0.02053	0.024725
83.8	0.01711	0.007815	0.02009	0.01313	0.00823	0.01303	0.007665	0.0382	0.0151	0.02478	0.020615	0.02322	0.011435	0.02011	0.019475	0.01611	0.02944	0.023765	0.025625	0.02455	0.00834	0.01348	0.018545	0.01229	0.01936	0.02542	0.007395	0.019385	0.01849	0.013005	0.01422	0.01363	0.017725	0.017175	0.01417	0.027995	0.030695	0.01548	0.025075	0.02164	0.028805	0.002781	0.01691	0.011575	0.015165	0.01376	0.01994	0.01802	0.02219
83.9	0.01635	0.006215	0.01785	0.014455	0.008085	0.011625	0.00712	0.03747	0.011695	0.02637	0.018435	0.02213	0.01112	0.019575	0.019935	0.01515	0.028495	0.02448	0.02595	0.02643	0.007325	0.009935	0.01876	0.01296	0.020015	0.02305	0.007125	0.01992	0.01853	0.013585	0.014475	0.01175	0.01689	0.019585	0.011665	0.024115	0.02986	0.016625	0.024245	0.02319	0.02854	0.003596	0.017635	0.01253	0.014705	0.01436	0.02024	0.01822	0.020565
84	0.01592	0.006125	0.016195	0.013025	0.00484	0.01182	0.00443	0.03545	0.011605	0.02329	0.01788	0.021855	0.0095	0.018535	0.01624	0.014845	0.025555	0.023385	0.02443	0.02491	0.00621	0.01029	0.01443	0.011915	0.01723	0.021555	0.00777	0.016855	0.01655	0.0119	0.01198	0.01171	0.015495	0.018105	0.01232	0.02493	0.028215	0.014315	0.023	0.02165	0.026495	0.000445	0.016055	0.012345	0.01423	0.013515	0.01698	0.016165	0.01914
84.1	0.01511	0.005582	0.015065	0.012415	0.007355	0.01112	0.002755	0.033695	0.01103	0.02358	0.01591	0.018805	0.008705	0.016535	0.015495	0.013795	0.024835	0.02212	0.023835	0.02129	0.00586	0.010625	0.014435	0.009915	0.01619	0.021205	0.00521	0.01757	0.016725	0.011305	0.011195	0.009565	0.012975	0.016875	0.010565	0.02131	0.0265	0.01164	0.022225	0.02072	0.02616	0.00165	0.015235	0.010285	0.012875	0.01259	0.017115	0.013595	0.01822
84.2	0.01349	0.0032485	0.013075	0.01203	0.005215	0.011625	0.004105	0.034175	0.01022	0.02121	0.01698	0.019345	0.00807	0.014405	0.01665	0.01478	0.02553	0.0209	0.02328	0.021245	0.00593	0.010055	0.014145	0.008635	0.015355	0.02145	0.005215	0.016955	0.0122	0.009485	0.01017	0.00835	0.01519	0.01636	0.009785	0.023165	0.026075	0.00988	0.01973	0.02045	0.024345	0.001185	0.01456	0.010165	0.010285	0.01156	0.017495	0.012775	0.016475
84.3	0.01454	0.006965	0.01432	0.00934	0.00385	0.01143	0.002187	0.033415	0.009325	0.02026	0.01477	0.01804	0.00751	0.01513	0.01543	0.01211	0.0244	0.018395	0.021305	0.019015	0.004945	0.007775	0.013735	0.00895	0.01412	0.01968	0.00543	0.01664	0.014655	0.009265	0.009105	0.00797	0.011965	0.012585	0.01098	0.020495	0.025445	0.010285	0.019875	0.01727	0.02333	0.00118	0.01269	0.00663	0.012795	0.01151	0.016385	0.01328	0.01503
84.4	0.014515	0.007125	0.012575	0.00891	0.003875	0.009605	0.003655	0.03429	0.009515	0.01921	0.01512	0.015535	0.00622	0.01446	0.01367	0.010955	0.02304	0.018235	0.01995	0.01933	0.00226	0.006595	0.01082	0.008135	0.015585	0.019475	0.00382	0.016395	0.015355	0.00823	0.01014	0.00929	0.012735	0.01413	0.00752	0.01704	0.02402	0.008885	0.02153	0.017665	0.02426	0.00388	0.01155	0.00566	0.012045	0.01098	0.0157	0.012	0.016155
84.5	0.01212	0.00449	0.011415	0.009045	0.003755	0.009045	0.001775	0.03148	0.008275	0.021805	0.01466	0.017835	0.005475	0.01494	0.01386	0.01234	0.0219	0.019585	0.018925	0.021015	0.0020975	0.00572	0.01057	0.008095	0.01237	0.018295	0.00306	0.01419	0.01239	0.008375	0.007825	0.0084	0.01235	0.014735	0.007995	0.01656	0.02309	0.00667	0.02062	0.01854	0.021265	0.00388	0.015305	0.00855	0.011535	0.00995	0.01429	0.01115	0.0144
84.6	0.01135	0.002405	0.01146	0.007295	0.002725	0.008655	0.000976	0.029665	0.00712	0.018175	0.01196	0.01413	0.006195	0.01302	0.01243	0.009715	0.01952	0.015645	0.01564	0.01613	0.0017785	0.0057	0.00875	0.00856	0.011925	0.016	0.002819	0.01228	0.01175	0.00844	0.00615	0.00785	0.0095	0.011185	0.008795	0.01557	0.02197	0.010015	0.017945	0.01697	0.02116	3.95e-05	0.01263	0.00499	0.009915	0.00887	0.013555	0.011645	0.013695
84.7	0.008965	-0.000495	0.013545	0.00732	0.0011293	0.007695	0.000937	0.02747	0.00648	0.016365	0.011585	0.016425	0.005185	0.00998	0.01084	0.010415	0.02016	0.015405	0.01543	0.01604	0.001875	0.004795	0.00808	0.004915	0.010445	0.01376	0.00353	0.013995	0.01172	0.003485	0.00627	0.0051	0.00981	0.010665	0.00573	0.01528	0.021375	0.00586	0.01662	0.015355	0.01921	0.000715	0.0104	0.006335	0.00748	0.007725	0.01218	0.008325	0.013225
84.8	0.01164	0.00293	0.0097	0.006125	-0.0003404	0.006105	0.0009245	0.02767	0.0047975	0.01604	0.009065	0.012845	0.00426	0.00995	0.00879	0.009755	0.018605	0.015285	0.013475	0.015495	-0.00089	0.003625	0.006335	0.0041035	0.009795	0.01388	0.00236	0.01186	0.009295	0.00669	0.00416	0.004875	0.008055	0.00953	0.0045505	0.01183	0.019775	0.006275	0.01406	0.013495	0.01878	-0.000512	0.01017	0.0037845	0.00729	0.00528	0.00985	0.00823	0.010965
84.9	0.009765	0.00097	0.008258	0.00447	-0.0011645	0.006115	-0.0016506	0.0251	0.00487	0.013955	0.00834	0.01185	0.0028	0.007345	0.006955	0.006405	0.01797	0.012735	0.013295	0.013765	0.0006	0.00274	0.00818	0.003925	0.00676	0.012185	0.001054	0.01065	0.00717	0.00275	0.003253	0.004265	0.00708	0.00854	0.00405	0.011755	0.017615	0.003535	0.01403	0.012395	0.015665	-0.002605	0.009465	0.002565	0.0042735	0.00377558	0.00877057	0.00683	0.009705
85	0.007915	0.001585	0.007895	0.005745	-0.000392	0.006305	-0.0001175	0.0258	0.004845	0.013515	0.00932	0.010165	0.0018295	0.008375	0.008285	0.00976	0.015965	0.012665	0.012595	0.01368	0.0016935	0.003037	0.00633	0.00444	0.008915	0.013045	0.000765	0.008565	0.006855	0.005645	0.002605	0.003595	0.00775	0.008205	0.003854	0.00964	0.0159	0.00495	0.01286	0.01248	0.01594	-0.002185	0.009895	0.00297	0.005535	0.003945	0.00889	0.00669	0.00853
85.1	0.008575	0.002085	0.00677	0.0036	-0.001224	0.00457	0.00046425	0.025215	0.0021415	0.012985	0.00946	0.00952	0.00099	0.00754	0.007495	0.006175	0.016715	0.01073	0.011695	0.01038	-0.0001	0.0005625	0.00557	0.002704	0.00708	0.00992	-0.00125	0.00893	0.00713	0.0027	0.003325	0.004465	0.00711	0.00726	0.003062	0.01006	0.01515	0.00478	0.012555	0.011215	0.014365	5e-06	0.00735	0.001135	0.0057665	0.005495	0.009415	0.005805	0.00938
85.2	0.006935	-0.000845	0.0045005	0.00307	-0.001699	0.003915	0.000231	0.02222	-0.000115	0.012075	0.00699	0.007485	0.001615	0.0069	0.005925	0.00644	0.01479	0.01037	0.011445	0.00985	-0.001681	0.0001125	0.004835	0.001385	0.00645	0.0095	0.000525	0.00853	0.00697	0.00127	0.000868	0.00162	0.00523	0.005815	0.0022795	0.002732	0.016135	0.002645	0.01162	0.01069	0.014255	5.15e-05	0.006435	0.002487	0.00645	0.00401	0.00786	0.00366	0.009155
85.3	0.00419	-0.000805	0.0042545	0.000945	2.67e-05	0.003435	-0.0007735	0.02148	0.0006675	0.010025	0.00442	0.007355	0.001393	0.004599	0.00624	0.0049085	0.013745	0.009665	0.00971	0.009085	-0.00211	0.000477	0.004145	0.00028	0.005575	0.009805	3.15e-05	0.007675	0.00496	0.000536	-0.0004425	0.000725	0.00365	0.004075	0.0018956	0.00617	0.01468	0.000946	0.010515	0.009555	0.011735	-0.0002435	0.00535	-0.00062	0.004135	0.001885	0.006655	0.0026103	0.0059
85.4	0.004447	-0.0013385	0.0037575	0.000539	-0.00134	0.00292	0.0002262	0.02192	-0.0003663	0.009395	0.00708	0.00644	0.00019	0.0025555	0.004985	0.0053375	0.012955	0.007285	0.00848	0.007555	0.0002045	-0.000281	0.00356	-0.00125	0.0044155	0.00998	0.00030226	0.007755	0.00593	-0.001577	0.0031	-0.000377	0.00476	0.004535	0.0009925	0.002945	0.013615	-0.0006899	0.01076	0.00899	0.011675	0.0015	0.00676	-0.0002065	0.00462	0.002709	0.006329	0.0009015	0.006115
85.5	0.0055805	-0.000695	0.00368	0.0011535	-0.00178	0.001703	-0.001346	0.019605	0.0006655	0.009625	0.004815	0.0045	-0.00026	0.003545	0.0029595	0.0037723	0.0124	0.006475	0.007145	0.010305	-0.000962	0.0014195	0.00197	-0.002185	0.0027415	0.007795	-0.001835	0.00654	0.003965	-0.001647	0.00022705	-1.85e-05	0.002575	0.00569	0.002055	0.00299	0.011565	-0.0010085	0.008435	0.00868	0.01008	-0.0010115	0.00652	-2.05e-05	0.003516	0.000655	0.004245	0.00055	0.003985
85.6	0.0042855	-0.001227	0.0033445	0.00100195	-0.003276	0.000605	-0.0008905	0.017755	0.000235	0.010215	0.003275	0.004745	-5.1e-05	0.0029494	0.003824	0.003085	0.010795	0.00759	0.00572	0.008013	-0.002048	-9e-05	0.0018655	-0.002841	0.002255	0.004365	-0.001081	0.00692	0.00377	-0.0022179	0.0005172	0.001048	0.00186	0.0029115	0.000575	0.0037725	0.010765	-0.001395	0.009335	0.00713	0.00977	0.0009415	0.00513	0.000144	0.004535	0.000587	0.003102	0.0005625	0.00359
85.7	0.00397	0.0001985	0.002935	-0.0005415	-0.000868	0.00024	-0.001325	0.017705	-0.000671	0.00625	0.00254	0.002945	-0.000396	0.002877	0.0014225	0.0025695	0.00984	0.00486	0.0057	0.008125	-0.001885	-0.0001245	0.002405	-0.001984	0.0024565	0.007735	-0.001368	0.005775	0.00332	-0.0014415	-0.001298	0.000314	-0.000322	0.001835	-0.001505	0.00204	0.00904	-0.0006385	0.008295	0.005785	0.00928	0.001627	0.005175	-0.0002665	0.004675	0.000125	0.002045	0.00061	0.0027745
85.8	0.004608	-0.00075	0.002275	0.0001825	-0.000755	0.0011625	0.000125	0.01505	1.35e-05	0.008045	0.001805	0.003195	-0.0012355	0.0034965	0.002855	0.003776	0.01024	0.004145	0.00459	0.00759	-0.00157	0.00056345	0.001755	0.0002485	0.0026	0.005435	-0.0010445	0.00321	-0.000762	6.4e-05	-0.001093	0.0004915	-0.0011	0.0012135	-0.00019	0.00084	0.007005	-0.0002415	0.005945	0.00668	0.00889	-0.0021	0.006595	8.6e-05	0.003505	-0.0007715	0.002525	-8.7e-05	0.0016715
85.9	0.004765	0.0012994	0.00154	0.000717	-0.0002475	0.001161	-0.000982	0.016105	-0.00058	0.00652	0.00179	0.0006315	-0.002175	0.003287	0.00151	0.001815	0.007465	0.0051	0.00523	0.00621	7.2e-05	-0.000128	0.002905	-0.001975	0.0021	0.00444	-0.000974	0.00252	0.000662	-0.0005825	0.0008795	-0.000211	-0.00209	0.001508	0.0009535	0.000864	0.008145	0.000243	0.00553	0.00632	0.009405	-0.001385	0.004665	0.00026	0.0014875	-0.000435	0.00178	0.00169	0.001805
86	0.00486	0.002125	0.00237	0.0007605	-0.0007465	-0.0003266	-0.0004505	0.014615	0.0001285	0.00618	0.00075502	0.0016	-0.000353	0.0023355	0.001851	0.00146	0.00784	0.0027525	0.0046768	0.00412	-0.001504	-0.0018835	0.00173	1.28e-05	0.003075	0.0040325	-0.00156945	0.00222	0.001299	-0.0004555	-0.001257	4.4e-05	-0.000341	0.00075	-0.0005045	0.002537	0.008215	0.0010865	0.00418	0.00529	0.00701	0.000927	0.00549	-0.0007595	0.003745	-0.000943	0.00011	0.0012515	0.0009625
86.1	0.00466	0.00205	0.0018925	0.001178	-0.00131	-0.0002181	-0.000735	0.012645	-0.001399	0.004095	-0.000506	0.001745	-0.000426	0.0010905	0.00068655	0.002235	0.00803	0.0018575	0.0036605	0.00549	-0.003055	-0.00135265	-0.0009655	0.000154	0.0015495	0.00136	-0.000101	0.002115	-0.002362	-0.0021105	-0.0006725	0.00064	-0.0014565	5e-05	-0.002765	0.000545	0.006	-0.00012	0.003745	0.003007	0.006625	-0.00231	0.00323	0.000355	0.003375	-0.0003865	0.001355	-0.00077	0.001515
86.2	0.003322	0.001107	0.00146	-0.00042755	-0.0012025	-0.000624	0.0002065	0.011475	-0.0012335	0.00427	0.0001901	-0.0006515	0.000291	-0.0011454	0.001459	0.000155	0.00693	0.000617	0.00383	0.004155	-0.001905	-0.001076	0.000967	-0.0003947	0.003075	0.001071	-0.000253	0.002	0.0006405	-0.001271	0.0010145	-0.000207	0.000584	-0.000515	-0.0009535	0.002475	0.006185	-0.001315	0.0053	0.00246	0.0039	0.0010735	0.001695	-0.0015175	0.0044775	0.00041882	0.0020395	-0.0015425	0.003225
86.3	0.003395	3.5e-05	0.00318	0.000745	7.59e-05	-0.0007215	-0.0009705	0.01029	-0.000435	0.005545	-0.0004277	0.001416	0.001212	0.001615	4e-05	0.00143	0.00669	0.001905	0.003205	0.006255	-0.000884	-0.000855	0.001135	-0.0004585	0.00052	0.00095	-0.000477	0.00468	0.0008215	0.000784	-0.001177	0.00213	-0.0006865	0.0014227	-0.000995	0.004155	0.00593	-0.0008875	0.006905	0.00335	0.006105	0.001825	0.004305	0.0004035	0.00452	0.00039035	0.00102435	0.0006445	0.00411
86.4	0.00249	0.001587	0.003435	0.0001045	-0.001145	-0.00099	0.000275	0.010435	-0.00030645	0.00539	-6e-05	0.0008505	-0.000149	-4.6e-05	-0.0013765	-0.00011	0.00616	0.001024	0.001126	0.00452	-0.0019215	0.0002045	-0.00033	0.000345	0.00148155	5.55e-05	-0.001089	0.00229	0.000575	-0.001327	0.00012	0.00038365	-0.00031	-0.0001555	-0.002013	0.0012675	0.004375	-0.002285	0.004945	0.002665	0.004125	0.000417	0.0013135	-0.001296	0.00215	0.00088	0.001115	-5.05e-05	0.00274
86.5	0.001945	0.00332	0.00352	0.0005775	-0.00119595	0.0004905	0.002445	0.009335	-0.0009005	0.005575	9.18e-05	0.00168	-0.000954	6.5e-05	-8.96e-05	0.001205	0.005445	0.001755	0.002219	0.004405	-0.0028	0.0003475	0.000552	0.000968	0.0011	0.000595	-0.000647	-0.00014	-0.00144	0.0003535	-3.9e-05	0.0009895	-0.0008205	0.000765	-2.45e-05	0.002	0.004055	-0.000757	0.00487	0.00226	0.004935	0.000885	0.002005	-0.000255	-3e-06	0.00022	-0.000233	6.05e-05	0.0008645
86.6	0.002816	0.00079	-0.000432515	0.0007655	-5.4e-05	0.000997	0.000292	0.00903	-0.000711	0.00466	-0.00124	-0.000125	-0.0009435	-0.000602	-0.000575	0.000575	0.00526	-0.000614	0.000901	0.003445	-0.0005927	-0.000301	-0.000235	-0.0003815	-0.002291	0.0016865	-0.0009045	-0.0020575	-0.001214	-0.000586	-0.0015095	-0.0003915	-0.001865	8e-05	-0.000214	0.0006495	0.00205	-0.00207	0.00192	0.002585	0.00155	-0.00073345	0.00365	0.0009095	-0.0009075	-0.00014035	0.000102	-0.0001135	0.0002485
86.7	0.0001625	-2.95e-05	0.0008165	0.0006165	-4.05e-05	-0.00050355	-0.000175	0.006565	0.0001393	0.003075	-0.001	-0.000432	-0.001498	0.001455	-0.000785	-6.55e-05	0.0035805	-0.0002335	0.001465	0.002575	0.0005795	0.00045	0.0003205	-0.0005665	-0.000661	0.0013575	-0.001027	-0.0014315	-0.00335	-0.00123	5e-06	0.0009715	-0.001965	-0.00046	-5e-06	-0.00135	0.002215	-0.0010971	0.002605	0.0024075	0.001585	-0.000485	0.002625	0.0012325	3e-05	-0.000779	-0.000513	-0.002055	-0.001325
86.8	0.0017135	0.0010965	0.000285	0.0010415	-0.00044	-0.0005595	0.002023	0.00678	-0.00016	0.00365	0.00025815	-0.000611	-0.001144	-0.000484855	-0.00014	-0.0008555	0.00351	-0.0009645	0.001395	0.004385	-0.000899	0.0013415	0.000733	0.000185	0.000815	0.001615	0.0001925	0.0006165	-0.002635	0.0002525	-8.8e-05	9.1e-05	0.0002495	-0.0006915	0.0010795	-0.0009438	0.000371995	-0.0005605	0.0012317	0.001575	0.001955	0.0004155	0.0023985	-0.000535	0.00053625	0.000738	0.0006325	-0.00144	-0.0009285
86.9	0.00124	0.0007895	0.0016625	0.00162	-0.000243	-0.00071	0.002305	0.00422	0.0008105	0.00428	0.0001235	-0.0007195	-0.000717	0.0008285	-0.0013625	4.55e-05	0.0038005	0.0002714	-7e-05	0.002465	-0.001336	-0.0010855	0.001345	0.003355	-0.001031	-0.0006095	-0.0017015	0.0006535	-0.001155	-0.00059595	0.0002	0.000907	-0.00209	0.000132	3.55e-05	0.0003355	0.000432	0.00042	0.001585	0.0028285	0.002555	-0.0007505	0.003185	0.00144	-0.0014405	-0.0010695	-0.001524	0.000818	-0.0011125
87	0.001332	0.0015915	0.0012235	0.0001	0.00145	-0.00107115	0.00172	0.00522	0.002325	0.0018595	0.0006895	0.00013	-0.001408	0.0005265	0.0004825	-4.85e-05	0.003538	-0.001324	0.00252	0.0026295	0.00163	0.000608	0.002108	0.000932	0.00012985	0.001162	-0.00228	0.000445	-0.001602	-0.0002607	0.0014635	0.0011845	-0.000744	-0.001	-4.5e-05	0.000245	0.000696	-0.0001065	-0.0001	0.0013045	0.0017175	-0.0006065	0.0008339	-0.00011	-0.0008345	2.5e-05	4e-05	0.000325	-0.00132
87.1	0.001085	0.0003345	0.001695	-0.000915	0.0012775	-0.001605	-0.00019	0.00487	-0.0002465	0.002485	0.0002595	0.000305	-0.000475	-0.0001505	-0.0017805	0.001476	0.0041465	-0.000352	0.000724	0.0029735	0.00193245	0.0017255	0.001785	-0.002855	-0.000599	0.000435	-0.001418	-0.0002635	-0.00137	-0.00028	0.000275	0.0005215	-0.000969	-0.0004565	0.00425	-0.0008625	0.0007315	-0.002095	0.000875	0.001629	-0.000805	0.001545	0.002375	-0.001058	0	-0.000445	-0.0006835	0.00025	-0.001292
87.2	-0.0009445	0.0008175	0.00307	0.000325	0.0012965	-9.5e-06	0.001555	0.003209	0.000801	0.001815	-0.000695	0.000617	-3.65e-05	7.5e-06	-0.00194	-0.0012175	0.00384355	-0.00193	0.001445	0.00196	0.001455	-0.000115	0.001415	0.000668	2.6e-05	0.0010135	-0.001725	0.001023	0.000525	-0.0011465	0.0002285	0.000622	-0.0014755	-0.0010058	0.001855	0.00153	0.000576	-0.00156	0.000525	0.000994	0.0009005	0.001655	0.000893	0.000225	-0.000775	-0.00131625	-0.00188	0.00166	0.000159
87.3	0.0013455	0.00195	0.0010685	0.00135	0.0010335	0.0008705	0.0004055	0.00256	0.0009485	0.001058	0.000125	-0.000532	-0.0001655	0.0020545	-0.0011525	-0.000712	0.0036175	-0.0011205	0.0011225	0.0001	0.0002995	0.001818	0.00069	0.0024385	-0.000504	0.0009035	0.0007745	-0.0003665	0.0005985	0.0007345	-0.00045	0.0008941	-0.002185	-0.001265	0.001766	0.0006675	-0.00024	-0.000698	-0.001286	0.001255	0.0014105	0.0005303	0.00162	0.000521	-0.0002485	-0.0017625	-0.001539	0.0009915	-0.00112
87.4	0.00174	0.00015	0.001885	0.0006275	0.000359	0.000399	0.00161	0.0018545	0.00268	0.0002225	-0.00024	-0.000495	0.00019	0.00328	0.0006145	-0.0001288	0.0023245	-0.00224	0.0010385	0.00119	0.001845	0.001715	0.00092	0.001725	-0.001945	0.0003855	0.001234	-0.0003915	-0.001045	0.0004755	0.0004295	0.0008945	0.000117	-0.00123	0.0014515	-0.00038	-0.000374	0.00013	-0.0007195	0.000251	0.001755	0.001535	0.00196	-0.001238	-0.0011855	-0.000585	0.000247	0.0009585	-0.0014475
87.5	0.0008705	0.003145	0.00255	0.00241	0.00225	5.5e-05	0.00391	0.0013355	0.00247	0.002187	0.0002865	0.00021	0.0001425	0.00237	0.000918	0.000203	0.00295	-0.00107	0.0010295	0.0013255	0.0019849	0.001105	0.00016	0.000338	-0.0006605	0.0002055	-0.000798	-0.001273	0.000583	0.002345	0.00088075	0.000244	-2.1e-05	-0.001672	0.0007	0.00137785	-0.001415	0.000435	-0.001841	0.0010225	0.0016	-0.0007605	0.00141	0.0001175	0.0005615	7.75e-05	-0.00024	0.001805	7.45e-05
87.6	-0.0006905	0.00247	0.00315	0.0010995	0.0026925	0.00032835	0.002485	0.0006405	0.000515	0.000545	-0.000488	0.002895	-0.000479	0.00243	0.001035	-0.000159	0.0043	-0.001075	0.0004995	0.0012115	0.0022945	0.002195	0.001506	0.0009235	0.00037	-0.0005575	-0.0005865	-0.002285	0.00278	0.00226	3.2e-05	0.0012375	-0.001415	-0.001264	0.001445	0.00244	-0.00129	7.5e-05	-0.0017425	0.000196	-0.0002175	-0.001935	-0.0011225	-0.0011395	-0.0006805	0.00149	0.0007785	0.00108065	-0.0003575
87.7	0.00285	0.004965	0.00361	0.002545	0.0012525	0.000523	0.0014685	-0.0004385	0.000285	0.00238	-0.0004135	0.00254	-0.00059629	0.0029	-0.00174	0.000705	0.00489	-0.000414	0.0002015	0.0041055	5e-05	5.18e-05	0.000585	0.0024235	0.0009785	0.0004845	-0.000421	-0.001258	-0.000265	0.0023855	0.000963	0.0012985	-0.0013695	-0.000635	0.00226	0.004735	-0.0013215	-0.001176	-0.0005505	0.0020855	0.001312	0.000875	0.000335	0.002575	5.5e-05	-0.000832	-0.000937	0.0011805	-9.5e-05
87.8	9.45e-05	0.002845	0.0018775	0.0011735	0.0026	0.0012085	0.002355	0.0002575	0.00336	0.0005255	-0.0005015	0.001635	-0.0001395	0.0044	0.0007545	0.0010095	0.00223	-0.00058	0.002915	0.001595	0.000789	-0.0001295	0.00123	0.003965	0.0005905	0.001424	-0.000365	0.0010425	0.0021476	0.000899	0.001331	0.00186	-0.000245	-0.00241	0.0020795	0.000981	-1e-05	0.001505	0.001487	-0.000198	0.002415	0.0005545	-0.001025	0.0012625	0.0031	0.000365	0.0007365	0.003125	0.0022945
87.9	-0.00217	0.00201	0.001715	0.002375	0.00259	0	0.00099	-0.000931	0.0033255	0.00185	-0.001006	0.001845	0.0003635	0.003645	-0.0001155	0.0014	0.00187	0.00034	0.001465	0.002656	0.001771	0.001975	0.0014505	0.00105825	0.0002025	0.00272	0.000631	0.0001835	0.000195	0.001525	-0.00045	0.0017945	8e-05	-0.000406	0.00144	0.0002135	-0.0004197	-0.000139	0.0012785	0.002285	0.0013425	0.000711	0.0002785	0.002275	0.002825	-0.000915	-0.001144	0.00194	0.00274
88	-0.000581	0.002675	0.00282	0.000604	0.001274	0.001334	0.0020585	0.0011975	0.00275	0.000913	0.000333	0.0006925	-5e-06	0.002915	0.0004275	-1.55e-05	0.00127665	-0.000874	0.001088	0.001985	0.002735	0.001635	0.001181	0.0037	0.00182	0.001104	0.001279	-0.0004045	0.001385	0.0015065	0.001925	0.00062	0.0004995	-0.000425	0.003635	0.0004155	-0.000728	0.000765	0.0008175	0.00184	0.001645	-0.00047	0.0002995	0.0015765	0.000747	0.0005125	0.0004325	0.00274	0.0016735
88.1	0.0005915	0.001394	0.001534	0.0018	0.000531	0.00167	0.00323	0.0008055	0.00384	0.00061	0.001298	0.0007257	-0.0004655	0.00204	0.00021015	0.00035	0.000215	-0.00089	0.00229	-0.0006235	0.0026765	0.00189	0.001567	0.001726	0.001705	0.00155	0.001029	0.0009215	0.000475	-0.0004303	0.001015	0.0007415	0.001365	7e-05	0.002445	0.00176	-0.0005805	-0.001374	0.001383	0.000545	1.98e-05	0.0003975	-0.000155	0.00083	0.000254	0.002765	0.00259	0.0003515	0.0008725
88.2	-0.0006495	0.000824	0.00282	0.0010285	0.0038	0.000344	0.0017645	-0.000285	0.0029485	0.0008605	0.000497	0.001106	0.000138	0.00301	0.000524	0.000469	0.001195	-0.000115165	0.001101	-0.000305	0.001658	0.002825	0.001175	0.001925	0.001575	0.0019935	-0.0007055	0.001342	0.00251	0.0020465	0.0011085	0.001221	0.000552	-0.0006335	0.0025815	0.0023355	-0.000576	-0.0006	0.0011305	0.001033	0.00035	0.000701	0.0007625	0.002255	0.00174	0.0011105	0.0006655	0.00179	0.00060405
88.3	-0.00054	0.002455	0.000732	0.00129	0.000762	0.00203	0.00173	-0.000127	0.00266	0.0010475	7e-05	-0.00078	-0.000671	0.00126	0.0001405	0.0014635	-2.8e-05	0.000226	0.0004175	-5e-06	9.05e-05	0.0006655	-0.0011125	0.000819	5.6e-05	0.00039	-4.4e-05	0.0008865	0.0014205	0.0008225	0.00208	0.000307	6.5e-06	0.001249	0.001805	-0.0014875	-0.00016	-0.00183	-2.5e-05	0.001084	-0.002045	0.0003153	-0.000116	0.002265	0.00156	-0.0005455	-0.000844	0.000385	0.001695
88.4	0.00040478	0.00097945	0.00394	-0.0010625	0.000825	0.0010165	0.001295	-5.45e-05	0.0019595	0.0006835	-0.00047	0.00179	-0.0008695	0.00152	-0.0017055	-0.0009675	0.0009885	-0.001589	-3.39e-05	-0.0012845	0.0020695	0.00246	0.00069115	0.002715	0.000565	0.001985	-0.00069	0.000195	-0.00074	0.0003845	-0.0003925	-0.000346	0.0004685	-0.00031	0.0015385	0.000998	-0.00034	-0.0002675	0.0002045	-0.00203	-0.000271	-0.0005377	-0.00161	0.0011635	-0.0008895	-0.000475	-0.000855	0.00126	0.0002475
88.5	-0.0013955	0.001695	0.00402	0.00319	0.001395	0.001441	0.003525	0.0007445	0.0009215	0.00347	0.0016889	0.001415	-0.001162	0.002225	7.5e-05	0.0010035	0.0013325	0.001306	-0.000583	0.001458	0.0006075	0.0004515	0.0018375	0.0005165	0.001985	0.0010998	-0.00064	-0.000195	0.000897	0.0006395	0.001015	0.000876	0.001448	0.003185	0.00050115	0.00193	-0.0008475	-0.001284	0.0009585	0.00231	0.000535	0.0007825	-0.000107	0.002495	-8.5e-05	0.0019635	0.0013985	0.00122	-0.000485
88.6	-0.000681	0.00266	0.003535	-0.0012345	0.00012	-0.0006505	0.002335	9.75e-05	0.00137	0.0012375	0.001965	0.00258	0.00063195	0.0011585	0.000285	0.0006063	0.0010525	-0.0008825	0.000848	-0.002095	0.00303	0.0018305	0.00245	0.001145	0.0008	0.001751	-0.0009455	0.000927	0.002115	7e-06	0.0011435	-0.0008705	0.002575	0.001146	0.00292	0.0023445	0.0006486	-0.000229	0.00085015	-0.00028	0.0010855	-0.0003325	-0.00014	0.00225	0.001834	0.0014315	0.0013465	0.00079	0.0011375
88.7	-0.0015922	0.000295	0.002965	0.00201	0.000502	0.0012065	0.0002081	-0.000277	0.000477	0.004275	-0.000259	0.001685	0.000465	0.001935	0.000715	0.00287	0.00147	0.0004495	-1.2e-05	0.001143	0.000304	0.0015785	0.0001007	0.00263	0.00049	0.0023	-0.0010845	0.0013509	0.003475	-0.0009775	0.0011975	0.0001785	0.00216	0.00167	0.002635	0.002465	-0.000225	-0.00012	-0.000291	0.002175	-6e-05	0.00109	0.0015775	0.00271	-0.0006295	0.001435	0.0011915	0.00135	0.0014265
88.8	-0.000577	0.00297	0.002635	0.002305	0.0013968	0.00252	0.000745	-0.000244	0.001976	0.00407	-0.0008925	0.001444	0.0017115	0.00307	-0.000355	0.001375	0.000154	0.00056737	0.0007905	0.0004415	0.0004788	-7.35e-05	0.000655	0.00351	0.001835	0.0009655	-0.00216	0.0026015	0.002425	0.0012995	0.000462	0.00082	0.0002653	0.0020155	0.00211	0.00194	5e-06	0.00227	0.0013585	0.001256	0.00215	0.00196	0.0003215	0.0022	0.00204	0.0006235	0.001257	0.00164627	0.001415
88.9	-0.000233	0.0021795	-0.000506	0.000389	0.0012755	0.0012835	1e-05	-0.000933	0.00143	0.0013155	-0.001715	-0.000151	0.00168	0.00307	-0.001764	0.0006045	4.5e-05	-0.001835	-0.0008125	-0.0006205	0.0017915	-0.000702945	0.00149	0.00259	-0.00042	0.0013035	-0.0023865	0.00093	0.0032	0.001917	-0.0008215	0.001455	0.0004487	0.00095457	0.000476	0.0007945	-0.000262	0.00187	0.000543	0.000686	0.0013155	0.0006495	-0.002422	0.0001475	0.003105	-0.0002495	-2.68e-05	0.001805	-0.00020885
89	-0.0010775	-7.5e-05	0.00201	0.001905	0.0018885	0.0007985	0.00285	0.0008165	-0.0013445	0.00223	-6.8e-05	0.0014615	-0.0004345	0.0014005	0.0010865	0.002295	0.001315	0.000485	-0.000506	0.0001075	0.0005365	-0.0009185	0.001012	0.001486	0.00239	0.0011155	-0.000622	0.0014725	0.00084	0.0007136	-0.000253	-0.0002115	0.00226	0.00145	0.00120705	0.00049335	-0.0011705	0.0004345	0.000605	0.002045	-8.85e-05	-0.001448	0.0009785	0.0028	-0.000697	0.00139485	9.44e-05	0.002235	7.2e-05
89.1	-0.0006495	0.0028	0.001875	0.003855	0.00096545	0.000795	0.001649	0.000638	0.000262	0.002655	-0.000625	0.001985	-0.0004375	0.0009055	-0.00114435	0.002065	0.001905	0.0007705	-0.000687	-0.0010485	-0.000368	-0.0007555	0.0004955	0.00151925	0.000874	-0.00018	0.0010175	-0.00086	-0.00096	0.001692	0.000515	0.0009635	0.00196	0.00171	0.0008215	0.000565	-0.0011835	0.00044	-0.0003815	-0.0005	-6.9e-05	-0.0013765	0.0013285	0.0003285	0.00016	0.001177	0.001092	0.00241	-0.0002955
89.2	-0.0007845	3e-05	0.001815	0.00030035	0.000573	-0.000109	0.001183	-0.001815	0.001575	0.000225	1e-05	-0.0003105	-0.0007455	0.0002145	0.00060715	-0.00025	0.0007415	-0.001207	-0.000325	-0.00261	0.001885	0.000138	0.001678	0.0016813	-0.0015555	-0.0003685	0.0009865	-0.0003755	-0.0002605	0.00022665	-0.0005205	0.00207	0.000801155	-0.0009375	0.001633	-0.0007575	-0.0006755	-7.25e-05	-0.0007505	-0.000908	6.2e-05	-0.004015	-0.001575	7.5e-05	0.0005825	0.0004055	0.0008705	0.0018815	-0.001625
89.3	0.00012	-0.0001345	0.00221	0.00213	-4.63e-05	0.00047665	0.000622	0.002015	0.0010259	0.0018775	0.001665	0.000867	0.0004235	0.0004845	0.001765	0.0012725	0.0008665	0.0002139	0.00097285	-0.0008125	0.0021395	0.000704	0.0015285	-0.0011195	0.00358	0.000814	0.000435	-0.001484	0.000941	0.0008145	0.002715	0.00299	0.00198	0.0019245	0.00271	0.001715	-0.00124	0.0009775	0.001349	8.8e-05	0.00201	-0.0022395	0.0012825	0.0010285	0.000827	0.00369	0.003725	0.001466	5e-05
89.4	-0.0006835	0.000653	0.0005468	-1e-05	0.0005635	0.001728	-0.0003415	-0.0002865	0.000741	0.002345	-0.0001335	-0.000301	1.2e-05	-0.000435	0.00081	0.0003475	0.0004315	5e-06	-0.00062515	-0.00241	-0.000679	0.00040034	0.000615	0.0006095	0.0004269	0.001245	-0.000456	-0.00154	-0.00264	-5.45e-05	0.001039	7.5e-05	0.0006295	0.00195885	0.000459	-0.0007595	-0.000746	-0.000316	1.5e-06	0.000252	-0.0016135	-0.00312	-0.00026	-0.00059	0.0003485	0.0012745	0.0012395	-6.1e-05	5e-05
89.5	0.000629	0.000555	-0.0012345	0.0007755	-0.0006555	0.0007915	0.0008035	-5e-05	-0.001474	0.0015925	-0.000445	-0.000565	0.0001135	9e-06	0.001005	-0.00015	-0.001313	0.000403	-0.00217	-0.002081	-0.00204	-0.001654	-4.5e-05	0.00355	-0.000445	-0.000194	6.67e-05	-0.0015525	-0.0007375	0.0011847	0.001128	0.001188	0.0017995	0.000922	-0.00065585	-0.00258	-0.00103	0.0016295	0.000665	0.00019	0.000625	-0.003535	0.0008305	0.001014	-0.0006844	0.00136	0.001145	0.00162	0.000645
89.6	-0.00071	-0.0003795	0.0018435	-0.00077705	-0.000796	4.66e-05	0.00028	0.00063725	-9e-05	0.000988	-8.5e-05	0.0017545	-0.0006825	0.000514	0.0009855	-0.001226	0.000834	-0.0004074	-0.000805	-0.00315	-0.001619	-0.00036	-0.000791	-0.0014825	0.001425	-0.001752	-0.0011625	0.0008159	0.00012	-0.000885	0.0018795	0.00069	0.0011375	6.85e-05	-0.000515	0.0008985	-0.0011875	-0.0012485	-0.000105	-0.00261	-0.002075	-0.002565	-0.001815	-0.002355	-0.00346	0.0007415	0.0008165	0.0007065	-0.000319
89.7	-0.0002825	0.0003685	0.0009175	0.002216	0.000154	0.0015345	-0.000548	0.001535	-0.0008944	0.001995	0.0006135	0.00026	-0.0012965	0.00072755	0.00167	0.001675	0.00108965	0.0009945	-0.00207	-0.000132	0.00135	-0.00071045	0.001472	0.001325	0.0014935	-0.001835	-0.000439	0.000741	-0.001858	-0.0001865	0.0003502	0.0002685	0.001622	0.0010002	-0.000958	-0.000197	-0.000762	0.000404	-0.000225	-0.000378	-0.000768	-0.00242	0.0011465	0.0011065	-0.000755	0.000465	0.0011655	0.000476	0.002305
89.8	0.001289	0.001579	0.001995	0.000645	-0.001392	-0.001925	-0.00038	-0.0006855	-0.000874	0.0009895	0.002385	0.00194	-0.000257	-0.0010505	0.001465	0.000183	0.001278	0.00012	-0.001068	-0.001027	-0.000398	-0.001008	0.0002125	-0.0012595	0.00241	-0.001344	-0.002035	1.5e-05	-0.000837	-0.0003085	-0.0008345	0.001404	0.000395	-0.00051065	-0.001795	0.00376	0.000541	-0.002565	0.0021	-0.001471	-0.003125	-0.002	-0.0006635	0.00096	-0.0006	0.000846	0.000866	-0.00132	0.00276
89.9	0.000943	-9.5e-05	-8.25e-05	0.00036	-0.0013895	-0.000755	0.00148672	0.0012735	-0.00201	0.002305	0.00093	-0.000215	-0.00082	-0.0004875	0.003125	0.002466	-0.0004005	0.000216	-0.00311	-0.00067	-0.000835	-0.001284	0.0001348	-0.00118775	0.00295	-0.00127605	-0.0005514	-0.00152	-0.001155	0.00144	4e-05	-0.000248	0.000255	0.001459	-0.001393	-0.000335	0.0003245	-0.000666	0.00199	0.000127	-0.000795	-0.00339	0.000961	0.001245	-0.0013265	0.0015211	0.0018111	7e-05	0.0010315
90	6.95e-05	6.2e-05	0.002645	0.0010225	0.000136	0.000468	-0.00117	7.3e-05	-0.00153	0.002155	0.0006865	0.002225	-0.000331	-0.0003865	0.0002765	0.001825	0.00225	-0.00042815	-0.000129	-0.0015835	-0.001365	-0.001125	3.55e-05	-0.001065	-0.000495	-0.0006715	-0.00121425	-0.00044525	-0.00283	-0.0003595	-0.0007265	0.001365	-0.000531	0.001725	-0.001142	0.00379	6.7e-05	0.0007925	-0.0001205	-0.001235	-0.002317	-0.002875	0.000375	0.0001561	-0.0019245	-0.0005948	-1.4e-06	0.000735	-0.00041765
[truncated: 48 more columns]

## Sheet: Normal.Clinical
Sample ID	Age	Ethnicity	Race	Gender	Diagnosis
N1	23	White	Non-Hispanic or Latino	Male	Normal
N2	48	White	Non-Hispanic or Latino	Male	Normal
N3	29	White	Non-Hispanic or Latino	Male	Normal
N4	50	White	Non-Hispanic or Latino	Male	Normal
N5	39	White	Non-Hispanic or Latino	Male	Normal
N6	49	White	Non-Hispanic or Latino	Male	Normal
N7	24	White	Non-Hispanic or Latino	Male	Normal
N8	41	White	Non-Hispanic or Latino	Male	Normal
N9	38	White	Non-Hispanic or Latino	Male	Normal
N10	37	White	Non-Hispanic or Latino	Male	Normal
N11	22	White	Non-Hispanic or Latino	Male	Normal
N12	53	White	Non-Hispanic or Latino	Male	Normal
N13	44	White	Non-Hispanic or Latino	Male	Normal
N14	20	White	Non-Hispanic or Latino	Male	Normal
N15	29	White	Non-Hispanic or Latino	Male	Normal
N16	46	White	Non-Hispanic or Latino	Male	Normal
N17	48	White	Non-Hispanic or Latino	Male	Normal
N18	39	White	Non-Hispanic or Latino	Male	Normal
N19	36	White	Non-Hispanic or Latino	Male	Normal
N20	36	White	Non-Hispanic or Latino	Male	Normal
N21	41	White	Non-Hispanic or Latino	Male	Normal
N22	34	White	Non-Hispanic or Latino	Male	Normal
N23	34	White	Non-Hispanic or Latino	Male	Normal
N24	40	White	Non-Hispanic or Latino	Male	Normal
N25	51	White	Non-Hispanic or Latino	Male	Normal
N26	20	White	Non-Hispanic or Latino	Female	Normal
N27	30	White	Non-Hispanic or Latino	Female	Normal
N28	22	White	Non-Hispanic or Latino	Female	Normal
N29	20	White	Non-Hispanic or Latino	Female	Normal
N30	26	White	Non-Hispanic or Latino	Female	Normal
N31	39	White	Non-Hispanic or Latino	Female	Normal
N32	23	White	Non-Hispanic or Latino	Female	Normal
N33	22	White	Non-Hispanic or Latino	Female	Normal
N34	27	White	Non-Hispanic or Latino	Female	Normal
N35	23	White	Non-Hispanic or Latino	Female	Normal
N36	18	White	Non-Hispanic or Latino	Female	Normal
N37	33	White	Non-Hispanic or Latino	Female	Normal
N38	24	White	Non-Hispanic or Latino	Female	Normal
N39	18	White	Non-Hispanic or Latino	Female	Normal
N40	23	White	Non-Hispanic or Latino	Female	Normal
N41	41	White	Non-Hispanic or Latino	Female	Normal
N42	38	White	Non-Hispanic or Latino	Female	Normal
N43	52	White	Non-Hispanic or Latino	Female	Normal
N44	22	White	Non-Hispanic or Latino	Female	Normal
N45	61	White	Non-Hispanic or Latino	Female	Normal
N46	37	White	Non-Hispanic or Latino	Female	Normal
N47	37	White	Non-Hispanic or Latino	Female	Normal
N48	54	White	Non-Hispanic or Latino	Female	Normal
N49	32	White	Non-Hispanic or Latino	Female	Normal
N50	39	White	Non-Hispanic or Latino	Female	Normal
N51	27	African-American	Non-Hispanic or Latino	Male	Normal
N52	46	African-American	Non-Hispanic or Latino	Male	Normal
N53	55	African-American	Non-Hispanic or Latino	Male	Normal
N54	41	African-American	Non-Hispanic or Latino	Male	Normal
N55	21	African-American	Non-Hispanic or Latino	Male	Normal
N56	23	African-American	Non-Hispanic or Latino	Male	Normal
N57	24	African-American	Non-Hispanic or Latino	Male	Normal
N58	27	African-American	Non-Hispanic or Latino	Male	Normal
N59	46	African-American	Non-Hispanic or Latino	Male	Normal
N60	39	African-American	Non-Hispanic or Latino	Male	Normal
N61	36	African-American	Non-Hispanic or Latino	Female	Normal
N62	22	African-American	Non-Hispanic or Latino	Female	Normal
N63	22	African-American	Non-Hispanic or Latino	Female	Normal
N64	49	African-American	Non-Hispanic or Latino	Female	Normal
N65	25	African-American	Non-Hispanic or Latino	Female	Normal
N66	28	African-American	Non-Hispanic or Latino	Female	Normal
N67	49	African-American	Non-Hispanic or Latino	Female	Normal
N68	24	African-American	Non-Hispanic or Latino	Female	Normal
N69	22	African-American	Non-Hispanic or Latino	Female	Normal
N70	58	African-American	Non-Hispanic or Latino	Female	Normal
N71	34	White	Hispanic or Latino	Male	Normal
N72	40	White	Hispanic or Latino	Male	Normal
N73	33	White	Hispanic or Latino	Male	Normal
N74	48	White	Hispanic or Latino	Male	Normal
N75	46	White	Hispanic or Latino	Male	Normal
N76	35	White	Hispanic or Latino	Male	Normal
N77	43	White	Hispanic or Latino	Male	Normal
N78	44	White	Hispanic or Latino	Male	Normal
N79	42	White	Hispanic or Latino	Male	Normal
N80	34	White	Hispanic or Latino	Male	Normal
N81	26	White	Hispanic or Latino	Male	Normal
N82	28	White	Hispanic or Latino	Male	Normal
N83	34	White	Hispanic or Latino	Male	Normal
N84	46	White	Hispanic or Latino	Male	Normal
N85	57	White	Hispanic or Latino	Male	Normal
N87	48	White	Hispanic or Latino	Female	Normal
N88	21	White	Hispanic or Latino	Female	Normal
N89	46	White	Hispanic or Latino	Female	Normal
N90	50	White	Hispanic or Latino	Female	Normal
N91	20	White	Hispanic or Latino	Female	Normal
N93	50	White	Hispanic or Latino	Female	Normal
N94	40	White	Hispanic or Latino	Female	Normal
N95	41	White	Hispanic or Latino	Female	Normal
N96	45	White	Hispanic or Latino	Female	Normal
N97	52	White	Hispanic or Latino	Female	Normal
N98	29	White	Hispanic or Latino	Female	Normal
N100	23	White	Hispanic or Latino	Female	Normal

## Sheet: CervicalCancer.DSC
Temperature	C7	C8	C11	C24	C26	C27	C56	C112	C135	C95	C99	C121	C134	C136	C5	C13	C15	C53	C55	C65	C71	C113	C115	C122	C6	C9	C10	C12	C14	C25	C72	C76	C90	C111	C124
45	0.000263	-0.0004815	-0.0001755	-0.0004995	-0.0010925	-0.0006995	0.0024	-3.35e-05	-0.000365	0.00033245	-0.0004165	0.0005095	0.000253	-0.001345	-0.0017075	0.003835	-0.00095	0.0015625	0.001335	0.0007965	0.00149	0.001485	0.003815	0.0008315	0.000589	0.000942	-0.0022935	0.005365	0.0014135	-0.001122	-0.0002575	-0.000176	0.002615	0.002705	0.00018
45.1	0.002765	0.0010725	0.000282	-0.000135	-0.000738	-0.00136	0.00159605	0.000376	1.5e-05	0.0006775	0.0001605	0.0015615	-0.0004545	-0.0003265	-2.7e-05	0.00408	-0.002065	0.001791	0.000718	0.00082265	0.00021	0.001742	0.0037485	0.002395	0.001905	0.003365	8.5e-05	0.005675	-0.0005755	-0.001239	0.00025	0.00043	0.001805	-0.0007	-0.0006025
45.2	0.00022846	0.0008525	-0.000895	0.0010795	0.000715	-0.0018725	0.00221	0.000889	-8.65e-05	-0.0005865	-4.4e-05	-6.65e-05	0.001535	0.0006025	-0.000495	-0.00276	-0.00379	0.00174	0.000404	0.0009505	-0.0012235	0.002615	0.003044	-8.89e-05	-0.000191	0.00206	0.000481	0.002485	-0.0009155	-0.000453	0.0004975	0.00151	0.0012225	-0.0003785	-0.000899
45.3	0.0013055	0.00172434	-0.000215	0.00218	-0.0004	-0.0012135	0.000379	0.00021	0.00364	0.00075	0.000325	0.0016075	0.00293	0.000365	0.00188	-0.00129	-0.00196	0.00010075	0.001035	0.0003199	0.001216	0.001635	0.0030175	0.0010825	2.65e-05	0.0013475	0.001225	0.0015105	-0.0012355	-0.0003045	-0.000864	0.000485	0.001083	0.000561	6.8e-05
45.4	0.0009015	0.000105	0.00033055	0.00101665	-0.000597	-0.000915	0.00031	0.000246	0.00267	0.0003075	-3e-05	0.001912	0.00262	0.0023	-0.00043	-0.0012	-0.00198965	0.0012905	0.000675	0.00018	-0.000429	0.001695	0.002091	0.00301	0.0008203	0.00162	0.0007	0.0004305	-0.0008755	0.000865	0.000921	0.001053	0.001317	0.00028	0.000857
45.5	0.001015	-0.001195	0.00089645	0.0012685	-0.000564	-0.00079	-0.0012175	-2e-05	0.005885	3.41e-05	0.0001415	0.0010555	0.003495	0.00316	0.00017	0.00013	-0.00327	9.85e-05	-0.0005515	-0.00036705	0.002305	0.00129	0.002525	0.001069	0.001518	0.0039835	0.001835	0.000395	-0.0003339	-0.0004715	0.001105	8.04e-05	0.00077975	-0.00040505	0.00041665
45.6	0.001128	-0.0011965	0.0004305	-0.0006345	0.0002775	-0.001851	0.000932	-0.000125	0.00273	0.002657	0.0007485	0.00136095	0.0023725	0.002159	0.000776	0.00045	-0.003755	0.001375	-0.00126	0.000334385	-0.0002355	0.000988	0.002095	0.0002385	0.0004845	0.002781	0.00285	0.0007265	0.000475	-0.002315	0.001597	0.0009585	0.002035	0.0010035	-0.0005865
45.7	0.0008715	-0.0010865	-0.000666	0.00175	-0.0002675	-3e-05	0.00019	0.0002425	0.0007605	0.0033	0.001535	0.001539	0.0023485	0.001113	0.000551	0.00178	-0.00375	0.0007466	0.0005425	-0.001166	0.0014975	0.002485	0.0026585	0.002655	0.000475	0.001625	0.002095	0.002355	0.0006	-0.000179	0.0008235	-0.0002125	0.001262	0.00057	0.000812
45.8	0.0013675	-0.001208	0.000303	0.001905	-0.000235	-0.00012	0.00213	-0.00017	0.001845	0.00322	0.001685	0.0013495	0.0006085	0.000459	-0.00222	0.00027	-0.00266	0.002025	0.000552	5.6e-05	-0.001585	0.001908	0.0034805	0.0016025	-0.0001875	0.002415	0.00269	0.001275	0.0024785	-0.00111925	-0.000401	0.000157	0.0022055	-0.00013	0.0005375
45.9	-0.00046	-0.000198	0.0009555	-0.00084	-0.0002165	5e-06	0.00254	0.000195	0.001205	0.00259	0.0002565	-0.0009993	0.00205	0.000825	-0.000275	0.00256	-0.00254	0.002485	0.001395	0.001052	-0.00027	0.00238	0.00311	-0.0007255	0.0009505	0.00426	0.003615	0.002236	0.001618	0.000241	0.0006475	0.000847	0.0011435	0.001505	-0.000772
46	0.001888	0.000285	0.002487	-0.0010695	0.00018975	-0.001434	0.00344	-0.0006425	0.0018395	0.000123	0.0005405	0.001953	0.000984	0.001017	-0.002135	0.002807	-0.00133	0.000825	0.0011	-0.0002205	-0.0002645	0.0022375	0.003555	0.001357	0.001337	0.00442	0.00402	0.002731	0.004046	-0.00046	0.0009875	-4.5e-05	0.00126395	0.000125	0.000934
46.1	-0.0004455	0.001675	0.0022715	0.00196735	0.002185	-0.0009355	0.001919	-0.000197	0.00132	0.00369	0.0009345	0.003075	-0.0007775	0.00127085	-0.001675	0.001515	-0.002205	9.6e-05	0.000536	0.0002711	0.00022	0.000671	0.00234	0.0008665	0.001474	0.00284	0.00317	0.00189	0.003261	0.0007625	0.000691	0.001585	0.001224	-0.001455	0.001677
46.2	0.00086	-0.00023311	0.002625	0.000891	0.00167	0.0008145	0.003115	-0.000393	0.001132	0.002695	0.0016462	0.0008075	0.00201	0.0004249	-0.00419	0.001875	-0.00249	0.0021165	0.001571	-3e-05	0.0024325	0.0009465	0.0037545	0.00185	0.00165015	0.00485	0.00394	0.003025	0.005455	0.0002515	0.00163	0.002105	0.0012585	0.001565	1.6e-05
46.3	0.0001555	-0.00169	0.0016425	0.001497	0.0015881	0.000587	0.00361	0.001099	0.0016555	0.00269	0.00057	0.0013365	0.0002101	0.0010275	-0.00338	0.0011237	-0.001505	0.0030595	0.001177	-0.0004592	-0.001265	0.00259	0.00445	0.0016705	0.00089	0.00308	0.00364	0.002211	0.005015	0.00095945	0.0001665	0.000435	0.00093	0.002356	0.001126
46.4	0.00077	6.5e-05	0.002075	0.000382	0.0012035	0.0001385	0.0027375	0.0023445	0.002005	0.002357	0.001609	0.00138	0.0009825	0.0010305	-0.001315	-0.000825	0.000287	0.001928	0.001707	-0.0008105	0.0018415	0.003325	0.00369	-0.0006485	0.0022765	0.004525	0.0026315	0.00239	0.003279	0.001015	0.002575	0.001911	0.000873	0.0024805	0.0006682
46.5	0.00243	0.0009315	0.00273	0.001968	0.002625	0.00118	0.002495	0.002221	0.003075	0.001581	0.002905	0.00086	0.001905	0.0004135	0.0003785	-0.0022275	-0.00191	0.0026	0.0009225	0.00043	-0.00038	0.00236	0.003565	0.000693	0.002935	0.00497	0.00508	0.00143	0.0019345	-0.0010385	0.00205525	-0.000135	0.000491	0.00433	0.00134063
46.6	7.5e-05	-0.0004795	0.001925	0.003265	0.003435	0.002265	0.002795	0.00183	0.004195	-0.000202	0.00264	0.00074	0.002325	0.002355	-0.00057	-0.00147	-0.00278	0.003585	0.0026	-0.000832	0.0006035	0.003855	0.004495	0.00209	0.0015295	0.0021	0.0018835	0.0011235	0.0008925	0.00053	0.002595	0.00252	0.00374	0.00075	0.0010865
46.7	0.0022465	-0.000261	0.002685	0.0016935	-9e-05	0.0004655	0.001481	0.00306	0.00315	0.0011175	0.00222	0.001156	0.003615	0.0008645	0.000125	-0.000175	-0.0032	0.0003865	0.0005155	0.00130881	0.0009536	0.00398	0.00509	0.000465	0.002805	0.002555	0.00121	0.002125	0.0017805	0.000845	0.00182	0.0002745	0.0005535	0.00304	0.00209
46.8	-0.000235	0.000325	0.00314	0.00155	0.001905	0.000621	0.0013175	0.002005	0.002255	0.0005985	0.0012275	0.00147	0.001915	0.001431	-0.00067	-0.002945	-0.002735	0.00335	0.00211	-0.001005	0.001851	0.001726	0.00388	0.00156	0.0007615	0.006205	0.0032	0.001207	0.001765	0.0012665	0.002125	0.000547	0.002075	0.0017445	0.00168
46.9	0.00188	0.000835	0.00244	0.0002995	0.0005205	0.0008725	0.00295	0.002215	0.00058	0.004885	0.002715	0.001051	0.002335	0.000999	-0.0009515	-0.00271	-0.00286	0.002725	0.00172	-0.0017325	0.00282	0.003545	0.004335	0.00284	0.001364	0.005875	0.003995	0.0003735	0.003065	-0.000379	0.003145	0.002435	0.003185	0.003025	0.001117
47	0.0026	0.0006565	0.00302	0.001882	0.002396	0.002405	0.004755	0.00201	-0.000407	0.001705	0.0004097	0.002515	0.001884	0.002255	-0.000219	-0.0029	-0.001175	0.004395	0.0021805	0.00011	0.001765	0.00367	0.004955	0.0015639	0.00234	0.005425	0.005185	0.00162425	0.0022515	0.001355	0.002215	0.00248	0.001545	0.00423	0.002981
47.1	-0.00134	-0.001356	0.0023725	0.001525	0.000729	0.000293	0.00582	0.001615	0.00176975	0.001146	8.65e-05	0.001101	0.00413	0.00258	-0.001025	-0.00167245	-0.0009345	0.00335	0.00267	-0.0008185	0.002275	0.004465	0.004535	0.002875	0.002	0.003885	0.006075	0.00241	0.004525	0.0013575	0.0034	0.002755	0.002915	0.0042	0.002385
47.2	0.001065	0.001702	0.002975	0.002445	0.0009785	0.0013615	0.004555	0.00425	0.002595	0.002895	0.00326	0.00306	0.003085	0.001528	0.00046	0.000695	-0.00237	0.004685	0.00255	-0.000435	0.000243	0.00397	0.00634	0.00203	0.0032	0.00504	0.007265	0.00132	0.003915	0.0024	0.002955	0.001965	0.003565	0.00605	0.00289
47.3	0.001031	-0.0001955	0.003965	0.00189	0.0018565	0.00234	0.004615	0.0034	0.001365	0.00344	0.0047	0.002765	0.00213	0.0007965	-0.0011415	0.003233	-0.0013835	0.00555	0.00248	-2.5e-05	0.001598	0.00477	0.006435	0.002885	0.0019185	0.004575	0.00517	0.00367	0.0009385	0.00209	0.003505	0.002415	0.00355	0.00641	0.00201
47.4	0.00218	-0.00012	0.002885	0.00402	0.00418	0.002795	0.00401	0.0023225	0.00327	0.00409	0.00414	0.002255	0.003795	0.003565	-0.00054	0.00427	-0.00160905	0.00527	0.003025	0.0017045	0.00174	0.004395	0.00673	0.00253	0.00281775	0.00473	0.005425	0.00296	0.001799	0.002305	0.00474	0.00417	0.0037	0.00341	0.0035
47.5	0.000565	0.000952	0.004625	0.003535	0.00398	0.004165	0.00375	0.002845	0.0008055	0.004955	0.00396	0.003515	0.00369	0.002505	0.001155	0.003095	-0.000627	0.001842	0.002355	0.001053	0.0015945	0.002715	0.004765	0.003465	0.00236	0.00585	0.009685	0.004795	0.00315	0.003225	0.004235	0.00325	0.00436	0.004275	0.004605
47.6	0.00224	0.00363	0.004635	0.003195	0.001155	0.002195	0.00239	0.003545	0.004085	0.005385	0.00389	0.003285	0.00347	0.0034	6.5e-05	0.003845	-0.000645	0.001931	0.00173	0.0006655	0.00193	0.003605	0.006785	0.00337	0.003405	0.004685	0.003995	0.00395	0.00593	0.0012945	0.004395	0.00344	0.004	0.0026935	0.00443
47.7	0.000512	0.000527	0.00632	0.002335	0.004045	0.002195	0.0017275	0.003025	0.00194	0.00302	0.003315	0.00279	0.00447	0.00441	0.00154	0.0039	-0.0011715	0.0043	0.00197	0.00205	0.003635	0.00347	0.00588	0.003565	0.004485	0.00801	0.00516	0.00389	0.006025	0.00229	0.00421	0.002715	0.00584	0.00384	0.00454
47.8	0.00179	0.001939	0.005415	0.00387	0.003205	0.00352	0.004475	0.005265	0.00163	0.003965	0.00585	0.003685	0.003875	0.002655	0.0015965	0.005765	0.001641	0.005975	0.003625	0.0018755	0.002	0.006015	0.00723	0.004175	0.003375	0.007415	0.00245	0.004325	0.00749	0.00427	0.00458	0.00341	0.00566	0.00394	0.00294
47.9	0.0021373	0.00273	0.003695	0.00304	0.003585	0.002795	0.00351	0.00496	0.002267	0.00513	0.005325	0.00422	0.00427	0.00347	0.001784	0.00533375	-0.000215	0.006095	0.004155	0.003285	0.004145	0.005165	0.008255	0.00472	0.003985	0.00426	0.002455	0.00469	0.004235	0.0037	0.004865	0.004825	0.005445	0.006405	0.004765
48	0.0019165	0.0020825	0.004435	0.00415	0.002945	0.00254	0.00549	0.00694	0.0009	0.004765	0.002975	0.00331	0.002305	0.00292	0.0013325	0.003965	-0.002045	0.00559	0.004165	0.001939	0.004595	0.005815	0.00817	0.00484	0.004625	0.006535	0.004645	0.004475	0.00384	0.002975	0.00543	0.00465	0.0068	0.009095	0.00431
48.1	0.003405	0.003015	0.00594	0.003225	0.002485	0.004055	0.006995	0.007485	0.001459	0.004315	0.00309	0.00531	0.003645	0.00337	0.00272	0.00637	0.00131115	0.00641	0.004215	0.00206	0.00322	0.005885	0.00846	0.004235	0.004395	0.00855	0.006885	0.00648	0.005605	0.00405	0.00613	0.0033025	0.006715	0.00833	0.00545
48.2	0.00258	0.00295	0.00553	0.003415	0.00399	0.003505	0.006515	0.007805	0.0026125	0.00578	0.00374	0.003275	0.006155	0.00314	0.00266	0.00735	0.002815	0.007785	0.004745	0.00341	0.005745	0.00706	0.00874	0.005685	0.004715	0.008645	0.00728	0.006715	0.006905	0.00333	0.00786	0.00588	0.008695	0.009165	0.004735
48.3	0.004575	0.004295	0.00571	0.005695	0.004405	0.004335	0.007445	0.0091	0.00287	0.0064	0.00582	0.004695	0.005045	0.005415	0.003155	0.00787	0.002355	0.007695	0.0049	0.000799	0.006115	0.006415	0.00772	0.006235	0.0056	0.00826	0.010535	0.006055	0.00647	0.00532	0.00847	0.006045	0.00742	0.00722	0.00604
48.4	0.002865	0.004785	0.00801	0.003855	0.0038735	0.00438	0.006035	0.01011	0.00386	0.005055	0.006695	0.003855	0.006415	0.00617	0.003935	0.0049925	0.0013795	0.00919	0.00491	0.00247	0.007745	0.00833	0.00932	0.005095	0.00729	0.00832	0.012515	0.00865	0.00697	0.00342	0.008895	0.006305	0.008675	0.01087	0.003535
48.5	0.00322	0.00452	0.00823	0.00391	0.004275	0.00469	0.00734	0.01123	0.005315	0.007695	0.007385	0.00488	0.007335	0.006515	0.00471	0.00881	0.003195	0.00842	0.00599	0.00364	0.0068	0.01164	0.01082	0.00594	0.00704	0.01045	0.012955	0.00954	0.00754	0.003975	0.00998	0.007795	0.009725	0.00951	0.004905
48.6	0.005645	0.004975	0.00868	0.002925	0.005875	0.004725	0.007405	0.01171	0.002885	0.00796	0.007295	0.0056	0.008405	0.008055	0.00626	0.00814	0.00326	0.00821	0.00689	0.00307	0.00907	0.01005	0.01049	0.006575	0.008305	0.00954	0.01117	0.009275	0.008375	0.003845	0.011085	0.00793	0.013555	0.01067	0.005625
48.7	0.006265	0.007255	0.009145	0.00667	0.0077	0.00605	0.00737	0.011835	0.00517	0.008935	0.00777	0.00537	0.008755	0.007265	0.00743	0.0084	0.005015	0.00877	0.006715	0.00577	0.007055	0.011265	0.01035	0.00639	0.00855	0.00905	0.009615	0.00925	0.007875	0.008165	0.011105	0.008165	0.012295	0.013865	0.00645
48.8	0.00672	0.005295	0.01077	0.00689	0.007875	0.00637	0.00629	0.013415	0.004075	0.00803	0.00882	0.00759	0.00846	0.00665	0.00666	0.008411	0.0038055	0.00996	0.00749	0.006265	0.0086	0.012205	0.01061	0.008885	0.009595	0.01106	0.01181	0.01036	0.0071	0.006875	0.012465	0.008925	0.01322	0.015195	0.008215
48.9	0.00664	0.006595	0.01104	0.00729	0.007695	0.00568	0.00882	0.01387	0.004885	0.00941	0.008825	0.007125	0.008055	0.00718	0.008695	0.00806	0.00408	0.01023	0.00801	0.00692	0.00607	0.01224	0.013035	0.00854	0.010025	0.01117	0.011535	0.011455	0.008675	0.009045	0.011915	0.0079	0.014485	0.016565	0.00896
49	0.00659	0.00801	0.011495	0.010065	0.00884	0.006605	0.00861	0.01393	0.00575	0.010225	0.0101	0.008095	0.00939	0.006575	0.007975	0.00869	0.00577	0.01156	0.00899	0.006235	0.008125	0.01146	0.01118	0.01033	0.008975	0.01189	0.013505	0.01132	0.00782	0.008465	0.012315	0.009305	0.013265	0.015455	0.007535
49.1	0.00559	0.00809	0.012475	0.009265	0.00887	0.0078	0.00923	0.016585	0.00459	0.011	0.010385	0.007085	0.00899	0.00818	0.008305	0.00911	0.00902	0.010935	0.009915	0.006745	0.010805	0.01522	0.01344	0.00959	0.01191	0.01331	0.012885	0.012515	0.008315	0.00804	0.014245	0.01067	0.016925	0.01947	0.00788
49.2	0.00817	0.008235	0.013365	0.009685	0.00765	0.00832	0.012575	0.018265	0.00475	0.010115	0.009425	0.00828	0.00711	0.006795	0.01084	0.01187	0.008405	0.014605	0.011425	0.00709	0.011115	0.018275	0.013615	0.0119	0.012765	0.01413	0.014615	0.01304	0.00903	0.00976	0.015515	0.010535	0.016535	0.01904	0.008285
49.3	0.00721	0.00721	0.015235	0.009095	0.00816	0.006985	0.012145	0.01907	0.005875	0.012685	0.010545	0.00872	0.011015	0.01042	0.01014	0.01503	0.00834	0.01619	0.011995	0.007575	0.01058	0.01688	0.01309	0.01103	0.01379	0.01441	0.016095	0.015845	0.0129	0.008825	0.015885	0.011395	0.01681	0.020415	0.0089
49.4	0.008765	0.00857	0.01469	0.012695	0.010865	0.00871	0.012395	0.01995	0.007025	0.01192	0.013635	0.01068	0.01023	0.010665	0.011965	0.014625	0.009055	0.01535	0.011835	0.00836	0.01323	0.01967	0.01446	0.01132	0.015425	0.015595	0.01597	0.01545	0.012135	0.01001	0.015085	0.01279	0.019305	0.021865	0.012025
49.5	0.00896	0.00736	0.017665	0.012245	0.01043	0.009015	0.01217	0.02079	0.00731	0.012705	0.01337	0.01092	0.009205	0.011315	0.012805	0.015305	0.01224	0.01723	0.01286	0.00858	0.013845	0.018945	0.014415	0.01248	0.01643	0.017795	0.015715	0.016895	0.014275	0.012395	0.01763	0.013545	0.019975	0.023215	0.011705
49.6	0.00836	0.00919	0.019455	0.012685	0.011655	0.009945	0.013195	0.022055	0.00741	0.01332	0.014125	0.01042	0.01147	0.011775	0.011785	0.01546	0.010235	0.01811	0.013475	0.01028	0.013695	0.021265	0.015255	0.011835	0.014925	0.016095	0.014695	0.016825	0.01198	0.01373	0.018405	0.01404	0.021185	0.02357	0.01149
49.7	0.009505	0.00968	0.019175	0.014085	0.01359	0.01123	0.01187	0.0245	0.008025	0.01541	0.0152	0.0098	0.01345	0.011805	0.013445	0.015525	0.01176	0.01639	0.01261	0.010475	0.016125	0.021055	0.01658	0.013505	0.01607	0.018095	0.01566	0.017515	0.015785	0.015095	0.018245	0.0149	0.023195	0.025555	0.01071
49.8	0.0101	0.011215	0.02004	0.014385	0.01381	0.01224	0.01101	0.024965	0.01	0.015355	0.014895	0.013195	0.014225	0.013765	0.01387	0.01967	0.01209	0.01827	0.014295	0.01158	0.016285	0.02292	0.016775	0.015375	0.018665	0.018295	0.01685	0.019705	0.015235	0.015115	0.022445	0.017155	0.023565	0.02564	0.01362
49.9	0.01009	0.00978	0.02096	0.0161	0.0167	0.013055	0.014675	0.026405	0.00846	0.01471	0.01562	0.01404	0.01421	0.013255	0.015395	0.01927	0.0117	0.019555	0.01566	0.01112	0.01629	0.02303	0.018225	0.015415	0.017615	0.02012	0.01762	0.020725	0.018475	0.01622	0.02332	0.017145	0.02632	0.026885	0.01292
50	0.011125	0.01006	0.021885	0.01712	0.015615	0.014215	0.01504	0.027585	0.009305	0.01682	0.017305	0.01409	0.017245	0.013465	0.014875	0.01988	0.013905	0.0195	0.015735	0.013505	0.016225	0.02525	0.019855	0.017155	0.019415	0.0204	0.02091	0.022155	0.01771	0.01511	0.022275	0.017455	0.027385	0.031545	0.014195
50.1	0.01109	0.011195	0.02116	0.016005	0.01369	0.01371	0.018045	0.028165	0.010225	0.017215	0.01782	0.014475	0.01773	0.013985	0.01491	0.017335	0.012505	0.022765	0.017245	0.01369	0.02	0.02561	0.0194	0.016875	0.021395	0.02128	0.01882	0.021095	0.0183	0.017315	0.025325	0.019685	0.030475	0.03127	0.016195
50.2	0.01168	0.010055	0.02209	0.01688	0.01603	0.01325	0.01704	0.02916	0.00963	0.02007	0.01985	0.0133	0.01644	0.01537	0.014555	0.021055	0.01253	0.023645	0.018015	0.01571	0.01787	0.026035	0.0187	0.01635	0.0211	0.019065	0.018825	0.021695	0.018315	0.015925	0.024685	0.0197	0.02974	0.03074	0.01539
50.3	0.01054	0.00981	0.02297	0.017115	0.016275	0.01468	0.01747	0.031305	0.011055	0.01977	0.019075	0.014485	0.016915	0.01587	0.01454	0.02038	0.015355	0.024235	0.019255	0.015355	0.018685	0.027	0.019665	0.01717	0.021395	0.020005	0.02067	0.021905	0.019275	0.017515	0.025695	0.0209	0.030845	0.03215	0.01532
50.4	0.01025	0.01004	0.023775	0.018125	0.01728	0.01433	0.016955	0.032465	0.013135	0.018795	0.018185	0.01503	0.01739	0.01859	0.01298	0.01914	0.01654	0.024775	0.02009	0.014445	0.01935	0.028845	0.02085	0.016885	0.021255	0.020995	0.023185	0.02087	0.017845	0.018845	0.026165	0.021815	0.031985	0.034845	0.015095
50.5	0.011975	0.012995	0.024725	0.01823	0.01644	0.015225	0.01749	0.033335	0.01178	0.02221	0.022185	0.01525	0.01706	0.018775	0.015795	0.02263	0.0161	0.02541	0.0214	0.015545	0.0195	0.02906	0.019795	0.017205	0.021395	0.021145	0.0223	0.02282	0.01973	0.02001	0.02529	0.020845	0.033885	0.03384	0.0166
50.6	0.00969	0.01093	0.02384	0.02032	0.01712	0.014645	0.019975	0.03365	0.011785	0.020235	0.02211	0.017835	0.01842	0.018465	0.013935	0.0204	0.016655	0.02665	0.021325	0.01495	0.022655	0.02937	0.02087	0.018805	0.02131	0.019085	0.01921	0.02299	0.020565	0.01948	0.027115	0.02295	0.034695	0.03583	0.016745
50.7	0.00953	0.009965	0.02447	0.0186	0.01923	0.015775	0.01749	0.034115	0.01209	0.02097	0.02138	0.017235	0.019875	0.020095	0.014795	0.022375	0.01649	0.025675	0.019535	0.01647	0.021725	0.02911	0.02111	0.020675	0.02152	0.02192	0.02144	0.0233	0.018595	0.020535	0.028825	0.024285	0.034195	0.034885	0.01866
50.8	0.010165	0.010245	0.024495	0.019765	0.02031	0.015575	0.019465	0.03434	0.01285	0.020535	0.02108	0.017795	0.018475	0.01769	0.015575	0.022275	0.01646	0.026585	0.02051	0.016495	0.02275	0.0287	0.02142	0.019875	0.02238	0.02105	0.020235	0.0222	0.017455	0.021035	0.02925	0.02512	0.03636	0.036105	0.017495
50.9	0.01172	0.011965	0.022875	0.019655	0.01726	0.015995	0.018915	0.035665	0.01155	0.021095	0.021645	0.01768	0.018345	0.01927	0.01663	0.021175	0.015775	0.025815	0.02124	0.01678	0.025415	0.0323	0.02123	0.02105	0.02179	0.0198	0.01889	0.020675	0.01789	0.020835	0.03013	0.02509	0.035705	0.03592	0.01861
51	0.011645	0.01048	0.022645	0.021035	0.01833	0.01657	0.01827	0.034555	0.01262	0.021535	0.021715	0.019445	0.018875	0.02083	0.015795	0.024585	0.01575	0.026345	0.02104	0.01808	0.02212	0.03102	0.021095	0.02177	0.022115	0.017645	0.0187	0.02362	0.017095	0.021025	0.028705	0.024965	0.033135	0.036115	0.02018
51.1	0.011595	0.0118	0.02187	0.019515	0.018935	0.017495	0.020815	0.03471	0.012335	0.02135	0.02265	0.021025	0.018405	0.0195	0.014855	0.021525	0.016365	0.02648	0.02154	0.018415	0.02419	0.031175	0.022025	0.02101	0.022005	0.02009	0.018445	0.02193	0.01599	0.02219	0.02907	0.02645	0.03539	0.037825	0.020735
51.2	0.011335	0.012755	0.02214	0.019465	0.019215	0.018515	0.02165	0.03527	0.01427	0.02388	0.02216	0.018095	0.01827	0.01996	0.015045	0.02087	0.016625	0.02658	0.02195	0.01792	0.02339	0.03169	0.02135	0.02196	0.021705	0.020195	0.0183	0.021975	0.015865	0.022695	0.02866	0.026345	0.03458	0.03836	0.0213
51.3	0.01125	0.01102	0.02294	0.019535	0.02049	0.019465	0.019425	0.0344	0.01351	0.02366	0.02272	0.020455	0.018625	0.020065	0.012455	0.02311	0.01734	0.024825	0.021045	0.018495	0.022745	0.030795	0.02212	0.021415	0.020365	0.02005	0.019715	0.022825	0.01534	0.02319	0.027965	0.024095	0.034935	0.03941	0.02104
51.4	0.010045	0.01027	0.023875	0.021965	0.02142	0.01903	0.018555	0.034545	0.01392	0.02331	0.020945	0.019565	0.018565	0.019155	0.01353	0.019295	0.016775	0.02434	0.021295	0.01896	0.022895	0.03025	0.02146	0.019685	0.021085	0.019615	0.01971	0.020735	0.01439	0.023845	0.027895	0.024845	0.03645	0.03796	0.02069
51.5	0.012015	0.009055	0.02146	0.02397	0.021205	0.01962	0.02027	0.03377	0.01446	0.02378	0.023365	0.0213	0.019255	0.0198	0.01192	0.02002	0.01563	0.0254	0.02115	0.02046	0.022115	0.02954	0.020205	0.020985	0.02066	0.017245	0.018255	0.02086	0.011965	0.023585	0.027075	0.025125	0.034315	0.039025	0.021165
51.6	0.009405	0.007015	0.022385	0.02351	0.019115	0.018605	0.020235	0.0346	0.014635	0.02329	0.022885	0.01932	0.02065	0.018085	0.012335	0.020565	0.014515	0.02588	0.020385	0.02039	0.021835	0.03018	0.020685	0.01906	0.01796	0.0181	0.018865	0.020525	0.011645	0.025	0.026	0.02458	0.03207	0.03857	0.01945
51.7	0.01163	0.00899	0.021365	0.020975	0.020345	0.01779	0.01792	0.033005	0.013025	0.021565	0.023005	0.02009	0.018525	0.02002	0.01305	0.020355	0.015965	0.025015	0.01983	0.018385	0.02209	0.027395	0.02017	0.018845	0.02054	0.016735	0.01774	0.02138	0.010985	0.023215	0.02719	0.024975	0.031285	0.033445	0.020005
51.8	0.00783	0.00749	0.019515	0.01931	0.019895	0.01841	0.018895	0.03227	0.01227	0.021335	0.021715	0.020825	0.01827	0.019635	0.010895	0.018845	0.01463	0.022935	0.01872	0.01812	0.02075	0.029125	0.020545	0.020305	0.01718	0.014955	0.016245	0.01824	0.01112	0.02106	0.02528	0.024165	0.03052	0.034355	0.01919
51.9	0.008255	0.00926	0.01796	0.017795	0.017945	0.017645	0.020845	0.03117	0.01369	0.022685	0.02252	0.017345	0.01783	0.018415	0.010375	0.01604	0.012795	0.022485	0.01844	0.018805	0.02173	0.02678	0.01855	0.01897	0.019395	0.012885	0.01465	0.01991	0.010085	0.020625	0.025225	0.024375	0.02944	0.03276	0.0206
52	0.012095	0.009475	0.016185	0.019395	0.0185	0.018935	0.01952	0.02936	0.01185	0.022005	0.021185	0.0199	0.018015	0.018875	0.010045	0.01609	0.01369	0.0229	0.018005	0.01751	0.01949	0.02428	0.01825	0.01995	0.01827	0.01464	0.01117	0.01746	0.00961	0.02115	0.024895	0.023305	0.030855	0.031715	0.02088
52.1	0.011155	0.007835	0.01422	0.01887	0.0183	0.01842	0.021715	0.028245	0.01316	0.02175	0.02111	0.018495	0.01669	0.019585	0.00914	0.016575	0.013185	0.021865	0.01791	0.01762	0.01939	0.02418	0.016385	0.01699	0.01582	0.013155	0.01819	0.017035	0.00775	0.019205	0.02313	0.022965	0.030815	0.029665	0.01919
52.2	0.00987	0.00736	0.01496	0.01625	0.017535	0.017275	0.01997	0.02676	0.011945	0.02094	0.020705	0.018915	0.016175	0.018085	0.00879	0.014945	0.01159	0.02153	0.016195	0.016885	0.01701	0.021925	0.017015	0.018995	0.016045	0.013995	0.022325	0.01779	0.009905	0.02025	0.02198	0.022775	0.02947	0.02735	0.02085
52.3	0.00941	0.007065	0.01671	0.01665	0.016505	0.01783	0.020635	0.027045	0.01258	0.021975	0.02121	0.017995	0.01495	0.018995	0.009	0.015675	0.010715	0.02024	0.016575	0.017315	0.019945	0.02318	0.016155	0.016965	0.01614	0.014835	0.02186	0.01926	0.00979	0.020435	0.02219	0.023185	0.028875	0.028025	0.01899
52.4	0.009605	0.00778	0.015335	0.01641	0.015875	0.01674	0.020385	0.026255	0.01118	0.01998	0.01945	0.017715	0.014455	0.017495	0.00907	0.01414	0.009095	0.02108	0.016375	0.01627	0.016685	0.020905	0.015585	0.0167	0.014005	0.01397	0.01329	0.01763	0.01132	0.019195	0.020585	0.02067	0.025815	0.026385	0.01909
52.5	0.00926	0.006745	0.014265	0.015675	0.013905	0.016095	0.02022	0.02554	0.01108	0.02013	0.017735	0.01751	0.01641	0.017375	0.009505	0.0132	0.00887	0.02165	0.01621	0.01628	0.01585	0.02215	0.01552	0.015755	0.01449	0.012925	0.009185	0.01479	0.00975	0.017595	0.02037	0.02088	0.027515	0.027605	0.019415
52.6	0.009345	0.007325	0.01276	0.016575	0.01544	0.017915	0.020825	0.02345	0.011645	0.01861	0.016335	0.01766	0.01424	0.015115	0.009325	0.011275	0.00937	0.01945	0.0149	0.01442	0.01578	0.01859	0.01414	0.017135	0.013715	0.010035	0.006315	0.014715	0.00761	0.019505	0.01926	0.01925	0.02393	0.02314	0.019555
52.7	0.007115	0.00565	0.013225	0.01604	0.015205	0.017285	0.018745	0.022555	0.009285	0.019315	0.01844	0.01517	0.01331	0.014905	0.00667	0.01347	0.010125	0.01774	0.01372	0.01614	0.01523	0.017575	0.013695	0.014225	0.013165	0.012035	0.008745	0.01503	0.00821	0.018135	0.01868	0.019395	0.022605	0.0224	0.017635
52.8	0.008745	0.005345	0.012345	0.01568	0.01601	0.01631	0.0181	0.02225	0.00995	0.017605	0.01626	0.01602	0.01334	0.014715	0.00884	0.01179	0.008865	0.014945	0.01308	0.01555	0.01302	0.01782	0.013165	0.012675	0.014215	0.013005	0.00858	0.01421	0.00574	0.017675	0.01753	0.01728	0.021235	0.023605	0.016975
52.9	0.00718	0.005365	0.00994	0.012815	0.01309	0.01621	0.01796	0.021645	0.00955	0.01596	0.016505	0.01519	0.011955	0.01583	0.00802	0.013435	0.008345	0.015525	0.01268	0.01401	0.013895	0.016815	0.01154	0.01321	0.01255	0.009915	0.007375	0.01364	0.007155	0.01692	0.016395	0.0167	0.021405	0.022035	0.017755
53	0.00753	0.00392	0.008815	0.01369	0.01251	0.01637	0.0193	0.021695	0.009105	0.016515	0.016135	0.01474	0.01259	0.012775	0.007075	0.01266	0.007125	0.016115	0.010955	0.01266	0.011495	0.0154	0.011305	0.01203	0.01171	0.01005	0.006905	0.012705	0.00576	0.01791	0.015705	0.01599	0.02068	0.021655	0.016865
53.1	0.008275	0.00603	0.01085	0.011465	0.0118	0.013665	0.01767	0.0192	0.009355	0.015125	0.01411	0.01452	0.01157	0.014165	0.008165	0.01045	0.00962	0.01533	0.010395	0.01219	0.013625	0.01453	0.00971	0.01291	0.011885	0.010045	0.00767	0.012275	0.004595	0.01597	0.016735	0.01724	0.020965	0.020915	0.01596
53.2	0.009565	0.006355	0.01298	0.01184	0.012835	0.01579	0.020435	0.01916	0.009975	0.013805	0.012685	0.01328	0.011925	0.012465	0.00788	0.011995	0.01092	0.01778	0.01199	0.011445	0.010155	0.014485	0.010195	0.01267	0.011175	0.010915	0.010105	0.0138	0.00571	0.01564	0.01511	0.014915	0.01829	0.018605	0.01605
53.3	0.00924	0.007715	0.009625	0.01084	0.013205	0.014485	0.02084	0.017865	0.0078	0.014035	0.01388	0.014425	0.010865	0.01219	0.00699	0.009825	0.008375	0.016685	0.011935	0.01168	0.01302	0.013455	0.009075	0.01125	0.010475	0.00873	0.00997	0.013465	0.005435	0.016825	0.015125	0.01541	0.01953	0.01705	0.01425
53.4	0.00579	0.005575	0.01092	0.011675	0.013965	0.0146	0.016675	0.01785	0.008725	0.014765	0.014525	0.014475	0.012745	0.01285	0.006535	0.00958	0.007365	0.0144	0.00943	0.009785	0.009425	0.01294	0.009085	0.012945	0.01098	0.01056	0.011355	0.01142	0.00583	0.017695	0.01298	0.014615	0.01914	0.017085	0.01661
53.5	0.00909	0.00626	0.011235	0.010765	0.010895	0.01465	0.017915	0.01749	0.008925	0.013935	0.01371	0.01336	0.011185	0.01008	0.007155	0.00824	0.009055	0.013445	0.01001	0.008605	0.00996	0.014555	0.008185	0.011585	0.01068	0.011515	0.01222	0.011765	0.006545	0.01567	0.01446	0.012775	0.017695	0.020265	0.01464
53.6	0.006205	0.00529	0.010425	0.011455	0.01182	0.01568	0.017255	0.01849	0.008715	0.01369	0.011425	0.012615	0.010065	0.01102	0.00671	0.009275	0.00679	0.01311	0.009765	0.009035	0.00923	0.014785	0.008955	0.01293	0.01144	0.01143	0.01061	0.0124	0.00591	0.014865	0.01271	0.01283	0.016645	0.02061	0.013235
53.7	0.008165	0.005855	0.01038	0.009585	0.010135	0.01503	0.0164	0.01822	0.00902	0.014065	0.010785	0.0124	0.010745	0.01105	0.00786	0.00901	0.00766	0.011565	0.007485	0.00832	0.01139	0.01433	0.0088	0.01123	0.011645	0.009885	0.009885	0.010095	0.0042485	0.01445	0.013605	0.01282	0.0162	0.01901	0.01341
53.8	0.00828	0.00548	0.00935	0.01037	0.011345	0.014035	0.017575	0.016875	0.008405	0.012335	0.012665	0.013885	0.01181	0.010705	0.00731	0.010075	0.007915	0.01207	0.00782	0.008745	0.010055	0.014165	0.00745	0.01112	0.009745	0.009485	0.008985	0.011825	0.00515	0.014535	0.013635	0.011745	0.016245	0.01914	0.013545
53.9	0.008255	0.00611	0.00916	0.01077	0.010375	0.01445	0.01572	0.01667	0.007925	0.013735	0.014615	0.01263	0.01155	0.00999	0.007785	0.00698	0.00914	0.011	0.00904	0.009275	0.00891	0.01252	0.00706	0.009825	0.009885	0.009745	0.00927	0.008705	0.0051	0.01413	0.012755	0.010345	0.014715	0.01888	0.012325
54	0.011285	0.00657	0.008025	0.01207	0.0116	0.013425	0.01655	0.01744	0.006285	0.01233	0.013235	0.01227	0.009585	0.008865	0.00791	0.00872	0.0085	0.01238	0.00909	0.009435	0.00871	0.01262	0.007945	0.011475	0.01077	0.00974	0.00851	0.0113	0.00426	0.01352	0.0148	0.01138	0.015065	0.02212	0.013195
54.1	0.008355	0.00685	0.00907	0.0102	0.009015	0.01411	0.017965	0.01685	0.00778	0.01179	0.0122	0.012455	0.01056	0.009435	0.008015	0.008915	0.00728	0.01418	0.009225	0.008055	0.008305	0.010135	0.005745	0.011235	0.01044	0.00827	0.008385	0.01049	0.004895	0.014155	0.013635	0.01058	0.01602	0.015645	0.014405
54.2	0.00876	0.00778	0.01032	0.009485	0.00977	0.011965	0.01812	0.018355	0.00732	0.013475	0.013385	0.01272	0.01133	0.008895	0.009495	0.00893	0.00626	0.01396	0.009855	0.00787	0.00949	0.011245	0.00686	0.01183	0.0119	0.011615	0.010045	0.01099	0.007305	0.014405	0.014515	0.011395	0.016075	0.01968	0.01262
54.3	0.008915	0.008955	0.01076	0.00991	0.010335	0.01417	0.017205	0.01843	0.00568	0.01272	0.013815	0.010865	0.011995	0.00788	0.009925	0.00998	0.008925	0.01338	0.009295	0.0077	0.0112	0.01243	0.008135	0.00919	0.01075	0.01255	0.00856	0.01131	0.00931	0.01463	0.01458	0.011755	0.01682	0.01988	0.011975
54.4	0.008385	0.00641	0.010205	0.01044	0.0095	0.01447	0.01607	0.018985	0.005505	0.01191	0.012765	0.011065	0.01118	0.011585	0.010415	0.009035	0.007715	0.01253	0.00822	0.009	0.00852	0.01337	0.00707	0.00926	0.00983	0.01058	0.00642	0.0115	0.00742	0.014695	0.01532	0.010455	0.01564	0.02073	0.01322
54.5	0.009875	0.009175	0.012085	0.01133	0.009695	0.01413	0.01901	0.01891	0.00872	0.012375	0.01207	0.01251	0.00909	0.010085	0.010855	0.00972	0.00784	0.01326	0.0076	0.00968	0.00631	0.013225	0.006985	0.012665	0.010695	0.011135	0.00868	0.013415	0.007705	0.01509	0.013345	0.008655	0.01721	0.02297	0.013595
54.6	0.00995	0.009955	0.012695	0.010835	0.012375	0.01538	0.0183	0.020175	0.009065	0.01154	0.01267	0.013235	0.01077	0.01009	0.010535	0.01092	0.010625	0.012025	0.00869	0.008705	0.0088	0.014805	0.00736	0.01245	0.010825	0.01407	0.009905	0.01353	0.008305	0.014725	0.014555	0.011075	0.015815	0.021995	0.015095
54.7	0.010985	0.010145	0.011845	0.007655	0.011575	0.01361	0.017425	0.019975	0.00933	0.01317	0.012495	0.0113	0.011055	0.0104	0.01182	0.011415	0.011415	0.012525	0.00877	0.007925	0.00913	0.01347	0.007095	0.01344	0.012105	0.01453	0.010005	0.01231	0.00964	0.013125	0.015555	0.010205	0.014825	0.02447	0.014615
54.8	0.01323	0.0112	0.01008	0.01076	0.01324	0.013755	0.018635	0.019925	0.00734	0.01201	0.01401	0.013155	0.011395	0.0112	0.01201	0.011475	0.01019	0.011315	0.008885	0.009235	0.010545	0.014005	0.006565	0.013155	0.012435	0.01122	0.009145	0.012115	0.008665	0.015395	0.01771	0.0122	0.01791	0.023535	0.014255
54.9	0.010075	0.010325	0.011295	0.01081	0.01234	0.01712	0.016025	0.020905	0.008735	0.01022	0.01174	0.01335	0.01284	0.01227	0.01122	0.01238	0.009595	0.01337	0.01045	0.008485	0.010735	0.01594	0.00715	0.01205	0.012345	0.013375	0.010995	0.011815	0.01022	0.01422	0.015215	0.011055	0.017675	0.02357	0.01544
55	0.012605	0.01007	0.01134	0.01359	0.012805	0.01599	0.01882	0.0218	0.008835	0.01005	0.01126	0.011965	0.012455	0.010525	0.011515	0.01151	0.01027	0.016135	0.01145	0.00774	0.012665	0.01427	0.00743	0.011545	0.014285	0.013635	0.01226	0.012995	0.01062	0.016805	0.017235	0.011375	0.018135	0.02421	0.01386
55.1	0.01488	0.01122	0.011655	0.012555	0.01395	0.015755	0.01814	0.02196	0.008155	0.01303	0.013	0.012965	0.012485	0.010875	0.0139	0.01263	0.00926	0.013905	0.010895	0.008575	0.01224	0.01608	0.008775	0.011915	0.01425	0.012335	0.012295	0.013235	0.009885	0.018355	0.01823	0.011195	0.018515	0.02541	0.014645
55.2	0.012435	0.01144	0.01294	0.013115	0.013285	0.016865	0.02005	0.022045	0.010955	0.015215	0.014305	0.01222	0.013	0.012435	0.013255	0.016995	0.0121	0.014585	0.01052	0.00994	0.011135	0.013845	0.00831	0.01123	0.014315	0.014055	0.0136	0.016305	0.011555	0.018215	0.01572	0.01131	0.01893	0.02634	0.01435
55.3	0.0135	0.0112	0.01446	0.013145	0.01398	0.017245	0.018475	0.022905	0.009515	0.01244	0.0143	0.013515	0.01394	0.011635	0.014665	0.0139	0.012165	0.014665	0.010885	0.009885	0.012615	0.01723	0.008695	0.012985	0.01615	0.01623	0.01437	0.014555	0.01238	0.018035	0.017015	0.011375	0.020315	0.027545	0.01608
55.4	0.01365	0.014885	0.015245	0.011635	0.01223	0.01669	0.01958	0.023555	0.0104	0.01538	0.01453	0.014545	0.01419	0.013365	0.016395	0.015555	0.01368	0.015855	0.0118	0.009275	0.013205	0.01799	0.008615	0.01361	0.016615	0.0145	0.014315	0.01407	0.010195	0.017085	0.018605	0.012255	0.021215	0.027875	0.015765
55.5	0.013825	0.014	0.01628	0.01249	0.014235	0.01663	0.017055	0.025135	0.011125	0.014755	0.014865	0.01247	0.015455	0.01438	0.01545	0.017025	0.01307	0.01432	0.010335	0.010515	0.012865	0.018455	0.009735	0.01285	0.01627	0.015925	0.014045	0.016615	0.01308	0.018165	0.019255	0.013915	0.020475	0.028365	0.01521
55.6	0.01666	0.01513	0.015105	0.01364	0.01497	0.01696	0.020625	0.025795	0.01193	0.01693	0.015305	0.014715	0.01464	0.01494	0.01663	0.018705	0.01497	0.01579	0.01142	0.011605	0.015445	0.0196	0.010155	0.01542	0.01779	0.01698	0.01466	0.017435	0.013295	0.01735	0.020265	0.014295	0.02377	0.031495	0.016445
55.7	0.016555	0.01573	0.015935	0.01566	0.01664	0.01864	0.018495	0.026085	0.013265	0.01547	0.015815	0.01485	0.016685	0.01503	0.01688	0.01842	0.01559	0.016645	0.01118	0.011975	0.014505	0.01916	0.009045	0.01449	0.018915	0.01622	0.01456	0.0178	0.012655	0.019465	0.01941	0.01387	0.02448	0.028885	0.01669
55.8	0.01532	0.015815	0.01648	0.015545	0.01632	0.018765	0.0198	0.02712	0.0123	0.01486	0.01484	0.01563	0.016775	0.014315	0.01727	0.01986	0.014965	0.01809	0.013405	0.012265	0.01414	0.01896	0.008545	0.0157	0.019375	0.01969	0.016455	0.01854	0.01658	0.01912	0.02012	0.01566	0.023725	0.031925	0.01846
55.9	0.017045	0.015485	0.016025	0.01476	0.015755	0.02005	0.019945	0.026955	0.01485	0.015225	0.015385	0.016765	0.018775	0.016665	0.020015	0.021845	0.01566	0.01818	0.013915	0.01294	0.014165	0.0204	0.00938	0.01582	0.01993	0.02127	0.018485	0.0194	0.014935	0.02019	0.02282	0.01428	0.024795	0.032625	0.018315
56	0.01738	0.016685	0.01685	0.015015	0.01568	0.019605	0.019295	0.029855	0.01228	0.013195	0.01524	0.01534	0.01769	0.017005	0.01921	0.021055	0.018525	0.01861	0.014305	0.01329	0.014435	0.02174	0.01107	0.015385	0.021215	0.02031	0.01915	0.019465	0.016585	0.02028	0.023175	0.016185	0.02653	0.03593	0.017665
56.1	0.01987	0.01862	0.01719	0.016135	0.016595	0.02042	0.02278	0.029305	0.014345	0.014315	0.016355	0.01643	0.01734	0.016665	0.01976	0.02006	0.017535	0.01892	0.01442	0.01417	0.015565	0.021595	0.01112	0.01641	0.0207	0.01983	0.01762	0.01917	0.014495	0.020895	0.02346	0.01636	0.027505	0.034205	0.017295
56.2	0.02005	0.01917	0.02041	0.01565	0.018595	0.02226	0.020785	0.02968	0.01509	0.01538	0.016195	0.017485	0.019555	0.017155	0.01842	0.022265	0.019105	0.01758	0.01413	0.01463	0.01497	0.023065	0.010975	0.015645	0.02063	0.02159	0.018025	0.022235	0.01522	0.02118	0.024875	0.015725	0.027995	0.03434	0.018775
56.3	0.02226	0.01925	0.020505	0.014755	0.01827	0.021355	0.022545	0.03171	0.01627	0.01785	0.0183	0.01726	0.020035	0.01817	0.021715	0.022915	0.019105	0.017705	0.014735	0.01668	0.018125	0.02526	0.01295	0.016955	0.022375	0.022065	0.01885	0.02114	0.015485	0.021575	0.02565	0.01788	0.02797	0.039455	0.017975
56.4	0.02186	0.02009	0.022675	0.01365	0.017625	0.02162	0.02241	0.031085	0.016565	0.020835	0.020595	0.01808	0.02064	0.01911	0.020935	0.02665	0.018435	0.018755	0.014955	0.016335	0.01745	0.023415	0.01162	0.018205	0.023695	0.024305	0.02174	0.025295	0.01697	0.021515	0.023745	0.018155	0.03056	0.03987	0.02034
56.5	0.02137	0.0201	0.0231	0.01419	0.01875	0.021735	0.022035	0.03434	0.01638	0.018285	0.01969	0.01871	0.0182	0.019485	0.024245	0.024085	0.01837	0.020385	0.016105	0.01792	0.01792	0.02477	0.01354	0.017625	0.02523	0.025235	0.02027	0.022035	0.018095	0.02248	0.025995	0.01716	0.030435	0.043985	0.020165
56.6	0.02244	0.019035	0.020825	0.018295	0.020185	0.02387	0.02426	0.035455	0.016305	0.0195	0.018285	0.017645	0.020155	0.01783	0.0243	0.02408	0.01932	0.02309	0.017525	0.01777	0.018155	0.02548	0.01386	0.01683	0.02396	0.024255	0.02008	0.02403	0.01854	0.023405	0.026515	0.01771	0.03324	0.04345	0.01783
56.7	0.02307	0.02124	0.021655	0.01955	0.02155	0.02565	0.02228	0.03433	0.017245	0.02035	0.02095	0.019965	0.02066	0.019755	0.023065	0.02825	0.02125	0.02182	0.01757	0.01852	0.019565	0.025215	0.012825	0.017225	0.02488	0.025305	0.02325	0.025165	0.021495	0.024415	0.02796	0.019505	0.034745	0.042205	0.02028
56.8	0.02476	0.024225	0.02292	0.0178	0.02172	0.024935	0.02413	0.036515	0.01887	0.02287	0.022205	0.019455	0.02211	0.022265	0.02613	0.02828	0.02213	0.021705	0.01757	0.019335	0.02006	0.026	0.01413	0.018475	0.026555	0.027455	0.02319	0.02593	0.018865	0.02305	0.028525	0.019005	0.035335	0.041395	0.021305
56.9	0.02567	0.0228	0.0235	0.019055	0.02285	0.0249	0.02442	0.03754	0.0199	0.021735	0.02189	0.02138	0.022065	0.02181	0.02644	0.029815	0.02291	0.021975	0.01947	0.02073	0.020205	0.0266	0.014375	0.019425	0.02842	0.02687	0.02322	0.028065	0.020335	0.025015	0.02982	0.020005	0.0371	0.045965	0.021445
57	0.024935	0.023175	0.02504	0.01832	0.02108	0.02443	0.025885	0.03796	0.020585	0.019695	0.02074	0.021835	0.02242	0.02259	0.02639	0.03059	0.023875	0.024215	0.02038	0.02109	0.021525	0.028495	0.01586	0.020615	0.028015	0.030375	0.022505	0.02698	0.022	0.024795	0.03203	0.02144	0.03822	0.04642	0.02349
57.1	0.02839	0.02676	0.0263	0.01966	0.023185	0.02651	0.02685	0.040215	0.020855	0.02266	0.02263	0.02301	0.023055	0.022995	0.03168	0.03326	0.025135	0.023055	0.019645	0.022455	0.02146	0.03035	0.016965	0.021275	0.029065	0.032395	0.025855	0.03134	0.02515	0.02646	0.03108	0.02058	0.03686	0.04884	0.022795
57.2	0.02868	0.025795	0.029025	0.0213	0.02427	0.026485	0.025905	0.04031	0.022025	0.023825	0.023515	0.022965	0.02597	0.02402	0.03014	0.033845	0.02601	0.022175	0.02026	0.02343	0.02256	0.03041	0.01722	0.022695	0.030475	0.033685	0.02735	0.02974	0.02694	0.025925	0.0319	0.02268	0.03982	0.049345	0.023255
57.3	0.029685	0.029585	0.03165	0.02049	0.02541	0.02864	0.02608	0.041855	0.022135	0.024905	0.023665	0.022905	0.025625	0.023745	0.032675	0.03563	0.026535	0.02448	0.02196	0.02317	0.024885	0.031175	0.016825	0.02231	0.03249	0.035475	0.031195	0.031955	0.02785	0.0278	0.033785	0.023345	0.04319	0.048785	0.023915
57.4	0.029915	0.03154	0.03184	0.019935	0.025635	0.0274	0.028765	0.04339	0.023975	0.02546	0.024535	0.024115	0.02846	0.024955	0.03396	0.038345	0.02653	0.02653	0.023845	0.024705	0.023185	0.030825	0.01764	0.02309	0.03458	0.036745	0.03051	0.03355	0.02885	0.027755	0.03381	0.02397	0.04469	0.04966	0.024475
57.5	0.03131	0.032085	0.032215	0.021465	0.02641	0.02938	0.027615	0.04518	0.025775	0.02544	0.025595	0.025445	0.02965	0.02645	0.03459	0.03961	0.02971	0.025065	0.022775	0.02603	0.02266	0.033555	0.01865	0.023595	0.03416	0.03761	0.02986	0.03457	0.031375	0.027765	0.0347	0.02433	0.04545	0.05464	0.02498
57.6	0.034155	0.033205	0.034605	0.023275	0.029895	0.031565	0.030775	0.046265	0.0246	0.02745	0.02625	0.024325	0.02845	0.02499	0.03732	0.04072	0.03104	0.02805	0.024855	0.02857	0.026095	0.03428	0.0181	0.024325	0.03801	0.039495	0.031895	0.0365	0.032565	0.029715	0.037695	0.026765	0.045035	0.05476	0.024945
57.7	0.035795	0.03384	0.035545	0.02497	0.028475	0.03193	0.03158	0.04793	0.02776	0.02916	0.02719	0.025945	0.029905	0.02776	0.038465	0.04335	0.030765	0.02936	0.025405	0.03099	0.027895	0.03692	0.019625	0.024625	0.039325	0.04064	0.032335	0.03914	0.036115	0.031265	0.03915	0.02756	0.047365	0.0564	0.026835
57.8	0.03602	0.033895	0.037595	0.02484	0.03021	0.03398	0.031955	0.049395	0.028065	0.029905	0.026945	0.02635	0.03285	0.029785	0.04008	0.04757	0.033365	0.02878	0.02632	0.031845	0.029775	0.038285	0.020685	0.0247	0.039465	0.043965	0.035945	0.04068	0.03761	0.03169	0.03944	0.02828	0.047145	0.058205	0.026325
57.9	0.037995	0.03676	0.03857	0.02542	0.03199	0.03352	0.03483	0.051145	0.03138	0.02988	0.028935	0.027475	0.03307	0.03185	0.043415	0.04662	0.033565	0.030545	0.028345	0.033395	0.03051	0.039665	0.02195	0.025465	0.042705	0.045305	0.036075	0.0411	0.03762	0.03416	0.04086	0.02998	0.049735	0.058965	0.02711
58	0.042295	0.04175	0.041365	0.02342	0.03008	0.0341	0.03626	0.052955	0.03098	0.03211	0.030335	0.027435	0.035365	0.03289	0.045965	0.048825	0.037885	0.033325	0.0298	0.034205	0.033235	0.0404	0.02209	0.02714	0.04443	0.048065	0.03897	0.041545	0.04359	0.033345	0.042335	0.03034	0.054185	0.06371	0.027575
58.1	0.044055	0.04274	0.04361	0.02556	0.03321	0.03625	0.03476	0.055085	0.033545	0.033595	0.031685	0.02994	0.037735	0.033625	0.051055	0.047775	0.037475	0.03418	0.0303	0.03529	0.034135	0.043405	0.023255	0.028535	0.04699	0.051295	0.040495	0.042645	0.043945	0.03604	0.043935	0.031275	0.05507	0.06751	0.02953
58.2	0.04613	0.04468	0.046185	0.02718	0.03362	0.03749	0.034385	0.05804	0.033605	0.03526	0.033455	0.030695	0.03677	0.034305	0.0508	0.052765	0.04028	0.0335	0.03037	0.037955	0.033085	0.045465	0.02557	0.029125	0.04933	0.05504	0.04404	0.045395	0.046055	0.03563	0.046365	0.032685	0.056505	0.070465	0.02934
58.3	0.04857	0.04769	0.047495	0.02931	0.03655	0.038845	0.0366	0.059385	0.03618	0.03693	0.03596	0.032725	0.038755	0.0351	0.053215	0.052555	0.043195	0.034825	0.03264	0.03907	0.036455	0.04726	0.0245	0.029595	0.05064	0.056065	0.0448	0.04566	0.0484	0.03893	0.0482	0.034485	0.059	0.06997	0.03131
58.4	0.04833	0.048025	0.050815	0.028645	0.03764	0.04024	0.03804	0.062625	0.03517	0.03934	0.03803	0.034705	0.03968	0.037855	0.05808	0.055685	0.044205	0.0354	0.03382	0.042585	0.03789	0.04843	0.027825	0.0327	0.053775	0.06082	0.048695	0.04784	0.051595	0.039725	0.04979	0.035925	0.059715	0.07246	0.03229
58.5	0.055005	0.051395	0.05291	0.031065	0.03807	0.04229	0.04043	0.063975	0.03931	0.04052	0.03694	0.03442	0.04308	0.039225	0.06421	0.059235	0.049225	0.03747	0.03455	0.044695	0.038935	0.05029	0.02721	0.03184	0.055155	0.063985	0.05159	0.04933	0.05462	0.03975	0.05052	0.0376	0.063825	0.075445	0.0324
58.6	0.056375	0.052285	0.054	0.03244	0.040805	0.04369	0.04196	0.067125	0.041865	0.04417	0.03684	0.037235	0.04404	0.04023	0.059255	0.06207	0.052355	0.03931	0.0367	0.04575	0.041305	0.053315	0.029785	0.03319	0.05792	0.06434	0.05148	0.05168	0.059595	0.041375	0.052185	0.037855	0.066565	0.07968	0.033525
58.7	0.0592	0.05659	0.057505	0.03373	0.043295	0.04609	0.042615	0.07063	0.044095	0.04514	0.03796	0.03746	0.046075	0.04139	0.068205	0.062295	0.05361	0.040715	0.03765	0.04929	0.04452	0.056485	0.03139	0.036085	0.059795	0.069855	0.05624	0.054715	0.062315	0.0431	0.055355	0.039835	0.067795	0.08147	0.03507
58.8	0.062465	0.05955	0.062145	0.035625	0.043695	0.04689	0.04618	0.07298	0.046485	0.046715	0.040285	0.040245	0.049035	0.04342	0.07184	0.0691	0.05766	0.043195	0.0415	0.051935	0.04729	0.0577	0.03201	0.037345	0.06486	0.07611	0.060185	0.057985	0.06281	0.043375	0.056765	0.04096	0.072575	0.08306	0.03583
58.9	0.06411	0.06105	0.063305	0.033895	0.044715	0.048235	0.04488	0.07752	0.047635	0.048955	0.04345	0.042985	0.0492	0.044385	0.07439	0.06978	0.05968	0.044215	0.04245	0.05587	0.046875	0.06176	0.035745	0.04145	0.066915	0.077065	0.0609	0.059195	0.066735	0.045605	0.0592	0.042655	0.072795	0.08933	0.039705
59	0.067925	0.066295	0.0688	0.036765	0.04643	0.05111	0.050315	0.08108	0.05045	0.050545	0.043805	0.04504	0.05084	0.045275	0.079215	0.07375	0.06374	0.04685	0.04322	0.058075	0.051325	0.06454	0.03644	0.043565	0.07109	0.08205	0.063825	0.061575	0.06927	0.04685	0.06275	0.04534	0.07822	0.091945	0.039705
59.1	0.07444	0.069105	0.07269	0.039165	0.050185	0.055105	0.05247	0.082955	0.05359	0.054035	0.044845	0.047575	0.054045	0.05007	0.084465	0.07847	0.06834	0.049585	0.045455	0.06067	0.05298	0.066825	0.03779	0.044315	0.074975	0.0892	0.07112	0.06503	0.07475	0.05119	0.064685	0.04534	0.080535	0.092285	0.0426
59.2	0.07783	0.072325	0.075045	0.042045	0.05469	0.05727	0.054785	0.08595	0.05518	0.05661	0.045735	0.05066	0.056645	0.050635	0.08892	0.080005	0.071	0.050225	0.04694	0.0647	0.05244	0.070135	0.039105	0.047915	0.078765	0.09216	0.073555	0.0652	0.077335	0.05471	0.065585	0.04761	0.08225	0.095035	0.04509
59.3	0.08246	0.077275	0.07718	0.042085	0.05526	0.058775	0.05754	0.091705	0.05916	0.058605	0.050235	0.052975	0.05952	0.052865	0.09426	0.08608	0.07632	0.053975	0.049605	0.067725	0.056655	0.07668	0.042275	0.048235	0.084345	0.0945	0.07552	0.06965	0.079765	0.05614	0.068355	0.049785	0.086455	0.10226	0.045235
59.4	0.088795	0.081375	0.08273	0.04615	0.056445	0.061105	0.058035	0.092945	0.063985	0.0638	0.05086	0.05607	0.062075	0.05702	0.10162	0.093525	0.081425	0.05394	0.050165	0.07145	0.06012	0.07867	0.043575	0.052505	0.090715	0.10258	0.080255	0.073765	0.08497	0.058245	0.072325	0.05273	0.089635	0.104115	0.04734
59.5	0.09414	0.084635	0.087975	0.046585	0.0594	0.06353	0.06212	0.09788	0.06472	0.064445	0.052565	0.05756	0.06112	0.057645	0.10662	0.094075	0.085435	0.056525	0.05353	0.07579	0.062005	0.08238	0.04538	0.05512	0.09523	0.108145	0.08405	0.07628	0.08879	0.060415	0.074305	0.052425	0.093855	0.105405	0.04908
59.6	0.096795	0.08994	0.092335	0.047105	0.061	0.06665	0.064305	0.10168	0.06969	0.06963	0.05526	0.0608	0.065255	0.0602	0.11229	0.096485	0.0926	0.060045	0.056185	0.07931	0.066985	0.086035	0.047545	0.056035	0.10105	0.11499	0.09	0.079995	0.09212	0.062175	0.078145	0.055755	0.09657	0.10976	0.04991
59.7	0.105	0.095415	0.09617	0.05039	0.06455	0.070545	0.06801	0.10477	0.07234	0.07224	0.05804	0.064	0.06734	0.061875	0.11742	0.100125	0.096705	0.060995	0.05884	0.083855	0.06868	0.08966	0.04793	0.059865	0.10939	0.11877	0.09344	0.08188	0.096705	0.062945	0.080115	0.057315	0.099605	0.11384	0.05435
59.8	0.111365	0.100115	0.099725	0.05089	0.066635	0.071045	0.07022	0.107065	0.0765	0.07578	0.05731	0.066895	0.068225	0.06267	0.123145	0.10694	0.10493	0.065555	0.060625	0.08788	0.07084	0.092455	0.049045	0.06384	0.11529	0.12506	0.098705	0.085945	0.10174	0.064375	0.083955	0.057565	0.105065	0.1133	0.05567
59.9	0.12013	0.107055	0.10649	0.05454	0.07003	0.075275	0.072745	0.11236	0.07966	0.08038	0.06004	0.072185	0.071005	0.06757	0.132505	0.11226	0.11721	0.068345	0.06119	0.092375	0.078415	0.099805	0.05247	0.06931	0.12714	0.132545	0.10453	0.08938	0.10811	0.06868	0.087765	0.06099	0.11005	0.11857	0.05856
60	0.126255	0.113765	0.111585	0.05882	0.07614	0.081195	0.07707	0.11789	0.08504	0.082875	0.06186	0.075195	0.07199	0.067175	0.14016	0.1161	0.122	0.07154	0.066295	0.09736	0.081505	0.10494	0.05547	0.07192	0.137245	0.14105	0.111295	0.092645	0.110055	0.07506	0.09036	0.06321	0.114185	0.125765	0.062415
60.1	0.1335	0.11941	0.1185	0.05968	0.07929	0.084385	0.08219	0.121405	0.08957	0.088805	0.066115	0.080045	0.07406	0.07186	0.14988	0.12309	0.13376	0.073055	0.069905	0.10097	0.089485	0.108095	0.0579	0.076045	0.148695	0.14854	0.117715	0.094575	0.115765	0.078675	0.0963	0.06542	0.1204	0.129145	0.06283
60.2	0.14585	0.127745	0.124105	0.061185	0.081665	0.08698	0.08667	0.126195	0.0931	0.092925	0.067285	0.08567	0.07766	0.07365	0.158805	0.125675	0.143535	0.078325	0.073525	0.10661	0.091955	0.11328	0.060315	0.08074	0.163615	0.154655	0.12469	0.09762	0.12167	0.080595	0.098965	0.066765	0.125915	0.13208	0.066145
60.3	0.15422	0.13546	0.13343	0.067115	0.08692	0.09278	0.089225	0.13074	0.099745	0.09689	0.0701	0.08976	0.0821	0.07825	0.16901	0.13567	0.155485	0.08208	0.07722	0.11399	0.10048	0.117805	0.061765	0.0878	0.177095	0.165925	0.133565	0.102575	0.12881	0.086125	0.10505	0.070885	0.13406	0.135965	0.07102
60.4	0.165875	0.143885	0.142315	0.069945	0.089865	0.09725	0.09473	0.136775	0.102695	0.103845	0.073925	0.0964	0.08126	0.07987	0.180175	0.14421	0.170715	0.086195	0.08179	0.118935	0.10748	0.123715	0.06493	0.091	0.19353	0.177205	0.14099	0.10785	0.13368	0.091015	0.11013	0.07249	0.142645	0.13964	0.073055
60.5	0.17835	0.153545	0.148045	0.073545	0.095495	0.10159	0.10057	0.143675	0.11124	0.10861	0.07835	0.10185	0.087455	0.085215	0.195115	0.150685	0.184855	0.089655	0.086555	0.12624	0.116425	0.130095	0.069185	0.101035	0.20996	0.187285	0.149295	0.11297	0.140545	0.095185	0.11394	0.075605	0.1484	0.145795	0.078285
60.6	0.190425	0.164265	0.15873	0.079355	0.10209	0.109975	0.105485	0.15328	0.114715	0.112245	0.079835	0.108645	0.08936	0.088555	0.20588	0.157215	0.196365	0.09464	0.09124	0.131935	0.123045	0.140765	0.074	0.107715	0.22938	0.20022	0.158435	0.11524	0.148635	0.101965	0.120265	0.07695	0.158075	0.15649	0.08364
60.7	0.199845	0.17155	0.16882	0.082105	0.108385	0.115495	0.111465	0.157675	0.11955	0.11952	0.084135	0.11727	0.08943	0.091135	0.21742	0.167335	0.216055	0.09714	0.096995	0.13993	0.134115	0.14677	0.07731	0.11581	0.24649	0.21384	0.17038	0.121245	0.16014	0.105885	0.12794	0.0801	0.168515	0.161015	0.0894
60.8	0.214415	0.181705	0.179575	0.088475	0.11532	0.120715	0.118015	0.166735	0.12662	0.124075	0.087375	0.125135	0.093185	0.094095	0.22942	0.176615	0.230515	0.100555	0.10296	0.147685	0.14539	0.154845	0.081385	0.12615	0.26346	0.226305	0.1793	0.12546	0.165905	0.113485	0.13476	0.08209	0.180145	0.16949	0.09658
60.9	0.22429	0.189785	0.191945	0.09079	0.120755	0.127375	0.12502	0.1768	0.134385	0.12969	0.089385	0.1343	0.096955	0.09946	0.23845	0.189295	0.24572	0.10515	0.111405	0.15631	0.157575	0.164395	0.08603	0.132655	0.27943	0.24175	0.188165	0.133475	0.176435	0.11958	0.142485	0.08403	0.19256	0.181225	0.100855
61	0.23749	0.198825	0.204915	0.09977	0.130325	0.13411	0.13339	0.18578	0.1413	0.139735	0.096275	0.14272	0.099005	0.10574	0.25208	0.194625	0.259025	0.111855	0.120525	0.16534	0.16965	0.175145	0.09313	0.145305	0.29141	0.25966	0.199565	0.13653	0.18594	0.12792	0.152205	0.086625	0.206895	0.19133	0.10893
61.1	0.24897	0.206915	0.21784	0.10826	0.138615	0.144115	0.13975	0.196735	0.14772	0.14591	0.10017	0.15087	0.10352	0.111375	0.264345	0.20726	0.268955	0.11759	0.12835	0.17646	0.18354	0.18403	0.09768	0.155705	0.301465	0.274695	0.210165	0.14495	0.19688	0.13761	0.1609	0.090225	0.223455	0.199955	0.116825
61.2	0.255985	0.21327	0.228745	0.113755	0.146915	0.15314	0.15022	0.2089	0.15655	0.151275	0.106635	0.16136	0.10665	0.116715	0.272325	0.217965	0.277695	0.126285	0.137785	0.185895	0.198235	0.19555	0.10307	0.166745	0.30284	0.289565	0.21692	0.147645	0.20742	0.146925	0.172715	0.093425	0.23748	0.213365	0.127495
61.3	0.26501	0.215335	0.24311	0.12401	0.1564	0.1635	0.158205	0.221365	0.163515	0.15984	0.11201	0.171615	0.109415	0.122715	0.28095	0.226795	0.28245	0.13315	0.14812	0.19604	0.212445	0.207725	0.11025	0.17775	0.29905	0.306285	0.220965	0.152615	0.216975	0.15752	0.182065	0.094775	0.25192	0.22924	0.137005
61.4	0.27026	0.219265	0.2578	0.131385	0.16371	0.17324	0.16823	0.236135	0.171605	0.167525	0.118155	0.178525	0.11431	0.13022	0.28846	0.236625	0.28353	0.14107	0.15563	0.208725	0.22501	0.220205	0.11793	0.187375	0.290965	0.32102	0.22515	0.1583	0.229395	0.16348	0.1946	0.09912	0.270275	0.245635	0.145285
61.5	0.273995	0.221485	0.272085	0.14117	0.17246	0.184095	0.181015	0.251345	0.18181	0.176225	0.126955	0.18837	0.11972	0.13735	0.291275	0.25019	0.28286	0.14911	0.166015	0.22068	0.236685	0.234195	0.1256	0.197855	0.27614	0.33933	0.23053	0.16706	0.241105	0.171095	0.20785	0.103385	0.28306	0.26147	0.159
61.6	0.27821	0.221105	0.285515	0.151235	0.18064	0.195845	0.191545	0.26828	0.191205	0.18406	0.13458	0.19562	0.12535	0.1466	0.29231	0.25877	0.279485	0.155655	0.17248	0.23508	0.246325	0.245805	0.13427	0.206585	0.25789	0.35372	0.23188	0.173355	0.254655	0.1788	0.22258	0.106725	0.295595	0.280505	0.17067
61.7	0.27885	0.220615	0.29856	0.16224	0.18741	0.209205	0.20146	0.283515	0.19992	0.19166	0.142115	0.202255	0.13028	0.153085	0.293095	0.273035	0.273165	0.16255	0.177555	0.24945	0.25064	0.260415	0.140625	0.21083	0.23848	0.366745	0.23108	0.18212	0.2655	0.18517	0.23429	0.111335	0.304975	0.297565	0.182615
61.8	0.27818	0.21975	0.312625	0.173185	0.1934	0.221045	0.21239	0.300165	0.20893	0.200195	0.15096	0.208265	0.13669	0.162195	0.295935	0.280685	0.264165	0.172065	0.180515	0.263615	0.254325	0.272975	0.149975	0.214085	0.215475	0.37927	0.231355	0.18842	0.27755	0.18984	0.24853	0.116945	0.310515	0.315665	0.19509
61.9	0.2813	0.22079	0.32415	0.1834	0.196285	0.23492	0.225495	0.31798	0.219695	0.20925	0.16036	0.212125	0.144255	0.17184	0.29921	0.28799	0.25949	0.178735	0.18284	0.27915	0.25361	0.28762	0.15902	0.21761	0.19499	0.390485	0.23189	0.196755	0.288795	0.195175	0.26097	0.121135	0.313345	0.33369	0.2085
62	0.2813	0.21966	0.334645	0.19719	0.20022	0.248985	0.23935	0.33536	0.23061	0.21945	0.168715	0.21442	0.149635	0.18019	0.30136	0.29462	0.252235	0.187675	0.181895	0.29533	0.247725	0.303175	0.168295	0.215665	0.17541	0.397785	0.23136	0.20406	0.29882	0.19755	0.272645	0.127335	0.31013	0.348815	0.218305
62.1	0.2832	0.22063	0.34406	0.209265	0.200755	0.261755	0.249415	0.35131	0.240095	0.22857	0.178915	0.2148	0.15552	0.189125	0.30233	0.297185	0.24528	0.194425	0.175015	0.3098	0.239835	0.31619	0.177785	0.21581	0.15774	0.40237	0.231805	0.2107	0.30526	0.200255	0.282775	0.132915	0.303115	0.3645	0.228155
62.2	0.287955	0.22139	0.35238	0.215695	0.19998	0.27539	0.26464	0.36854	0.250705	0.235765	0.186915	0.215985	0.16366	0.19693	0.307205	0.300465	0.23955	0.201615	0.169785	0.323955	0.23198	0.32968	0.187275	0.212825	0.145375	0.40819	0.23103	0.221135	0.312845	0.19754	0.291105	0.13975	0.29314	0.37563	0.236245
62.3	0.28967	0.22398	0.35956	0.22183	0.198875	0.286555	0.276985	0.38278	0.260315	0.245635	0.195235	0.216305	0.17144	0.204795	0.31121	0.30489	0.23434	0.20869	0.164425	0.337445	0.21953	0.339905	0.195695	0.207045	0.133375	0.407845	0.23252	0.22693	0.316765	0.196205	0.29616	0.14591	0.280395	0.384555	0.240715
62.4	0.29326	0.228025	0.36378	0.22805	0.198605	0.299835	0.287125	0.39571	0.273395	0.256455	0.20322	0.2177	0.18053	0.211735	0.31654	0.30565	0.23467	0.213445	0.15459	0.351185	0.208875	0.352275	0.20512	0.20585	0.124275	0.408025	0.23468	0.23762	0.321615	0.196345	0.3006	0.15239	0.268045	0.3894	0.24538
62.5	0.29926	0.23296	0.367585	0.228025	0.19594	0.309985	0.299735	0.403615	0.282945	0.266055	0.210855	0.219975	0.19099	0.217905	0.320245	0.30626	0.23511	0.22002	0.1462	0.364295	0.197585	0.35797	0.210775	0.20357	0.11739	0.408695	0.239195	0.245765	0.324675	0.191225	0.30146	0.16031	0.25388	0.38769	0.246295
62.6	0.302325	0.235145	0.36882	0.233435	0.198405	0.32064	0.30894	0.411565	0.293945	0.271605	0.215435	0.223495	0.20139	0.22351	0.32496	0.30606	0.233205	0.224045	0.139245	0.373745	0.18875	0.363675	0.21571	0.201995	0.112995	0.405785	0.242825	0.25466	0.322965	0.192325	0.3003	0.167515	0.241775	0.382685	0.24601
62.7	0.309405	0.23985	0.366615	0.23407	0.20044	0.33041	0.31763	0.414875	0.30346	0.28034	0.219995	0.223865	0.209195	0.22817	0.331295	0.30478	0.23605	0.22694	0.13286	0.38204	0.181685	0.36852	0.220735	0.201235	0.109575	0.399895	0.246145	0.2658	0.32207	0.193685	0.297725	0.17525	0.23198	0.37708	0.245675
62.8	0.31538	0.24493	0.36682	0.231895	0.201205	0.33991	0.32672	0.41723	0.314445	0.288615	0.22265	0.226775	0.22018	0.230775	0.339465	0.307035	0.238695	0.22952	0.129345	0.387765	0.178305	0.37295	0.223755	0.199575	0.107955	0.4003	0.250965	0.27866	0.322405	0.19482	0.294035	0.18366	0.22336	0.36542	0.23849
62.9	0.31819	0.248675	0.36565	0.22933	0.20367	0.34385	0.335455	0.41628	0.32333	0.294985	0.22631	0.231155	0.23142	0.234675	0.34388	0.303315	0.242915	0.233205	0.127055	0.39201	0.174595	0.37361	0.225985	0.202375	0.10696	0.39825	0.253915	0.28726	0.316785	0.19558	0.287895	0.191765	0.214695	0.3522	0.23286
63	0.32575	0.25415	0.363895	0.22249	0.205845	0.349495	0.34346	0.412795	0.33167	0.301395	0.226545	0.23516	0.24222	0.23619	0.351695	0.30067	0.247635	0.23471	0.125665	0.39377	0.17216	0.37368	0.226395	0.20411	0.107025	0.393745	0.259925	0.29586	0.31179	0.197175	0.281945	0.1989	0.21083	0.338045	0.226065
63.1	0.33143	0.260395	0.36061	0.21945	0.20987	0.351805	0.34901	0.406545	0.33791	0.305745	0.225285	0.239005	0.25374	0.238125	0.355805	0.29866	0.248185	0.23819	0.12522	0.394335	0.172865	0.37347	0.226475	0.208285	0.10828	0.39284	0.262655	0.307045	0.30851	0.201265	0.277455	0.20637	0.20836	0.32018	0.219995
63.2	0.33404	0.26183	0.35748	0.213925	0.21706	0.355205	0.349845	0.39732	0.34588	0.310515	0.22339	0.24452	0.262635	0.23795	0.35839	0.299035	0.255395	0.23601	0.12422	0.393785	0.173495	0.37175	0.226795	0.212665	0.107475	0.391245	0.267205	0.31701	0.30246	0.207715	0.27077	0.213155	0.208085	0.3041	0.213195
63.3	0.339695	0.267185	0.35362	0.21036	0.2212	0.357805	0.351965	0.38858	0.35117	0.317065	0.224275	0.248525	0.27331	0.23669	0.362865	0.301235	0.26012	0.236405	0.12521	0.392155	0.174345	0.36874	0.22434	0.21348	0.108025	0.387945	0.27007	0.32783	0.297325	0.211735	0.263835	0.216875	0.20647	0.291755	0.20521
63.4	0.3437	0.27147	0.34874	0.205405	0.22747	0.35695	0.35417	0.379765	0.355605	0.32168	0.22369	0.254765	0.2817	0.23631	0.364915	0.299285	0.260955	0.239235	0.12726	0.390175	0.17851	0.36838	0.222505	0.21949	0.110655	0.385745	0.27217	0.335075	0.294105	0.217975	0.26132	0.223825	0.20947	0.279655	0.20165
63.5	0.346125	0.275025	0.34501	0.20122	0.23338	0.35934	0.354895	0.369165	0.35802	0.326595	0.2223	0.25597	0.29003	0.23598	0.369875	0.30015	0.265695	0.2418	0.129455	0.38643	0.181025	0.36532	0.2217	0.223325	0.111645	0.383845	0.277685	0.341685	0.289865	0.223305	0.256205	0.22525	0.210675	0.267185	0.194945
63.6	0.348025	0.279025	0.341765	0.199915	0.241115	0.360985	0.356775	0.358355	0.360525	0.325965	0.217965	0.262175	0.298155	0.236455	0.37274	0.29916	0.2688	0.2426	0.13316	0.381985	0.183245	0.3624	0.21966	0.228535	0.113395	0.379985	0.28097	0.347935	0.284535	0.2308	0.251335	0.225555	0.21336	0.259795	0.19463
63.7	0.347685	0.28327	0.338125	0.199695	0.248155	0.36114	0.3591	0.348025	0.361015	0.32737	0.218275	0.263735	0.30236	0.23602	0.37439	0.29783	0.27208	0.24581	0.13842	0.378435	0.188265	0.361115	0.217585	0.233725	0.11484	0.37798	0.282895	0.352935	0.283075	0.23705	0.250865	0.22666	0.215515	0.25123	0.19011
63.8	0.3512	0.28419	0.3327	0.200365	0.25314	0.360405	0.35938	0.33821	0.36059	0.32706	0.215305	0.26771	0.305825	0.23558	0.37476	0.298725	0.273815	0.247395	0.14353	0.37404	0.19061	0.35872	0.215115	0.237445	0.115305	0.375385	0.28197	0.35607	0.278575	0.242995	0.246605	0.22401	0.21934	0.246055	0.189315
63.9	0.353315	0.28658	0.33079	0.20081	0.259665	0.360525	0.358505	0.328505	0.357975	0.328945	0.216075	0.269775	0.308325	0.235675	0.376135	0.296785	0.274685	0.248565	0.14592	0.36858	0.192995	0.357405	0.21498	0.24093	0.117885	0.37306	0.284225	0.358095	0.27379	0.247825	0.24634	0.22199	0.222845	0.24442	0.18858
64	0.35268	0.288345	0.327125	0.201765	0.267925	0.36095	0.35734	0.321495	0.355775	0.327055	0.214375	0.27416	0.308655	0.236375	0.37674	0.299805	0.275105	0.247635	0.15019	0.363975	0.198085	0.354845	0.215185	0.245845	0.120495	0.369605	0.285845	0.36013	0.27155	0.254705	0.24638	0.219155	0.22462	0.24142	0.19067
64.1	0.353725	0.29001	0.32245	0.20487	0.275135	0.36052	0.35674	0.3127	0.350205	0.32332	0.211885	0.27466	0.3076	0.237465	0.375335	0.29455	0.277395	0.25078	0.154815	0.360095	0.2035	0.354105	0.21471	0.25158	0.122655	0.365215	0.2866	0.35855	0.266165	0.26216	0.2454	0.21536	0.22817	0.23932	0.190265
64.2	0.352375	0.29062	0.320255	0.20518	0.27893	0.3594	0.359385	0.30649	0.34696	0.3211	0.212505	0.278325	0.304215	0.237405	0.37204	0.296475	0.275385	0.25326	0.159875	0.35532	0.2064	0.349715	0.215005	0.255605	0.125875	0.362255	0.288135	0.3589	0.263445	0.26695	0.24564	0.213905	0.22977	0.23891	0.19353
64.3	0.350735	0.29155	0.314745	0.20862	0.28418	0.36218	0.35602	0.299865	0.34284	0.317995	0.21425	0.277245	0.30225	0.23881	0.37127	0.296035	0.27828	0.253345	0.162455	0.349965	0.21141	0.346485	0.215915	0.25661	0.12873	0.358935	0.287435	0.35488	0.26164	0.27425	0.246345	0.209645	0.233695	0.23906	0.19211
64.4	0.350705	0.292685	0.310235	0.21265	0.28861	0.36036	0.35673	0.29489	0.338875	0.316265	0.215995	0.277725	0.29712	0.239095	0.367655	0.294925	0.27732	0.25307	0.1677	0.345485	0.21406	0.343255	0.21718	0.258855	0.13023	0.35452	0.286195	0.35151	0.25811	0.28092	0.246545	0.20712	0.235265	0.24085	0.19448
64.5	0.34936	0.29439	0.306135	0.217705	0.294835	0.35987	0.35687	0.288555	0.3349	0.312595	0.21823	0.27765	0.29251	0.24176	0.366825	0.289805	0.27492	0.25639	0.172925	0.33874	0.218405	0.33862	0.2179	0.260365	0.13296	0.350155	0.286025	0.344195	0.25556	0.28615	0.24568	0.20742	0.23805	0.239355	0.1959
64.6	0.345285	0.29444	0.300455	0.221245	0.3019	0.361785	0.35545	0.281865	0.329165	0.30775	0.22144	0.276535	0.288095	0.24239	0.3629	0.28672	0.27609	0.258025	0.175615	0.33326	0.22039	0.33313	0.21824	0.262285	0.13699	0.345195	0.283525	0.340065	0.25066	0.29288	0.2454	0.206375	0.237595	0.23853	0.196425
64.7	0.345175	0.29298	0.297525	0.22541	0.303415	0.36004	0.3551	0.278635	0.3244	0.299795	0.22182	0.27757	0.28097	0.2432	0.35974	0.28677	0.274965	0.25855	0.180865	0.328655	0.225085	0.33118	0.22192	0.26352	0.140785	0.34247	0.283945	0.33618	0.247825	0.29674	0.24627	0.20711	0.241225	0.239665	0.19866
64.8	0.33867	0.291055	0.292635	0.230355	0.305905	0.358105	0.35357	0.27281	0.31795	0.29614	0.22401	0.27748	0.274295	0.24324	0.355905	0.285915	0.27206	0.25989	0.18631	0.32332	0.22507	0.326115	0.22165	0.26681	0.14445	0.33872	0.283395	0.33042	0.244485	0.300675	0.24447	0.20729	0.24416	0.239555	0.202545
64.9	0.337145	0.291615	0.28905	0.234685	0.308125	0.35718	0.351595	0.26709	0.31559	0.292825	0.22693	0.2756	0.272655	0.24603	0.351385	0.28306	0.274395	0.259595	0.189875	0.316935	0.2288	0.32217	0.22467	0.26488	0.14667	0.334845	0.282725	0.327175	0.241655	0.30527	0.244895	0.209335	0.24453	0.24335	0.203035
65	0.337725	0.291805	0.283955	0.237985	0.309505	0.35372	0.350875	0.262755	0.312255	0.286055	0.228115	0.27346	0.269385	0.245745	0.3483	0.28378	0.271765	0.259935	0.19644	0.31089	0.22872	0.31864	0.2258	0.266325	0.150895	0.332135	0.281365	0.326655	0.240205	0.306265	0.242565	0.210455	0.243965	0.243375	0.206415
65.1	0.33265	0.29027	0.278375	0.24052	0.312625	0.35173	0.34809	0.25759	0.306085	0.27934	0.23181	0.27261	0.265965	0.24516	0.342205	0.28362	0.265875	0.257725	0.19883	0.30459	0.232165	0.312385	0.22516	0.26629	0.153635	0.326205	0.27989	0.320465	0.234465	0.30795	0.24284	0.214605	0.245195	0.243335	0.20657
65.2	0.328145	0.28969	0.273825	0.245475	0.31471	0.349095	0.34391	0.25421	0.300245	0.272445	0.231465	0.270225	0.2603	0.24585	0.337645	0.280725	0.26813	0.257005	0.20158	0.3	0.234025	0.30748	0.227755	0.266365	0.156075	0.322085	0.27779	0.318995	0.23111	0.312655	0.242325	0.216575	0.2462	0.245215	0.209695
65.3	0.324455	0.286225	0.26856	0.24948	0.314335	0.34718	0.342205	0.249295	0.29618	0.26884	0.23502	0.26814	0.258775	0.24639	0.33351	0.278525	0.265315	0.25631	0.20543	0.293705	0.235895	0.30351	0.22917	0.26605	0.160315	0.31645	0.27528	0.316335	0.230265	0.3148	0.241745	0.218805	0.24628	0.243975	0.209375
65.4	0.323855	0.288945	0.263875	0.2543	0.316985	0.344105	0.338325	0.245145	0.289935	0.262655	0.23499	0.265695	0.25717	0.24444	0.328305	0.277155	0.263645	0.25534	0.20823	0.28613	0.23713	0.296745	0.22868	0.26625	0.165465	0.313915	0.2731	0.314345	0.22777	0.31816	0.239385	0.22121	0.24586	0.244715	0.212425
65.5	0.320935	0.286055	0.25998	0.25571	0.317025	0.34053	0.337865	0.240685	0.28472	0.257445	0.2366	0.263395	0.253665	0.24392	0.32439	0.273685	0.26357	0.25655	0.212405	0.28194	0.239025	0.29242	0.228895	0.264965	0.16845	0.31095	0.27182	0.30997	0.22441	0.317555	0.23911	0.224945	0.247155	0.24452	0.213085
65.6	0.32049	0.284825	0.257185	0.259425	0.31799	0.336815	0.33434	0.23698	0.28169	0.253625	0.238135	0.26262	0.25447	0.24444	0.31999	0.269845	0.260905	0.25608	0.21597	0.27664	0.239995	0.289325	0.22956	0.264655	0.172615	0.30614	0.27219	0.3065	0.22217	0.31995	0.23768	0.226775	0.24621	0.24681	0.21416
65.7	0.315645	0.28343	0.252305	0.25986	0.3156	0.33269	0.332655	0.23248	0.277595	0.248045	0.237885	0.25879	0.251365	0.24268	0.314445	0.26675	0.2578	0.25422	0.21846	0.2709	0.24132	0.28225	0.229525	0.26394	0.176745	0.30311	0.268455	0.304805	0.22019	0.32022	0.237705	0.229355	0.248835	0.245745	0.214465
65.8	0.311925	0.281695	0.2517	0.26266	0.31375	0.331225	0.32942	0.229175	0.27195	0.241735	0.23774	0.258025	0.2492	0.241805	0.30913	0.266485	0.25735	0.253795	0.220865	0.26492	0.243475	0.278785	0.230875	0.2624	0.18221	0.30099	0.26887	0.304315	0.219825	0.320895	0.23704	0.23317	0.245045	0.245845	0.215365
65.9	0.308985	0.279135	0.247735	0.266495	0.31512	0.32882	0.325375	0.22655	0.269125	0.24046	0.24025	0.25537	0.247495	0.240665	0.30707	0.26323	0.254655	0.25403	0.2233	0.260435	0.243155	0.274005	0.23207	0.260735	0.183895	0.296995	0.264865	0.30334	0.216415	0.321555	0.235225	0.234395	0.243755	0.24389	0.21415
66	0.303185	0.27858	0.245005	0.265785	0.312495	0.3237	0.322235	0.223675	0.26467	0.236925	0.24006	0.254325	0.24607	0.23891	0.300665	0.2596	0.25402	0.250885	0.22462	0.25434	0.246185	0.27121	0.232135	0.257725	0.188105	0.296035	0.266155	0.30088	0.212835	0.32085	0.23511	0.238045	0.244455	0.24448	0.21593
66.1	0.305315	0.278165	0.240655	0.268925	0.311405	0.31987	0.31856	0.22204	0.25872	0.23239	0.240525	0.251375	0.244325	0.23859	0.298545	0.256565	0.25296	0.248805	0.22635	0.25125	0.243175	0.26609	0.231715	0.255725	0.19245	0.291195	0.26449	0.297505	0.21305	0.320585	0.23217	0.237905	0.242935	0.24263	0.213605
66.2	0.302215	0.275725	0.23922	0.27146	0.31015	0.318435	0.31622	0.21745	0.25584	0.22816	0.240815	0.24718	0.24334	0.23627	0.29401	0.25794	0.25122	0.249625	0.228305	0.24707	0.245905	0.26168	0.23233	0.25424	0.19428	0.2886	0.264095	0.29636	0.21553	0.320635	0.23244	0.24061	0.24251	0.242595	0.213945
66.3	0.29853	0.274535	0.236985	0.27357	0.309245	0.3159	0.31341	0.21489	0.251195	0.223305	0.23951	0.24575	0.243105	0.23725	0.291385	0.25734	0.25058	0.249265	0.22851	0.243525	0.24553	0.25699	0.231835	0.252695	0.19895	0.2868	0.26225	0.295365	0.21209	0.319755	0.230605	0.24149	0.241305	0.241305	0.214635
66.4	0.297585	0.273755	0.2347	0.274165	0.30779	0.31412	0.31101	0.212645	0.249505	0.222715	0.23964	0.243425	0.24069	0.235345	0.28897	0.25553	0.24951	0.24772	0.230895	0.240605	0.24551	0.25376	0.23165	0.251235	0.203755	0.28473	0.262765	0.293515	0.212545	0.31935	0.22987	0.2442	0.23988	0.238505	0.21375
66.5	0.296155	0.272345	0.233055	0.27371	0.30524	0.30944	0.30972	0.212075	0.243265	0.218525	0.23869	0.2406	0.23961	0.23404	0.286645	0.25244	0.248115	0.247585	0.23472	0.23541	0.24382	0.25229	0.232125	0.249955	0.20834	0.2809	0.26105	0.29116	0.213485	0.31476	0.2289	0.24506	0.24067	0.238655	0.21388
66.6	0.293705	0.271965	0.23403	0.27435	0.302585	0.305825	0.30806	0.208755	0.238955	0.217585	0.23895	0.23959	0.23754	0.230815	0.282025	0.25436	0.24886	0.245955	0.2359	0.232455	0.24693	0.246415	0.23102	0.25027	0.21309	0.281095	0.26169	0.28991	0.21374	0.31363	0.227755	0.246685	0.2396	0.23577	0.21496
66.7	0.29483	0.27148	0.23363	0.277435	0.30115	0.30358	0.303615	0.206755	0.237405	0.21386	0.237785	0.23568	0.23614	0.22896	0.278715	0.253005	0.24832	0.24449	0.236925	0.231155	0.24644	0.244825	0.23039	0.245715	0.2175	0.28166	0.25983	0.289515	0.212205	0.314985	0.22578	0.24855	0.23856	0.23298	0.212595
66.8	0.291755	0.26748	0.2313	0.2795	0.299985	0.300945	0.302615	0.205205	0.23241	0.210955	0.236915	0.23591	0.234055	0.22779	0.275095	0.25112	0.246145	0.24597	0.23768	0.228025	0.24634	0.240255	0.23082	0.24626	0.220875	0.27795	0.258165	0.287395	0.210845	0.315085	0.22479	0.24855	0.23815	0.23215	0.212515
66.9	0.290165	0.27021	0.230145	0.27707	0.29682	0.296985	0.29879	0.204905	0.22986	0.20955	0.23561	0.234305	0.232845	0.226705	0.27556	0.252045	0.247145	0.24511	0.23759	0.225855	0.2455	0.23967	0.230745	0.24563	0.2247	0.276255	0.25899	0.28823	0.20825	0.311375	0.223295	0.249965	0.238125	0.2332	0.21392
67	0.29145	0.270345	0.23017	0.276905	0.293985	0.29412	0.29346	0.20397	0.228	0.20817	0.236375	0.23212	0.23164	0.22541	0.2735	0.251955	0.24845	0.243135	0.237645	0.22396	0.246205	0.237715	0.23017	0.241785	0.22738	0.276865	0.261255	0.28641	0.211435	0.30855	0.223855	0.252185	0.236365	0.23192	0.21244
67.1	0.28677	0.268635	0.22807	0.277495	0.292365	0.293005	0.29272	0.204615	0.223945	0.207025	0.236215	0.23099	0.23043	0.224905	0.27255	0.252195	0.2473	0.24336	0.23741	0.22311	0.246075	0.23467	0.230355	0.24299	0.23211	0.27327	0.26082	0.286265	0.21134	0.308555	0.224225	0.252755	0.238	0.229285	0.212265
67.2	0.288905	0.26935	0.22867	0.279635	0.290135	0.289415	0.29195	0.2021	0.222505	0.20282	0.2355	0.229255	0.229405	0.224545	0.270945	0.253165	0.24987	0.24562	0.240935	0.22182	0.246745	0.2323	0.23052	0.239505	0.23551	0.271435	0.260455	0.28546	0.210845	0.30764	0.224445	0.255445	0.23721	0.227395	0.21147
67.3	0.28779	0.268095	0.230355	0.27846	0.28824	0.28768	0.29181	0.202955	0.22138	0.201255	0.234145	0.22951	0.23098	0.223605	0.269475	0.253895	0.2491	0.245825	0.24182	0.220685	0.246905	0.23367	0.23133	0.23876	0.23978	0.27318	0.262655	0.283105	0.209965	0.30495	0.22472	0.25689	0.237635	0.23029	0.211625
67.4	0.286835	0.267145	0.23113	0.280835	0.28788	0.288325	0.289285	0.20313	0.218685	0.199145	0.232215	0.22844	0.228125	0.22241	0.268225	0.254415	0.250205	0.24591	0.24285	0.21884	0.24552	0.231725	0.231865	0.237035	0.24299	0.27314	0.265095	0.283355	0.21138	0.30584	0.22242	0.255045	0.236795	0.22745	0.210175
67.5	0.28515	0.268125	0.2312	0.2805	0.288815	0.28553	0.28786	0.20208	0.21613	0.20088	0.233725	0.2272	0.227	0.22159	0.26747	0.25899	0.252295	0.24822	0.2445	0.21862	0.247235	0.23055	0.231015	0.236165	0.245665	0.27076	0.26576	0.283545	0.21302	0.30483	0.22393	0.25709	0.237385	0.226235	0.210195
67.6	0.28523	0.266195	0.232185	0.27946	0.28578	0.283115	0.286195	0.203195	0.21428	0.198175	0.23383	0.227855	0.227145	0.222805	0.26826	0.25824	0.25304	0.248255	0.24519	0.216815	0.247875	0.230445	0.232705	0.236525	0.2497	0.269905	0.26827	0.28104	0.21217	0.3028	0.224705	0.25908	0.237695	0.228785	0.2113
67.7	0.285655	0.26789	0.232945	0.279615	0.28428	0.283175	0.2827	0.20375	0.21242	0.195825	0.23213	0.226715	0.227445	0.221185	0.266195	0.261925	0.255405	0.247265	0.24524	0.2169	0.24835	0.22761	0.23169	0.23443	0.25366	0.271435	0.267745	0.281775	0.21579	0.303745	0.222065	0.25921	0.23651	0.22692	0.210445
67.8	0.284305	0.26875	0.234985	0.28139	0.282555	0.281015	0.281615	0.20387	0.21085	0.1954	0.231885	0.227265	0.22509	0.22122	0.2684	0.264805	0.25501	0.24806	0.245565	0.217565	0.2467	0.2268	0.23243	0.23334	0.25762	0.273015	0.27084	0.28277	0.21653	0.300855	0.223665	0.259195	0.237725	0.22585	0.210105
67.9	0.287255	0.2699	0.23357	0.280195	0.28189	0.28007	0.282345	0.20445	0.212545	0.196775	0.23218	0.22735	0.226695	0.222375	0.266895	0.26347	0.255595	0.250025	0.24674	0.2173	0.24859	0.227215	0.2323	0.23508	0.260255	0.273025	0.272855	0.28164	0.21599	0.30039	0.22471	0.26115	0.23791	0.224725	0.21202
68	0.285955	0.26823	0.23356	0.27868	0.28026	0.27896	0.28258	0.204745	0.21001	0.197245	0.23299	0.226225	0.22635	0.22151	0.26668	0.265755	0.25697	0.250575	0.24911	0.218115	0.24624	0.22602	0.232715	0.233275	0.26213	0.27109	0.27352	0.280325	0.215955	0.29789	0.22371	0.260925	0.23865	0.22351	0.210535
68.1	0.28495	0.269825	0.23566	0.279995	0.280045	0.278975	0.28358	0.20511	0.20733	0.196105	0.23325	0.228085	0.224775	0.219815	0.268075	0.265355	0.25985	0.25306	0.250555	0.21816	0.248985	0.22539	0.231185	0.234015	0.26611	0.2698	0.275045	0.2787	0.217035	0.298825	0.226455	0.26357	0.23987	0.221975	0.2123
68.2	0.28442	0.26866	0.23775	0.28043	0.278955	0.278095	0.280775	0.208135	0.20657	0.19454	0.23213	0.227265	0.224725	0.219595	0.268055	0.26703	0.262765	0.255405	0.251545	0.21991	0.24985	0.226925	0.23401	0.233595	0.268135	0.273285	0.279825	0.281135	0.219425	0.2974	0.22508	0.264815	0.239665	0.22501	0.21031
68.3	0.284715	0.26858	0.23758	0.28056	0.277215	0.27879	0.28015	0.20768	0.20632	0.192005	0.229595	0.227815	0.223365	0.21955	0.26753	0.26895	0.262255	0.25727	0.253275	0.2189	0.250005	0.226735	0.23488	0.23375	0.27211	0.272395	0.28026	0.279435	0.219125	0.29625	0.22693	0.266935	0.240685	0.22452	0.210935
68.4	0.28556	0.2694	0.237455	0.2841	0.28054	0.280855	0.278405	0.20763	0.204775	0.19348	0.23198	0.228315	0.22364	0.218355	0.26889	0.27337	0.26555	0.257615	0.253025	0.22058	0.2514	0.22658	0.233935	0.234485	0.274735	0.272615	0.28142	0.281855	0.22077	0.30089	0.228315	0.267245	0.24151	0.22191	0.21212
68.5	0.2865	0.271315	0.240145	0.28506	0.2816	0.27888	0.27731	0.20978	0.20572	0.195925	0.23379	0.227745	0.223845	0.21922	0.267685	0.2754	0.2689	0.259735	0.2537	0.22189	0.251775	0.227565	0.23555	0.23478	0.279995	0.273805	0.28713	0.279415	0.22439	0.300185	0.229155	0.269505	0.242055	0.224985	0.21167
68.6	0.28716	0.269565	0.242295	0.282865	0.27817	0.2776	0.277175	0.211435	0.203025	0.19403	0.23363	0.2288	0.22138	0.21811	0.26895	0.277975	0.271345	0.261575	0.25527	0.2221	0.25407	0.229635	0.23579	0.235605	0.28219	0.27628	0.288745	0.28243	0.225645	0.298485	0.22963	0.270875	0.24242	0.223885	0.212885
68.7	0.28595	0.27183	0.24238	0.284065	0.27799	0.279045	0.2755	0.213375	0.205635	0.19229	0.230855	0.22946	0.224925	0.220155	0.26861	0.27797	0.2729	0.260285	0.25596	0.223085	0.25357	0.22986	0.236745	0.23549	0.284505	0.27663	0.29044	0.280695	0.228835	0.30001	0.22989	0.271975	0.242185	0.22456	0.213975
68.8	0.287965	0.27322	0.24053	0.284915	0.28042	0.279485	0.273445	0.215655	0.203255	0.193885	0.23347	0.23017	0.224155	0.219535	0.269145	0.281575	0.273755	0.2609	0.25726	0.22315	0.254815	0.231365	0.237275	0.2364	0.288385	0.27591	0.29151	0.27924	0.229725	0.301795	0.231365	0.273875	0.2432	0.223655	0.213505
68.9	0.28794	0.27325	0.24168	0.28446	0.278675	0.279925	0.27445	0.21707	0.203965	0.19446	0.234445	0.23106	0.223705	0.21911	0.26944	0.284005	0.276575	0.264205	0.25984	0.225055	0.254775	0.232155	0.23889	0.236345	0.292605	0.27877	0.295075	0.281785	0.232715	0.30064	0.2306	0.27548	0.245555	0.22552	0.213355
69	0.28837	0.27405	0.240665	0.283625	0.280315	0.27909	0.27373	0.218185	0.202265	0.19393	0.236465	0.231365	0.22317	0.2188	0.27056	0.286045	0.280415	0.264885	0.262045	0.22612	0.257355	0.233225	0.23924	0.23796	0.29295	0.277975	0.29679	0.281905	0.23371	0.30094	0.233465	0.27785	0.24831	0.227285	0.21601
69.1	0.290695	0.277325	0.242215	0.289205	0.2805	0.28133	0.27329	0.219965	0.20353	0.19495	0.2363	0.232	0.225295	0.21919	0.26936	0.289375	0.281495	0.26757	0.263895	0.227665	0.257485	0.233185	0.239705	0.2381	0.296715	0.279465	0.300725	0.283775	0.23524	0.301125	0.23211	0.279605	0.24742	0.22758	0.214995
69.2	0.28995	0.275855	0.240755	0.287545	0.280225	0.280735	0.272745	0.221645	0.203355	0.19325	0.23636	0.23286	0.224975	0.220345	0.271535	0.28934	0.281215	0.26882	0.26556	0.228645	0.260955	0.236625	0.24185	0.239495	0.2987	0.27921	0.301335	0.28261	0.236425	0.3013	0.23338	0.281135	0.24996	0.229375	0.217325
69.3	0.29081	0.27781	0.24256	0.28832	0.280625	0.280605	0.272015	0.222095	0.202415	0.190845	0.23605	0.23528	0.22375	0.218955	0.27203	0.28973	0.28616	0.268995	0.267865	0.229925	0.261445	0.23673	0.24277	0.24132	0.30388	0.281195	0.30438	0.281815	0.238975	0.30107	0.23531	0.283465	0.252675	0.230965	0.21899
69.4	0.292145	0.278315	0.24292	0.289005	0.28108	0.28074	0.270375	0.22554	0.2012	0.194305	0.238185	0.23518	0.223645	0.219895	0.27393	0.29377	0.28748	0.269105	0.269015	0.2312	0.2618	0.23731	0.243705	0.23897	0.304475	0.279895	0.306895	0.282425	0.239015	0.30229	0.235345	0.285195	0.254205	0.231465	0.217125
69.5	0.29035	0.277185	0.245235	0.29142	0.28139	0.2834	0.269875	0.225335	0.201635	0.19287	0.23778	0.236195	0.224895	0.22125	0.27064	0.29402	0.28865	0.27035	0.27025	0.231685	0.262085	0.2389	0.24492	0.24322	0.305785	0.281925	0.308395	0.28223	0.242085	0.30458	0.23522	0.286765	0.253655	0.233325	0.2199
69.6	0.29028	0.27854	0.243175	0.291925	0.279445	0.28362	0.26707	0.226455	0.202775	0.192925	0.23844	0.236825	0.224545	0.22208	0.272545	0.29337	0.290875	0.269515	0.271735	0.2316	0.26602	0.238835	0.24574	0.241185	0.308935	0.280705	0.310025	0.27851	0.242835	0.30487	0.23664	0.28895	0.25627	0.229545	0.21923
69.7	0.29179	0.278395	0.243625	0.289075	0.27974	0.28145	0.264965	0.226875	0.202935	0.190865	0.238305	0.237925	0.226455	0.223165	0.27102	0.300235	0.292385	0.271175	0.27376	0.235435	0.26636	0.241135	0.246095	0.24486	0.310385	0.281625	0.31148	0.283255	0.24502	0.302005	0.23763	0.291625	0.256255	0.22838	0.220945
69.8	0.29128	0.27803	0.24239	0.292595	0.28126	0.282325	0.26346	0.23011	0.202965	0.19205	0.238945	0.237835	0.22639	0.22241	0.272125	0.298025	0.29161	0.27176	0.275475	0.23606	0.26875	0.24147	0.24785	0.24549	0.31247	0.28197	0.31251	0.281645	0.244335	0.305765	0.24075	0.293785	0.25791	0.230465	0.2217
69.9	0.289725	0.27745	0.238425	0.292885	0.28244	0.28512	0.262045	0.23014	0.20128	0.19499	0.23937	0.23939	0.227195	0.22387	0.272685	0.294765	0.29206	0.26953	0.2766	0.2355	0.27053	0.24172	0.248875	0.24465	0.3156	0.281565	0.311875	0.281265	0.244185	0.307575	0.24045	0.29679	0.260145	0.229755	0.22277
70	0.288545	0.27613	0.23851	0.29405	0.282635	0.28551	0.262965	0.230265	0.20109	0.19284	0.240415	0.241225	0.22642	0.22221	0.269885	0.29656	0.292085	0.268705	0.277805	0.238135	0.2708	0.24296	0.249925	0.247855	0.31412	0.27928	0.312155	0.278405	0.245065	0.30859	0.23864	0.29843	0.26026	0.232855	0.223405
70.1	0.28899	0.27679	0.23769	0.29602	0.28289	0.285205	0.26215	0.23024	0.199675	0.194465	0.24275	0.240715	0.225525	0.221635	0.268975	0.295945	0.29298	0.2698	0.2796	0.23896	0.271085	0.24198	0.249325	0.24562	0.31558	0.280465	0.3132	0.27856	0.24499	0.307555	0.238695	0.29872	0.261995	0.22903	0.223135
70.2	0.28675	0.27633	0.23586	0.29643	0.28203	0.28491	0.259375	0.23055	0.20195	0.19229	0.242855	0.240285	0.22461	0.22237	0.267105	0.29761	0.29597	0.26886	0.281655	0.240545	0.271395	0.243125	0.24924	0.247795	0.314505	0.279965	0.314215	0.278185	0.247175	0.307885	0.238255	0.29956	0.26204	0.22719	0.224495
70.3	0.285285	0.276355	0.23547	0.296315	0.2798	0.282875	0.25896	0.233765	0.20157	0.190565	0.240155	0.240965	0.22357	0.223715	0.26393	0.295365	0.29255	0.266325	0.284295	0.240225	0.27355	0.245095	0.251265	0.24848	0.314995	0.27745	0.314105	0.276	0.249405	0.30735	0.239535	0.301315	0.264605	0.23153	0.225815
70.4	0.282185	0.273885	0.233955	0.29308	0.27999	0.28286	0.25297	0.232325	0.199795	0.190685	0.241085	0.23996	0.225815	0.2224	0.26037	0.29607	0.293925	0.2659	0.284125	0.24167	0.27426	0.24181	0.249445	0.246965	0.31515	0.275985	0.31287	0.27611	0.247925	0.30603	0.23844	0.302415	0.26394	0.23059	0.22319
70.5	0.27763	0.27129	0.23197	0.295235	0.280285	0.283195	0.252195	0.232975	0.19821	0.18971	0.24036	0.239815	0.22345	0.222725	0.257215	0.29386	0.292075	0.264265	0.283595	0.240235	0.276415	0.24216	0.25163	0.246095	0.315265	0.27436	0.30958	0.27299	0.24475	0.30921	0.237935	0.30308	0.26382	0.230805	0.225815
70.6	0.279365	0.270935	0.230185	0.295845	0.278375	0.283785	0.25013	0.23207	0.198465	0.189845	0.241225	0.23998	0.226955	0.222525	0.25575	0.29162	0.28746	0.261295	0.28374	0.24035	0.275115	0.24279	0.251655	0.24727	0.3142	0.27334	0.30833	0.27233	0.243625	0.307945	0.237835	0.303115	0.266345	0.229655	0.22521
70.7	0.276405	0.268255	0.22885	0.29284	0.275295	0.27999	0.249045	0.232735	0.19507	0.18668	0.23821	0.23844	0.22129	0.21951	0.250815	0.289685	0.287935	0.260115	0.285765	0.241525	0.276045	0.24154	0.25206	0.244295	0.314455	0.271075	0.307695	0.27043	0.24241	0.304865	0.237055	0.303155	0.26428	0.22999	0.223665
70.8	0.27379	0.266835	0.226975	0.29484	0.27549	0.279225	0.248215	0.231885	0.19302	0.187075	0.23828	0.23869	0.22	0.217345	0.24981	0.28584	0.2863	0.26065	0.285755	0.23822	0.2747	0.239925	0.250055	0.24391	0.312675	0.269095	0.303765	0.268275	0.24177	0.305915	0.235775	0.304025	0.26306	0.22753	0.22317
70.9	0.27267	0.266405	0.22495	0.29274	0.27389	0.278205	0.24557	0.23037	0.19267	0.18598	0.236875	0.23536	0.219365	0.216165	0.24533	0.282325	0.282095	0.25804	0.2845	0.23768	0.27433	0.236585	0.248705	0.242365	0.31087	0.267635	0.302235	0.265335	0.2406	0.30508	0.23347	0.30393	0.261895	0.22445	0.222005
71	0.268255	0.26081	0.221905	0.28988	0.272365	0.27611	0.24133	0.229715	0.191135	0.185905	0.235115	0.23355	0.214585	0.214695	0.241035	0.277515	0.2806	0.253625	0.28398	0.237475	0.271805	0.23509	0.249435	0.240175	0.30789	0.262725	0.298385	0.262305	0.238005	0.30352	0.23278	0.302775	0.26262	0.223405	0.220065
71.1	0.263505	0.25786	0.22088	0.29101	0.27121	0.274385	0.240055	0.22667	0.188515	0.181675	0.235315	0.2337	0.21383	0.21419	0.23478	0.275275	0.27629	0.252595	0.284005	0.235925	0.27143	0.23461	0.24814	0.24057	0.307415	0.259465	0.29701	0.25949	0.23558	0.301725	0.23172	0.301845	0.262935	0.22367	0.220045
71.2	0.2628	0.25687	0.217675	0.289815	0.26748	0.2714	0.23361	0.22632	0.186405	0.179435	0.23164	0.23034	0.214045	0.214375	0.23444	0.273065	0.27399	0.249	0.281965	0.232715	0.26887	0.2323	0.246345	0.23528	0.306425	0.256905	0.292835	0.258115	0.232205	0.297685	0.229095	0.29843	0.262505	0.22057	0.216175
71.3	0.25781	0.25187	0.214995	0.287575	0.267005	0.269355	0.23469	0.22292	0.18435	0.175105	0.230055	0.226685	0.209875	0.209765	0.22883	0.266615	0.26886	0.24722	0.2815	0.22935	0.267965	0.226675	0.242905	0.233515	0.30416	0.25235	0.28879	0.252505	0.22877	0.296355	0.22593	0.29915	0.25923	0.217025	0.215415
71.4	0.25227	0.24947	0.213195	0.285475	0.26199	0.265415	0.228975	0.220085	0.17981	0.172545	0.22887	0.22377	0.206605	0.205915	0.22456	0.2607	0.262655	0.242375	0.27844	0.22615	0.265355	0.223455	0.24079	0.23104	0.30304	0.248815	0.28478	0.248705	0.227445	0.292765	0.224455	0.29609	0.25662	0.213175	0.214485
71.5	0.247865	0.24625	0.210275	0.282885	0.25966	0.26169	0.22704	0.21893	0.176905	0.17303	0.226545	0.22027	0.20446	0.204395	0.21876	0.25258	0.26026	0.23939	0.27574	0.223785	0.26256	0.22027	0.239835	0.228785	0.300135	0.24577	0.28053	0.24258	0.222215	0.29031	0.222675	0.293415	0.25653	0.21128	0.210185
71.6	0.24363	0.240345	0.20883	0.28034	0.256335	0.258675	0.22573	0.217105	0.175685	0.16988	0.222915	0.218695	0.202345	0.20124	0.21472	0.2484	0.25292	0.23759	0.274955	0.22081	0.25959	0.218235	0.237255	0.226365	0.29751	0.23944	0.27478	0.240235	0.21923	0.28773	0.220095	0.289485	0.252605	0.209575	0.20987
71.7	0.24126	0.23851	0.20646	0.276295	0.253	0.25629	0.221365	0.213805	0.17283	0.166245	0.219865	0.21241	0.1979	0.198365	0.20949	0.24546	0.24992	0.23432	0.27432	0.218125	0.25799	0.213745	0.235195	0.222	0.296995	0.23769	0.27149	0.238425	0.219285	0.28422	0.21742	0.287275	0.24986	0.20562	0.206415
71.8	0.238675	0.234745	0.202845	0.274435	0.250815	0.25329	0.218005	0.209645	0.16891	0.162665	0.217515	0.210365	0.19555	0.195155	0.2051	0.240015	0.24704	0.23128	0.27188	0.215155	0.25588	0.210935	0.231495	0.21627	0.29573	0.232445	0.266145	0.2343	0.215945	0.281685	0.21522	0.28567	0.24622	0.202155	0.203935
71.9	0.23469	0.23186	0.198495	0.27305	0.246375	0.249365	0.21515	0.2073	0.1674	0.15987	0.21554	0.20695	0.192175	0.194215	0.198665	0.23377	0.241145	0.228785	0.269655	0.21029	0.249685	0.20777	0.229465	0.21447	0.292545	0.22695	0.26165	0.22953	0.21192	0.278035	0.21132	0.280645	0.24627	0.19841	0.200725
72	0.23097	0.230135	0.195745	0.26921	0.24045	0.24605	0.212605	0.204975	0.16242	0.15927	0.21241	0.20446	0.18779	0.19051	0.194485	0.22962	0.23587	0.226205	0.26749	0.20651	0.247545	0.20485	0.227175	0.209215	0.28968	0.224235	0.25829	0.22575	0.20919	0.274615	0.20897	0.27692	0.24161	0.196845	0.19802
72.1	0.2281	0.22657	0.19406	0.264345	0.23661	0.24246	0.210445	0.201535	0.16148	0.156815	0.209755	0.19956	0.1863	0.1889	0.190495	0.229515	0.2358	0.223945	0.264055	0.20119	0.243995	0.19921	0.22394	0.207055	0.28861	0.220235	0.254185	0.22352	0.207955	0.27023	0.20804	0.275235	0.240165	0.193465	0.196325
72.2	0.224785	0.222275	0.192565	0.26013	0.23342	0.23716	0.20749	0.197895	0.15573	0.15208	0.205325	0.19671	0.18073	0.18453	0.185565	0.22613	0.23128	0.219965	0.26046	0.19825	0.241675	0.194855	0.220485	0.203125	0.286005	0.22011	0.25222	0.221175	0.20328	0.2661	0.205255	0.271775	0.23742	0.18873	0.19101
72.3	0.21952	0.219625	0.19079	0.25984	0.230325	0.234895	0.20449	0.19674	0.1533	0.147465	0.20264	0.19252	0.18078	0.18309	0.18205	0.222475	0.224905	0.21662	0.258665	0.193145	0.234725	0.19289	0.218595	0.198425	0.28546	0.212655	0.24687	0.21702	0.20192	0.263345	0.20016	0.26619	0.234315	0.18577	0.189855
72.4	0.21891	0.21718	0.18857	0.256015	0.225165	0.231765	0.202045	0.19128	0.15122	0.14721	0.201765	0.18936	0.17673	0.178995	0.179775	0.21794	0.222595	0.214125	0.25594	0.19192	0.234425	0.18802	0.21438	0.196835	0.28343	0.211015	0.2438	0.213795	0.198095	0.259365	0.19873	0.2649	0.23187	0.17952	0.186425
72.5	0.217225	0.214075	0.186545	0.251465	0.220935	0.227205	0.19869	0.190635	0.146485	0.14304	0.19787	0.183095	0.17227	0.176195	0.178415	0.21437	0.21949	0.21115	0.2526	0.186235	0.230295	0.18641	0.213305	0.191915	0.28357	0.20668	0.237215	0.208625	0.193175	0.255635	0.197105	0.26178	0.22928	0.177835	0.18183
72.6	0.213185	0.213455	0.183765	0.249595	0.220735	0.225745	0.19351	0.18743	0.14502	0.142285	0.193915	0.181185	0.169305	0.17413	0.17384	0.211925	0.214895	0.20895	0.25095	0.18152	0.229505	0.18297	0.210085	0.189145	0.282185	0.2022	0.234355	0.20692	0.19223	0.25349	0.19481	0.258975	0.227015	0.175085	0.18004
72.7	0.21222	0.210865	0.18192	0.247085	0.21758	0.22241	0.1925	0.184765	0.14109	0.13859	0.19085	0.176645	0.164255	0.170445	0.172495	0.20954	0.210555	0.20632	0.248165	0.178555	0.225715	0.1809	0.20775	0.18554	0.281665	0.19844	0.23196	0.204035	0.188915	0.24969	0.192085	0.25573	0.22403	0.17222	0.175825
72.8	0.206105	0.20575	0.17973	0.24371	0.212505	0.218095	0.192065	0.18306	0.13952	0.13554	0.18967	0.17492	0.16323	0.16911	0.168025	0.20666	0.2089	0.204665	0.24644	0.174725	0.221465	0.179125	0.204755	0.183125	0.279715	0.197725	0.229425	0.202485	0.18955	0.247175	0.189535	0.253	0.221135	0.16992	0.174445
72.9	0.204425	0.20547	0.17792	0.240725	0.20777	0.21583	0.18934	0.18109	0.1384	0.134595	0.18588	0.174145	0.163195	0.166805	0.167045	0.204415	0.20449	0.200735	0.24339	0.172215	0.217195	0.174235	0.201785	0.18076	0.27749	0.19369	0.227255	0.19834	0.18617	0.244745	0.18521	0.248445	0.21827	0.163745	0.173365
73	0.201835	0.200455	0.177145	0.238415	0.206325	0.21251	0.186705	0.17751	0.13466	0.133565	0.186075	0.169605	0.155905	0.16392	0.162815	0.20038	0.202075	0.19843	0.24146	0.16933	0.214415	0.169785	0.198765	0.17728	0.277485	0.191645	0.224385	0.197355	0.184265	0.24157	0.18463	0.245775	0.214625	0.161685	0.169475
73.1	0.202625	0.199515	0.17563	0.23511	0.202935	0.21066	0.1816	0.175845	0.13143	0.131425	0.18133	0.167915	0.154445	0.16163	0.163195	0.196495	0.198985	0.1938	0.238465	0.166085	0.214065	0.16831	0.196115	0.1755	0.27719	0.19168	0.220275	0.192	0.181655	0.23604	0.183675	0.244795	0.211685	0.158075	0.167845
73.2	0.196965	0.195365	0.174525	0.23267	0.20097	0.206425	0.18003	0.17395	0.128315	0.12882	0.177585	0.16501	0.150965	0.16087	0.157595	0.191505	0.196115	0.192575	0.235775	0.16356	0.20954	0.164475	0.19392	0.172065	0.27554	0.186995	0.216515	0.18846	0.17818	0.23508	0.17857	0.24137	0.213015	0.158515	0.165825
73.3	0.19276	0.19176	0.171445	0.226625	0.19583	0.203155	0.177925	0.17282	0.12708	0.126685	0.17476	0.162785	0.150155	0.157695	0.15669	0.18808	0.19459	0.192765	0.234285	0.16233	0.20914	0.164825	0.19199	0.169685	0.27448	0.184005	0.215455	0.18647	0.175425	0.23019	0.177825	0.23961	0.20902	0.15538	0.16181
73.4	0.19145	0.189285	0.17074	0.225655	0.193125	0.20195	0.175755	0.170955	0.126145	0.125445	0.172425	0.161735	0.1471	0.15452	0.152045	0.19067	0.1926	0.190155	0.232435	0.16032	0.20682	0.16038	0.188075	0.16719	0.27223	0.18137	0.213265	0.185175	0.17635	0.22717	0.1771	0.23713	0.2069	0.151625	0.16079
73.5	0.18774	0.18899	0.16792	0.2233	0.18992	0.198015	0.174115	0.168445	0.1221	0.12168	0.168495	0.15962	0.14533	0.15415	0.14951	0.18668	0.191825	0.185875	0.229365	0.158525	0.206815	0.1585	0.18558	0.16679	0.27154	0.181415	0.20891	0.182125	0.173535	0.222755	0.175915	0.23435	0.20436	0.148375	0.15858
73.6	0.187675	0.185445	0.168765	0.2209	0.18704	0.19656	0.17369	0.16722	0.120155	0.120565	0.167895	0.158055	0.141695	0.15151	0.1485	0.18216	0.186845	0.187075	0.22839	0.155335	0.203115	0.15695	0.183275	0.16308	0.273055	0.17891	0.20731	0.178895	0.173385	0.221735	0.17447	0.232455	0.20361	0.14583	0.156815
73.7	0.186085	0.182855	0.16879	0.21974	0.185835	0.19449	0.1725	0.165695	0.1199	0.11755	0.165505	0.15476	0.14144	0.14962	0.147025	0.18296	0.186005	0.1833	0.2256	0.15383	0.20223	0.155145	0.180615	0.16158	0.271515	0.179245	0.207135	0.178095	0.17309	0.220395	0.171405	0.22928	0.201955	0.14196	0.15406
73.8	0.182125	0.179535	0.16484	0.21526	0.18172	0.19227	0.167955	0.164765	0.11597	0.11922	0.164455	0.15282	0.137625	0.147745	0.14396	0.17921	0.182845	0.18102	0.223585	0.152705	0.199025	0.15229	0.178245	0.1593	0.26956	0.17439	0.20296	0.17464	0.16795	0.217285	0.171145	0.228165	0.197505	0.140405	0.15269
73.9	0.179405	0.176475	0.162325	0.215005	0.17963	0.19033	0.1657	0.1647	0.115125	0.119905	0.16228	0.152425	0.134815	0.146275	0.14409	0.176175	0.180465	0.179565	0.22075	0.15195	0.19758	0.151665	0.17635	0.158875	0.26936	0.172425	0.202455	0.17224	0.1675	0.21623	0.169025	0.2256	0.19799	0.13814	0.15087
74	0.17821	0.17488	0.16238	0.211735	0.178565	0.188895	0.165205	0.16287	0.11282	0.117935	0.160525	0.149925	0.133845	0.1444	0.14193	0.17118	0.177735	0.17826	0.22019	0.150395	0.19559	0.14956	0.17349	0.157165	0.26816	0.169605	0.200095	0.16906	0.16343	0.213345	0.167375	0.22231	0.195405	0.136415	0.148645
74.1	0.17584	0.171855	0.16141	0.20914	0.175035	0.185635	0.161345	0.16234	0.11142	0.11801	0.16027	0.14781	0.129865	0.141765	0.14114	0.16928	0.173865	0.174695	0.2178	0.147825	0.19111	0.14871	0.17202	0.153755	0.267455	0.168985	0.19599	0.166415	0.16022	0.209535	0.164455	0.220315	0.19713	0.13618	0.1456
74.2	0.17388	0.17017	0.158015	0.20808	0.171565	0.18363	0.161785	0.16083	0.11081	0.114935	0.156485	0.14735	0.1282	0.142855	0.13793	0.17065	0.172875	0.17127	0.21563	0.145925	0.189835	0.14473	0.169055	0.15345	0.266985	0.165305	0.19368	0.166035	0.15955	0.207295	0.16404	0.218525	0.19375	0.132975	0.14442
74.3	0.169995	0.166995	0.15852	0.202775	0.170475	0.182	0.159215	0.15989	0.11034	0.114475	0.152725	0.147365	0.126805	0.14093	0.137265	0.170785	0.17421	0.17151	0.21416	0.1444	0.188425	0.143455	0.16773	0.153885	0.264385	0.164515	0.192575	0.16366	0.16038	0.205	0.16403	0.216585	0.19164	0.131585	0.143465
74.4	0.168465	0.16446	0.158175	0.20068	0.168765	0.182155	0.15807	0.15818	0.10947	0.11491	0.1527	0.14432	0.12486	0.13851	0.133835	0.16304	0.16696	0.166075	0.210485	0.14363	0.18577	0.144315	0.164905	0.149645	0.26326	0.16348	0.190495	0.15958	0.158945	0.20169	0.16146	0.213875	0.187795	0.13065	0.140735
74.5	0.16418	0.16034	0.15679	0.19631	0.16527	0.17847	0.1541	0.157345	0.10586	0.114005	0.150425	0.14335	0.121295	0.13612	0.13263	0.160565	0.16453	0.16633	0.208785	0.142395	0.18259	0.142005	0.161725	0.14836	0.25947	0.15977	0.187085	0.15595	0.15695	0.198855	0.15883	0.20994	0.18892	0.127895	0.13876
74.6	0.162755	0.15859	0.154365	0.19752	0.16299	0.178665	0.15245	0.156095	0.104275	0.110795	0.14795	0.142565	0.11959	0.13652	0.13071	0.15809	0.16356	0.16389	0.206115	0.140305	0.182185	0.142605	0.159335	0.14691	0.258805	0.157405	0.182795	0.15205	0.15314	0.1979	0.159455	0.207605	0.185475	0.127265	0.13565
74.7	0.16328	0.15509	0.153545	0.193935	0.158925	0.174	0.152835	0.15389	0.10364	0.10962	0.14575	0.140515	0.116925	0.132935	0.129275	0.160545	0.161805	0.164655	0.203555	0.13902	0.17712	0.13809	0.156395	0.144175	0.258585	0.1573	0.18262	0.15419	0.155335	0.1947	0.156385	0.204075	0.18481	0.123585	0.136035
74.8	0.15861	0.153465	0.1536	0.1908	0.155605	0.170965	0.149795	0.154945	0.10069	0.10749	0.14355	0.13994	0.11503	0.132315	0.125625	0.15775	0.15999	0.160205	0.201305	0.138545	0.176035	0.13932	0.155825	0.144075	0.25611	0.154385	0.180705	0.151925	0.15362	0.190475	0.156225	0.2028	0.182615	0.12604	0.133795
74.9	0.15786	0.152105	0.150385	0.18676	0.15613	0.170795	0.148255	0.152355	0.09983	0.109255	0.142325	0.13776	0.11342	0.13101	0.12458	0.15334	0.158205	0.160045	0.19886	0.137355	0.17309	0.13635	0.151755	0.142895	0.253865	0.151765	0.18025	0.14633	0.15253	0.18994	0.154175	0.19927	0.18107	0.121245	0.131185
75	0.15326	0.1472	0.146415	0.18405	0.152985	0.16831	0.14545	0.151365	0.098515	0.10853	0.141405	0.137725	0.11212	0.12986	0.12022	0.149555	0.15256	0.154545	0.19424	0.135075	0.170905	0.13582	0.150435	0.140505	0.249765	0.14805	0.17529	0.14312	0.14849	0.188105	0.152045	0.195405	0.17989	0.120685	0.131405
75.1	0.147065	0.14323	0.143705	0.183115	0.149965	0.16748	0.14589	0.15011	0.096975	0.10811	0.138685	0.133255	0.109975	0.127385	0.11893	0.145335	0.14983	0.154395	0.192275	0.13387	0.167855	0.13311	0.146185	0.13797	0.24835	0.14637	0.169295	0.13923	0.14655	0.183965	0.152455	0.19338	0.176065	0.116585	0.127805
75.2	0.148015	0.14215	0.145195	0.180745	0.148515	0.16465	0.144485	0.14908	0.095845	0.107375	0.13711	0.132355	0.10897	0.127555	0.11732	0.141055	0.147645	0.15297	0.190565	0.133105	0.164865	0.129355	0.144395	0.135145	0.24614	0.146855	0.1699	0.1377	0.142485	0.182645	0.150045	0.18873	0.17599	0.115435	0.1247
75.3	0.14425	0.136875	0.14449	0.1785	0.14562	0.16466	0.14043	0.148445	0.09306	0.106195	0.133475	0.13307	0.10608	0.12447	0.115925	0.139335	0.146785	0.151355	0.187295	0.13241	0.162675	0.13064	0.14293	0.135085	0.242975	0.14521	0.16764	0.13748	0.142295	0.179725	0.149755	0.186235	0.1738	0.11389	0.124765
75.4	0.14407	0.13739	0.14117	0.175985	0.14633	0.162205	0.140835	0.146835	0.094925	0.103995	0.13093	0.13071	0.104075	0.122725	0.11312	0.13864	0.142655	0.14996	0.187165	0.130785	0.16043	0.128575	0.140855	0.131145	0.240475	0.14192	0.16509	0.134635	0.14019	0.177275	0.147195	0.182365	0.174395	0.111545	0.12158
75.5	0.14224	0.134885	0.13986	0.172595	0.14263	0.15975	0.13907	0.14565	0.091275	0.102155	0.127645	0.12802	0.103125	0.121245	0.112045	0.13646	0.14176	0.146425	0.18518	0.12834	0.154645	0.126285	0.136285	0.131275	0.237305	0.1395	0.163995	0.131855	0.140555	0.174255	0.14548	0.17858	0.16903	0.110765	0.118135
75.6	0.14003	0.13035	0.14154	0.168475	0.13965	0.15685	0.137885	0.14316	0.092165	0.10139	0.12556	0.127405	0.09985	0.12133	0.110615	0.136755	0.140455	0.14627	0.182365	0.12729	0.15544	0.12452	0.134645	0.12936	0.23529	0.14014	0.16155	0.13165	0.13883	0.16877	0.14637	0.176245	0.170285	0.109945	0.117585
75.7	0.13713	0.12819	0.13947	0.167715	0.13779	0.156205	0.135615	0.14285	0.089155	0.100525	0.125025	0.1247	0.100645	0.119125	0.10816	0.12928	0.13773	0.14322	0.177325	0.12602	0.15219	0.124115	0.13305	0.12694	0.23151	0.137715	0.159055	0.12522	0.134885	0.16907	0.143765	0.172225	0.167215	0.1094	0.11584
75.8	0.13302	0.12566	0.138715	0.16279	0.134885	0.153025	0.13459	0.14228	0.088915	0.099335	0.12261	0.12205	0.098255	0.11862	0.10519	0.12859	0.134835	0.140225	0.17591	0.124255	0.14894	0.122465	0.130735	0.1225	0.22805	0.13541	0.15736	0.123705	0.133505	0.16578	0.14133	0.168915	0.16598	0.109175	0.11269
75.9	0.131135	0.122485	0.13559	0.16166	0.13369	0.150755	0.132355	0.14033	0.08601	0.09889	0.12124	0.121665	0.094495	0.1135	0.10409	0.12589	0.132855	0.13883	0.17212	0.122205	0.146965	0.12057	0.12764	0.12189	0.2256	0.131845	0.153935	0.122165	0.13154	0.16252	0.14046	0.16628	0.16469	0.106575	0.11005
76	0.12849	0.1218	0.132	0.15842	0.13108	0.148755	0.12859	0.13829	0.083905	0.0964	0.11919	0.119525	0.091695	0.11198	0.101355	0.12098	0.129655	0.138875	0.166475	0.121	0.14348	0.118825	0.12513	0.120445	0.22293	0.12955	0.15206	0.117525	0.128675	0.161045	0.137995	0.16155	0.16273	0.103015	0.10929
76.1	0.12717	0.119385	0.130285	0.15594	0.129105	0.147585	0.12948	0.13597	0.083035	0.09608	0.11742	0.118035	0.091705	0.11214	0.0968	0.123305	0.128285	0.137605	0.16668	0.119435	0.14084	0.11734	0.12353	0.118495	0.216785	0.128705	0.151035	0.117815	0.127055	0.1594	0.13635	0.15995	0.16141	0.10053	0.105825
76.2	0.1257	0.115925	0.127695	0.153375	0.12788	0.14488	0.126435	0.13503	0.07937	0.09354	0.115075	0.116025	0.089325	0.109085	0.09629	0.118285	0.12539	0.132745	0.1636	0.119095	0.138415	0.11409	0.120225	0.115765	0.21433	0.125515	0.14683	0.115875	0.12506	0.157425	0.133635	0.155215	0.15993	0.099515	0.10368
76.3	0.12254	0.11443	0.126675	0.14969	0.12557	0.143855	0.124605	0.1337	0.08047	0.093595	0.11314	0.11435	0.0875	0.106895	0.09575	0.116865	0.12246	0.13228	0.161665	0.116785	0.137175	0.113265	0.118795	0.11299	0.211435	0.12442	0.145575	0.111825	0.12291	0.15306	0.133065	0.15346	0.156815	0.09876	0.10328
76.4	0.117745	0.11202	0.12441	0.14677	0.1224	0.13996	0.122055	0.132555	0.078335	0.091935	0.11067	0.11246	0.08491	0.106075	0.09583	0.11309	0.11946	0.129945	0.157	0.1159	0.13135	0.113435	0.116755	0.11212	0.208415	0.12153	0.14161	0.108485	0.118855	0.14968	0.13206	0.148185	0.15354	0.09761	0.099125
76.5	0.117935	0.108045	0.125245	0.14772	0.12097	0.138635	0.12075	0.131505	0.076245	0.087645	0.105375	0.10978	0.084805	0.104735	0.09253	0.112975	0.118125	0.12804	0.15547	0.11404	0.130495	0.11104	0.114765	0.109455	0.203945	0.12155	0.14021	0.10839	0.116985	0.147595	0.130355	0.14554	0.149735	0.096085	0.098005
76.6	0.11291	0.10737	0.123045	0.14065	0.11789	0.137125	0.11929	0.130545	0.07479	0.0867	0.10488	0.107505	0.08265	0.10293	0.090905	0.109825	0.11515	0.12564	0.152095	0.11235	0.12573	0.10918	0.112055	0.10745	0.19963	0.11584	0.13584	0.104595	0.115185	0.144125	0.12766	0.142205	0.150165	0.09459	0.096215
76.7	0.11269	0.104675	0.12043	0.138195	0.11626	0.13493	0.11656	0.128255	0.073075	0.088045	0.105155	0.1074	0.08058	0.100335	0.08871	0.108135	0.11322	0.12332	0.14838	0.110095	0.12447	0.107325	0.10976	0.106395	0.19616	0.11508	0.13474	0.102225	0.11458	0.14043	0.12625	0.138965	0.148	0.09248	0.09426
76.8	0.110355	0.101225	0.11938	0.13504	0.11455	0.133695	0.113855	0.12459	0.071845	0.08819	0.104395	0.10522	0.079335	0.099185	0.087565	0.10734	0.111275	0.11971	0.14581	0.10962	0.12092	0.103145	0.107385	0.10355	0.19294	0.112485	0.13383	0.10134	0.11321	0.139085	0.123065	0.135395	0.14504	0.09115	0.09319
76.9	0.10724	0.097845	0.115435	0.13419	0.112215	0.1318	0.110695	0.12442	0.07135	0.084255	0.101075	0.102495	0.07551	0.096935	0.08711	0.10484	0.109345	0.117625	0.141905	0.10881	0.11802	0.10106	0.10519	0.099985	0.18864	0.11079	0.13094	0.097885	0.10925	0.136895	0.121125	0.1316	0.143345	0.08929	0.088935
77	0.10448	0.097925	0.11451	0.131975	0.11045	0.12957	0.110485	0.12293	0.068405	0.084665	0.09987	0.10036	0.07533	0.09507	0.08328	0.103425	0.107725	0.11558	0.138995	0.10579	0.116555	0.100495	0.102145	0.09924	0.185555	0.109165	0.12844	0.0963	0.10858	0.134975	0.119215	0.127575	0.141935	0.088915	0.08758
77.1	0.103995	0.09447	0.112005	0.128895	0.107105	0.12589	0.108015	0.122705	0.066675	0.08103	0.096805	0.099245	0.07443	0.0928	0.08241	0.102255	0.10558	0.11288	0.13639	0.10333	0.11434	0.09907	0.10267	0.096455	0.180895	0.105475	0.12562	0.094445	0.10538	0.133425	0.118185	0.127745	0.13923	0.088255	0.085295
77.2	0.101495	0.093405	0.11016	0.12754	0.10559	0.124415	0.108595	0.119595	0.06461	0.07911	0.09495	0.095275	0.07065	0.089555	0.079455	0.10031	0.101955	0.11138	0.134085	0.10173	0.11231	0.093535	0.097295	0.093735	0.177285	0.10302	0.124155	0.093435	0.105635	0.129315	0.115785	0.12308	0.139205	0.080795	0.08359
77.3	0.09609	0.08992	0.109565	0.122265	0.10449	0.12225	0.102845	0.11648	0.064465	0.07963	0.091475	0.092065	0.06993	0.08848	0.078745	0.098055	0.100885	0.108705	0.12991	0.099825	0.109625	0.09351	0.096395	0.08942	0.172	0.1013	0.1219	0.08871	0.102575	0.127395	0.11592	0.12061	0.135945	0.080105	0.079305
77.4	0.09676	0.08712	0.106445	0.11656	0.10236	0.120355	0.10083	0.114765	0.064805	0.07782	0.0907	0.0902	0.06857	0.087765	0.07725	0.09723	0.097895	0.107255	0.12636	0.099155	0.10468	0.09221	0.093875	0.08807	0.16949	0.09856	0.119955	0.088225	0.099805	0.12413	0.11158	0.11674	0.131395	0.07835	0.077915
77.5	0.095485	0.08528	0.103445	0.11446	0.096995	0.11827	0.09813	0.11394	0.06278	0.075875	0.08704	0.08559	0.06801	0.087055	0.074635	0.09361	0.09493	0.103175	0.123255	0.098095	0.10086	0.091955	0.093495	0.08567	0.16552	0.094655	0.11829	0.08547	0.097495	0.119865	0.109115	0.11315	0.130445	0.07985	0.07579
77.6	0.09001	0.08292	0.10099	0.11281	0.096005	0.114765	0.096055	0.11047	0.0627	0.07295	0.086535	0.08454	0.067195	0.08796	0.07278	0.093995	0.09214	0.10198	0.120855	0.095445	0.099	0.08786	0.08864	0.083445	0.160445	0.091445	0.11449	0.08466	0.097045	0.11815	0.10809	0.110335	0.12534	0.073825	0.074275
77.7	0.091005	0.08112	0.100595	0.11002	0.093675	0.113625	0.093295	0.109115	0.059265	0.072885	0.0852	0.08285	0.062375	0.08181	0.07238	0.090885	0.092735	0.09975	0.11804	0.09482	0.096595	0.08769	0.08688	0.08049	0.158505	0.09087	0.11301	0.08263	0.09346	0.11403	0.10623	0.107615	0.124135	0.071875	0.071155
77.8	0.08685	0.07886	0.09717	0.107455	0.093435	0.11088	0.09146	0.109025	0.05715	0.07192	0.084215	0.08058	0.061345	0.080135	0.06988	0.086165	0.09028	0.09722	0.1155	0.09257	0.092475	0.086015	0.086085	0.079295	0.153195	0.09052	0.110685	0.077915	0.092975	0.11332	0.103385	0.103315	0.12263	0.07262	0.070625
77.9	0.083245	0.07751	0.09621	0.102725	0.090165	0.108935	0.087775	0.107315	0.057215	0.07148	0.082245	0.078445	0.06069	0.077535	0.0678	0.08299	0.08671	0.09376	0.111395	0.089175	0.091	0.08544	0.08362	0.075815	0.149845	0.08539	0.108785	0.077215	0.08934	0.109835	0.10016	0.101005	0.11964	0.07234	0.066395
78	0.08274	0.07519	0.095125	0.09999	0.088495	0.107675	0.08496	0.106075	0.05407	0.06963	0.081215	0.07489	0.059005	0.075725	0.065185	0.080065	0.085655	0.08947	0.10911	0.08934	0.089465	0.083175	0.083205	0.07279	0.145455	0.08338	0.10544	0.07496	0.089645	0.10851	0.099415	0.09963	0.11814	0.070115	0.06472
78.1	0.083555	0.073585	0.09268	0.09632	0.08495	0.1034	0.082315	0.101515	0.05344	0.06951	0.07948	0.07265	0.05674	0.075025	0.066565	0.082395	0.085675	0.08832	0.10589	0.087095	0.08903	0.079	0.07938	0.07026	0.1434	0.0847	0.10367	0.074205	0.089675	0.104295	0.098425	0.097225	0.116365	0.062745	0.063645
78.2	0.0797	0.070865	0.09168	0.09492	0.084125	0.10118	0.081675	0.101135	0.051265	0.066595	0.07564	0.071465	0.0538	0.07074	0.06527	0.07558	0.08166	0.086325	0.103135	0.08328	0.08663	0.07847	0.077575	0.069375	0.141265	0.080695	0.101475	0.072615	0.083855	0.10272	0.09657	0.09463	0.11253	0.06506	0.06158
78.3	0.076645	0.068815	0.08863	0.092285	0.0831	0.09834	0.079965	0.09918	0.050435	0.06487	0.075155	0.0676	0.052995	0.06947	0.06137	0.07472	0.079515	0.083995	0.102285	0.08325	0.08392	0.07769	0.07663	0.065385	0.13539	0.078505	0.09835	0.07078	0.08314	0.100745	0.09209	0.091395	0.110795	0.062875	0.057725
78.4	0.07521	0.06668	0.085405	0.086735	0.08135	0.096985	0.07749	0.095465	0.050475	0.06019	0.070895	0.066545	0.053055	0.067435	0.06054	0.075375	0.07667	0.081055	0.099185	0.081435	0.08039	0.072645	0.0731	0.064175	0.133365	0.076395	0.095575	0.06673	0.07904	0.09678	0.09214	0.08815	0.10917	0.058785	0.057565
78.5	0.073335	0.06622	0.084985	0.086425	0.0795	0.09551	0.076965	0.09556	0.05091	0.06065	0.069875	0.062365	0.05011	0.067355	0.060275	0.073135	0.07639	0.079945	0.09692	0.07967	0.077645	0.0724	0.071365	0.061	0.130485	0.07581	0.095855	0.06455	0.079595	0.094455	0.090895	0.08659	0.10592	0.058235	0.05428
78.6	0.072135	0.06306	0.08443	0.082655	0.07969	0.093665	0.07232	0.09254	0.04687	0.059165	0.06551	0.05991	0.04752	0.06453	0.057365	0.07161	0.07601	0.077355	0.094315	0.077435	0.07508	0.0709	0.069435	0.05823	0.126405	0.073565	0.094635	0.06311	0.07775	0.092275	0.08929	0.08444	0.103035	0.056585	0.05156
78.7	0.07371	0.06209	0.083325	0.082085	0.077115	0.091405	0.07157	0.090555	0.044995	0.058885	0.064785	0.05883	0.045805	0.060285	0.05862	0.06876	0.072125	0.075425	0.09239	0.07539	0.07359	0.06872	0.066465	0.057305	0.12409	0.071575	0.093895	0.061	0.07858	0.09105	0.086585	0.082735	0.10169	0.052925	0.05335
78.8	0.07088	0.06065	0.081695	0.078045	0.07402	0.088725	0.066725	0.08879	0.04351	0.055865	0.06215	0.0553	0.04415	0.059025	0.057065	0.066055	0.07025	0.072245	0.08812	0.07221	0.07093	0.06719	0.06538	0.053155	0.120865	0.06742	0.089155	0.056465	0.07441	0.087055	0.083955	0.080145	0.099275	0.05118	0.048175
78.9	0.06678	0.05875	0.08003	0.0761	0.072725	0.08601	0.065735	0.086595	0.04385	0.054925	0.061725	0.05508	0.04589	0.060605	0.054345	0.06859	0.068305	0.07058	0.08577	0.07181	0.068955	0.065475	0.06358	0.052455	0.117235	0.064735	0.08686	0.05758	0.074915	0.085195	0.082435	0.077425	0.09716	0.0492	0.047565
79	0.06667	0.05854	0.080585	0.07229	0.072775	0.085035	0.063415	0.084365	0.041535	0.0554	0.060615	0.052535	0.044195	0.057385	0.05537	0.06651	0.068105	0.06908	0.084225	0.069305	0.066755	0.064055	0.061295	0.049735	0.11461	0.06638	0.087955	0.05697	0.07427	0.08269	0.08083	0.076015	0.09595	0.04702	0.04473
79.1	0.06528	0.0574	0.07791	0.06907	0.070785	0.08289	0.062015	0.08578	0.04242	0.054865	0.05925	0.048535	0.042695	0.057245	0.054205	0.0601	0.064865	0.06634	0.080865	0.067545	0.06525	0.06241	0.060525	0.048025	0.11247	0.063045	0.08449	0.05344	0.070145	0.080185	0.08102	0.07469	0.09345	0.045075	0.043355
79.2	0.063935	0.054375	0.07823	0.06801	0.06845	0.0804	0.06106	0.084605	0.0423	0.052915	0.05748	0.04687	0.04307	0.05701	0.053845	0.063385	0.066065	0.066845	0.07921	0.06645	0.06465	0.063965	0.060765	0.045825	0.11031	0.063625	0.08533	0.052395	0.071995	0.078885	0.078505	0.073485	0.09057	0.04897	0.042265
79.3	0.064695	0.05381	0.07622	0.064485	0.067005	0.07843	0.05758	0.080795	0.039455	0.050555	0.055155	0.045535	0.03867	0.05206	0.050705	0.059675	0.063445	0.0647	0.077875	0.06437	0.062195	0.059285	0.057915	0.0421	0.10626	0.05976	0.0805	0.05147	0.068245	0.07518	0.07697	0.070325	0.08963	0.042315	0.04052
79.4	0.06351	0.052085	0.075415	0.063215	0.06534	0.075815	0.05797	0.08072	0.03906	0.047755	0.053905	0.04358	0.038745	0.051185	0.04974	0.061535	0.06332	0.06299	0.07572	0.060925	0.058595	0.05842	0.05598	0.04243	0.10381	0.06052	0.08182	0.05142	0.069245	0.073185	0.075115	0.069625	0.08657	0.042495	0.041175
79.5	0.05983	0.049295	0.0738	0.05972	0.064985	0.07543	0.053845	0.078075	0.038235	0.04733	0.05217	0.0414	0.03823	0.050365	0.049165	0.05881	0.06379	0.0597	0.073285	0.060885	0.06036	0.05708	0.053505	0.03983	0.102225	0.06083	0.08023	0.048805	0.068205	0.071375	0.07452	0.067945	0.08458	0.042665	0.035735
79.6	0.06157	0.05086	0.071895	0.05839	0.06319	0.0736	0.052465	0.07765	0.03634	0.045025	0.05037	0.04089	0.036445	0.04844	0.048785	0.05542	0.063225	0.059585	0.07178	0.059335	0.05671	0.056125	0.05298	0.038685	0.100685	0.05814	0.077915	0.04885	0.067245	0.069685	0.073315	0.066555	0.083195	0.0411	0.03589
79.7	0.057465	0.04889	0.070765	0.05873	0.062135	0.07355	0.0507	0.075155	0.0367	0.04704	0.048655	0.03789	0.036365	0.047905	0.047485	0.053285	0.060545	0.056785	0.070395	0.057125	0.055475	0.054265	0.051265	0.0378	0.09687	0.054935	0.07681	0.047035	0.065225	0.068025	0.0713	0.06518	0.081945	0.037785	0.03373
79.8	0.058835	0.04876	0.06926	0.05597	0.058345	0.070065	0.048465	0.07383	0.033585	0.044325	0.047025	0.036405	0.032195	0.044815	0.047605	0.050465	0.05713	0.054355	0.06616	0.05704	0.053625	0.05257	0.05007	0.03528	0.095945	0.054755	0.07509	0.04344	0.06203	0.06504	0.06946	0.062685	0.080585	0.04041	0.03154
79.9	0.05621	0.047575	0.06978	0.054605	0.05915	0.06736	0.046985	0.073515	0.035715	0.04499	0.045305	0.03417	0.033235	0.046255	0.04639	0.051475	0.056825	0.051235	0.06421	0.054455	0.052355	0.054005	0.04915	0.034335	0.09444	0.056005	0.0749	0.0441	0.06212	0.063275	0.07015	0.061665	0.07632	0.036055	0.031125
80	0.054715	0.04583	0.06867	0.054185	0.056955	0.067695	0.046795	0.07288	0.033755	0.04414	0.04593	0.03226	0.03326	0.043975	0.044525	0.053225	0.054845	0.051005	0.063295	0.052905	0.051465	0.05277	0.04845	0.032565	0.091375	0.05399	0.074515	0.04593	0.060815	0.06138	0.069295	0.061505	0.07711	0.03618	0.02857
80.1	0.05382	0.04606	0.06815	0.049865	0.055435	0.06759	0.04455	0.07091	0.03149	0.04313	0.044475	0.03106	0.029385	0.04228	0.045005	0.050545	0.05277	0.0482	0.06193	0.04984	0.04918	0.04889	0.04618	0.02986	0.088425	0.05294	0.07439	0.043795	0.056775	0.05942	0.0667	0.05952	0.07497	0.03595	0.028385
80.2	0.052565	0.04663	0.06792	0.04732	0.052725	0.06433	0.04408	0.07031	0.030505	0.04331	0.043825	0.028215	0.0299	0.04047	0.042275	0.049495	0.051865	0.050115	0.061515	0.051505	0.050375	0.049245	0.04476	0.02964	0.087495	0.05134	0.07318	0.041365	0.05651	0.05712	0.066025	0.05878	0.073265	0.033065	0.02641
80.3	0.053355	0.043905	0.067445	0.04788	0.053725	0.06365	0.04344	0.06791	0.032925	0.041495	0.04057	0.028925	0.03103	0.041275	0.04348	0.04895	0.05189	0.049665	0.06018	0.048285	0.049075	0.04724	0.04305	0.03033	0.08674	0.051145	0.0716	0.040025	0.05277	0.056395	0.065435	0.057375	0.07115	0.0324	0.026685
80.4	0.051585	0.04308	0.0674	0.046365	0.053205	0.06203	0.041335	0.067505	0.032465	0.03982	0.04058	0.02619	0.031155	0.03994	0.04314	0.047705	0.052425	0.04884	0.058105	0.047715	0.046715	0.046415	0.041715	0.027235	0.083085	0.05113	0.07107	0.040085	0.05471	0.05316	0.064775	0.05687	0.071025	0.0324	0.02454
80.5	0.049175	0.041695	0.06761	0.044175	0.05095	0.058865	0.041625	0.06472	0.03038	0.035325	0.039095	0.025135	0.027025	0.03722	0.041315	0.051785	0.051	0.04634	0.056575	0.04787	0.04458	0.044985	0.041015	0.026955	0.08172	0.05048	0.07004	0.040035	0.05409	0.0506	0.063825	0.054435	0.071495	0.030105	0.022885
80.6	0.048885	0.04091	0.066165	0.045735	0.05261	0.05978	0.039085	0.065355	0.030205	0.03563	0.03907	0.0257	0.02818	0.038395	0.040905	0.05025	0.05215	0.044805	0.05395	0.046685	0.045985	0.044405	0.03999	0.027075	0.079855	0.0496	0.06855	0.039705	0.05281	0.048655	0.063685	0.05408	0.069685	0.030815	0.022675
80.7	0.05105	0.040795	0.064185	0.04329	0.04668	0.059125	0.036625	0.06483	0.02857	0.03774	0.036005	0.02308	0.0258	0.036265	0.03993	0.04754	0.049505	0.040415	0.051745	0.045625	0.040875	0.045855	0.039215	0.025345	0.07815	0.04831	0.0693	0.03894	0.05094	0.0486	0.061015	0.052405	0.068875	0.03036	0.02115
80.8	0.047815	0.040435	0.060435	0.04204	0.04573	0.057135	0.03664	0.064515	0.02684	0.035445	0.034555	0.023395	0.02369	0.0344	0.039115	0.046365	0.04919	0.040465	0.05198	0.044755	0.043005	0.043155	0.03796	0.02642	0.07732	0.047005	0.06619	0.035275	0.047885	0.046715	0.059755	0.05175	0.06724	0.03144	0.02163
80.9	0.044725	0.038695	0.061105	0.039335	0.040775	0.055335	0.033275	0.06319	0.02762	0.03634	0.033475	0.02299	0.02544	0.035805	0.0391	0.04961	0.047985	0.037145	0.049865	0.04581	0.04162	0.042805	0.037645	0.0237	0.07646	0.04557	0.06437	0.036965	0.047405	0.04336	0.05882	0.05008	0.06557	0.03078	0.020515
81	0.04525	0.038155	0.061365	0.03996	0.041525	0.055535	0.033705	0.062235	0.03011	0.03454	0.03271	0.022585	0.025455	0.03467	0.038055	0.04775	0.046675	0.03682	0.04965	0.044125	0.0422	0.04098	0.03558	0.02627	0.075065	0.04489	0.06433	0.034665	0.048145	0.043225	0.059675	0.051165	0.065185	0.029305	0.01939
81.1	0.04499	0.03779	0.061705	0.03911	0.041725	0.05405	0.03392	0.059725	0.027995	0.0368	0.033495	0.020575	0.02454	0.03392	0.038395	0.046255	0.046205	0.03703	0.04868	0.043205	0.041145	0.039335	0.033455	0.0235	0.07233	0.0453	0.064285	0.03603	0.04603	0.042685	0.059015	0.049325	0.063405	0.028075	0.019475
81.2	0.04311	0.037065	0.06153	0.037845	0.043205	0.05251	0.03345	0.05947	0.02851	0.034755	0.0313	0.02002	0.024225	0.03306	0.03728	0.04715	0.04858	0.03355	0.046875	0.04163	0.040575	0.03871	0.03306	0.02353	0.0713	0.047235	0.064785	0.037055	0.043965	0.041295	0.056735	0.048955	0.06176	0.02629	0.019285
81.3	0.044815	0.036515	0.059115	0.036115	0.04014	0.05224	0.032045	0.06027	0.02701	0.034775	0.031145	0.02098	0.022745	0.03263	0.03655	0.043735	0.044965	0.03153	0.04587	0.04095	0.038885	0.038735	0.03232	0.02326	0.070395	0.04388	0.06216	0.033725	0.042595	0.03804	0.05678	0.048795	0.06147	0.026465	0.01765
81.4	0.043955	0.037235	0.059435	0.034455	0.037795	0.050185	0.03231	0.05893	0.02583	0.033505	0.028855	0.019485	0.02118	0.031015	0.03639	0.04196	0.044725	0.032425	0.04698	0.040425	0.037015	0.03891	0.03218	0.02283	0.070745	0.042705	0.061525	0.03355	0.04306	0.03636	0.05573	0.04738	0.05951	0.027635	0.01686
81.5	0.04144	0.03579	0.058985	0.034635	0.03768	0.04963	0.032685	0.05857	0.0266	0.03082	0.02885	0.01761	0.02061	0.031465	0.036095	0.042715	0.04528	0.031535	0.04593	0.039135	0.039565	0.037025	0.030225	0.020145	0.067345	0.042785	0.057945	0.033845	0.04228	0.034325	0.056605	0.04929	0.06061	0.02397	0.015725
81.6	0.03954	0.033845	0.058595	0.03553	0.03827	0.04818	0.031405	0.05728	0.026555	0.0324	0.02876	0.01756	0.022425	0.03299	0.03466	0.04266	0.044585	0.02935	0.045285	0.039205	0.03717	0.03733	0.029275	0.022195	0.066375	0.041685	0.056515	0.03227	0.03967	0.03224	0.055305	0.047195	0.058605	0.02402	0.01418
81.7	0.040385	0.032915	0.05799	0.035495	0.039175	0.04988	0.02931	0.057535	0.02624	0.031225	0.02831	0.01605	0.022145	0.031475	0.033525	0.04037	0.041765	0.0275	0.043935	0.03849	0.03827	0.03621	0.02902	0.019195	0.06554	0.039925	0.056685	0.03057	0.03964	0.032395	0.054855	0.046965	0.05632	0.026785	0.01436
81.8	0.0392	0.0328	0.055515	0.028815	0.03554	0.047695	0.02994	0.05679	0.025215	0.030965	0.02853	0.01806	0.02043	0.029795	0.03336	0.039085	0.040965	0.026545	0.04235	0.03865	0.03527	0.03421	0.028845	0.01881	0.063625	0.040865	0.05693	0.029965	0.038515	0.030325	0.05265	0.045825	0.055235	0.02456	0.0142
81.9	0.03936	0.03251	0.0549	0.030505	0.03455	0.044355	0.02561	0.055585	0.02501	0.028505	0.02798	0.01601	0.020845	0.028895	0.03043	0.03683	0.041295	0.023915	0.040205	0.036465	0.035655	0.03395	0.027135	0.022825	0.0626	0.04005	0.056385	0.02943	0.035455	0.02896	0.054775	0.044035	0.05538	0.02473	0.01492
82	0.037255	0.03251	0.0542	0.028935	0.03477	0.044155	0.02725	0.05411	0.024035	0.0283	0.02573	0.014745	0.02008	0.029775	0.029185	0.03884	0.040765	0.02346	0.040085	0.036725	0.03508	0.031845	0.02608	0.01759	0.060765	0.03943	0.05689	0.029105	0.03552	0.027165	0.052605	0.044615	0.05558	0.023105	0.0113
82.1	0.03584	0.028865	0.052925	0.030835	0.034125	0.04412	0.026165	0.054095	0.024465	0.02899	0.024835	0.015505	0.018395	0.030275	0.0293	0.035925	0.04001	0.02197	0.039745	0.034945	0.034495	0.033225	0.02524	0.01885	0.059885	0.039995	0.05522	0.0279	0.032555	0.02766	0.05239	0.044685	0.053735	0.023315	0.012435
82.2	0.034645	0.030075	0.05446	0.029975	0.032525	0.04239	0.024885	0.052405	0.024845	0.027275	0.023975	0.01502	0.019365	0.029885	0.02891	0.03646	0.040835	0.02188	0.038945	0.03465	0.032895	0.032045	0.024065	0.02041	0.05958	0.04042	0.053	0.028115	0.03265	0.02706	0.051955	0.044125	0.05351	0.02168	0.01314
82.3	0.03489	0.03062	0.05275	0.029415	0.032945	0.04197	0.02389	0.0523	0.02234	0.02821	0.0246	0.01418	0.017595	0.02822	0.02886	0.03525	0.038905	0.01796	0.038175	0.03575	0.03233	0.031165	0.02314	0.019965	0.058335	0.039875	0.051355	0.027275	0.031625	0.025985	0.05048	0.04311	0.052745	0.023745	0.011175
82.4	0.033405	0.03008	0.05317	0.028005	0.03148	0.04072	0.02652	0.05173	0.023385	0.026615	0.024435	0.014635	0.01756	0.02814	0.02838	0.03241	0.037685	0.020735	0.03954	0.034465	0.03032	0.03159	0.02241	0.020395	0.057195	0.037925	0.050485	0.026035	0.03352	0.02456	0.05015	0.042385	0.051655	0.021395	0.012305
82.5	0.03401	0.02834	0.053065	0.0267	0.031955	0.041745	0.024845	0.049905	0.02045	0.025885	0.02308	0.01431	0.016735	0.02564	0.02852	0.034535	0.036475	0.0167	0.038065	0.032775	0.03108	0.030045	0.02091	0.018335	0.056105	0.03898	0.05113	0.024325	0.033095	0.02295	0.048965	0.043005	0.050385	0.018095	0.01101
82.6	0.03534	0.028175	0.05158	0.0273	0.030245	0.040885	0.02541	0.05039	0.02103	0.026125	0.02277	0.014545	0.016815	0.026955	0.028955	0.035265	0.0365	0.018375	0.03806	0.032705	0.029985	0.02794	0.02066	0.0181	0.05474	0.038295	0.04828	0.026235	0.030405	0.02322	0.04874	0.042275	0.05009	0.021395	0.01036
82.7	0.0317	0.025915	0.04984	0.02613	0.02886	0.039655	0.021345	0.04977	0.02033	0.02647	0.021885	0.01452	0.016275	0.02581	0.028015	0.031595	0.0367	0.012165	0.034615	0.031885	0.029765	0.028995	0.02073	0.01692	0.053765	0.03717	0.04676	0.025425	0.029555	0.02247	0.048275	0.04055	0.048605	0.020935	0.009055
82.8	0.030305	0.025005	0.04816	0.02636	0.028805	0.037625	0.02078	0.04849	0.020725	0.02599	0.023375	0.014925	0.01579	0.02471	0.025665	0.030625	0.03401	0.01351	0.03461	0.030185	0.028365	0.02893	0.020025	0.017665	0.050225	0.034865	0.04501	0.023645	0.02763	0.020875	0.0479	0.040175	0.047675	0.02079	0.00955
82.9	0.02964	0.024075	0.046945	0.024925	0.02773	0.03737	0.02022	0.046785	0.02053	0.0255	0.023435	0.01471	0.01637	0.026285	0.026865	0.028765	0.03211	0.01206	0.034515	0.030925	0.029205	0.02712	0.01721	0.017505	0.050565	0.034705	0.044495	0.023285	0.026665	0.020155	0.04761	0.040735	0.04765	0.01844	0.01089
83	0.029655	0.024945	0.0449	0.023005	0.025965	0.03656	0.019365	0.04529	0.017995	0.021385	0.02138	0.014605	0.01231	0.02273	0.02629	0.027525	0.03145	0.009325	0.03288	0.028825	0.02855	0.02706	0.016775	0.017085	0.04952	0.034	0.04297	0.021215	0.026	0.017645	0.04692	0.039955	0.046485	0.017865	0.01142
83.1	0.027845	0.02482	0.045215	0.02383	0.027945	0.036185	0.01713	0.04429	0.016565	0.022965	0.019045	0.01166	0.01216	0.02459	0.02413	0.02547	0.03204	0.009495	0.03347	0.02934	0.02761	0.024955	0.015135	0.01519	0.04716	0.03386	0.04221	0.02115	0.027065	0.01843	0.04452	0.039075	0.044295	0.01616	0.009275
83.2	0.027785	0.023675	0.043015	0.022165	0.02652	0.035485	0.018975	0.044075	0.017425	0.023395	0.01945	0.012085	0.014135	0.023255	0.02135	0.02646	0.03273	0.00913	0.03246	0.02815	0.0274	0.02459	0.014975	0.01432	0.046505	0.03351	0.039375	0.02077	0.02426	0.018675	0.045215	0.038775	0.04409	0.018315	0.00688
83.3	0.029825	0.02113	0.04207	0.02288	0.02649	0.03533	0.020685	0.041855	0.01766	0.022585	0.01785	0.01235	0.01372	0.02326	0.02093	0.02292	0.029235	0.01041	0.032265	0.02801	0.02623	0.023255	0.013565	0.01453	0.04351	0.033705	0.037755	0.02007	0.0229	0.017845	0.044595	0.036935	0.044175	0.016575	0.007265
83.4	0.02677	0.02056	0.04243	0.02362	0.024805	0.03359	0.01861	0.04102	0.01751	0.021475	0.01874	0.013355	0.012255	0.02387	0.022885	0.024065	0.03016	0.00936	0.031345	0.02704	0.024805	0.023795	0.01528	0.01344	0.043055	0.03253	0.037555	0.020935	0.023065	0.01548	0.041315	0.03575	0.04139	0.016205	0.00806
83.5	0.02426	0.01915	0.04293	0.021465	0.023565	0.032985	0.01817	0.039595	0.015555	0.019495	0.017265	0.012455	0.01054	0.022015	0.020875	0.02263	0.030125	0.009895	0.030895	0.025495	0.025465	0.02176	0.01273	0.01237	0.04113	0.03204	0.03738	0.02007	0.02243	0.014865	0.0421	0.03552	0.039775	0.016555	0.00679
83.6	0.02386	0.01873	0.03857	0.01798	0.022025	0.03139	0.01576	0.03926	0.01595	0.019685	0.01676	0.01141	0.01301	0.02259	0.018585	0.022635	0.026455	0.00871	0.03044	0.02391	0.023805	0.02153	0.01286	0.01243	0.03938	0.02842	0.032495	0.019195	0.02103	0.0135	0.039455	0.03519	0.040065	0.016385	0.00685
83.7	0.022795	0.01784	0.03676	0.0189	0.022625	0.03075	0.017275	0.038365	0.015145	0.01956	0.01677	0.013575	0.01045	0.01919	0.018325	0.02087	0.02296	0.00844	0.03022	0.02335	0.023185	0.019685	0.01186	0.012295	0.03923	0.02884	0.0316	0.01846	0.018575	0.01475	0.039605	0.034245	0.038615	0.015585	0.00664
83.8	0.020415	0.015275	0.036735	0.019685	0.0214	0.029085	0.0156	0.036845	0.01547	0.017735	0.01639	0.00851	0.008575	0.01878	0.017515	0.02015	0.02279	0.00766	0.0289	0.02263	0.02279	0.019125	0.01109	0.010005	0.036775	0.02825	0.02949	0.0173	0.018035	0.012395	0.03692	0.03269	0.038735	0.015785	0.00415
83.9	0.022385	0.01696	0.034375	0.0198	0.021565	0.029705	0.0168	0.03676	0.012195	0.019575	0.01741	0.00968	0.00829	0.01894	0.0177	0.018205	0.02357	0.009035	0.02966	0.02075	0.02105	0.01772	0.00974	0.012215	0.03455	0.02598	0.026295	0.01572	0.017075	0.012985	0.036345	0.03193	0.03861	0.01629	0.00543
84	0.024165	0.017625	0.0344	0.017785	0.02032	0.02809	0.015005	0.03537	0.01	0.01957	0.01692	0.0083	0.0081	0.01721	0.01587	0.018905	0.023115	0.00719	0.0277	0.021075	0.02123	0.017735	0.00896	0.011145	0.034825	0.025735	0.026205	0.01529	0.015585	0.01298	0.036245	0.03177	0.034985	0.014945	0.005535
84.1	0.01992	0.0151	0.031685	0.01618	0.01802	0.02735	0.01397	0.03361	0.008805	0.016875	0.014495	0.00983	0.006815	0.01686	0.01178	0.01857	0.021325	0.004895	0.02479	0.021175	0.019325	0.01822	0.008295	0.01024	0.030945	0.026605	0.025865	0.015685	0.017225	0.01228	0.035155	0.03079	0.035465	0.015355	0.005375
84.2	0.01967	0.013565	0.032495	0.016635	0.01799	0.026525	0.012815	0.03191	0.01035	0.016655	0.013615	0.01007	0.006385	0.016885	0.01338	0.018325	0.01885	0.00435	0.023745	0.01947	0.02026	0.015385	0.00785	0.009205	0.032145	0.025115	0.024205	0.01429	0.013145	0.011945	0.033065	0.030465	0.03317	0.011895	0.002865
84.3	0.020775	0.014765	0.02952	0.01495	0.017715	0.02503	0.01244	0.03229	0.00754	0.01824	0.014125	0.00863	0.005	0.016125	0.01381	0.012485	0.01709	0.0040985	0.02353	0.01707	0.0159	0.015825	0.007125	0.007335	0.02987	0.022145	0.02371	0.010905	0.012205	0.01219	0.030235	0.02689	0.031885	0.013515	0.00349
84.4	0.01789	0.011975	0.028175	0.01366	0.015485	0.02282	0.01275	0.031645	0.009345	0.01495	0.013105	0.007325	0.00647	0.01671	0.01151	0.01241	0.018165	0.00523	0.024195	0.015075	0.018045	0.014705	0.006005	0.007015	0.02734	0.022765	0.02246	0.011285	0.014425	0.00797	0.03159	0.0283	0.03059	0.012065	0.00192
84.5	0.0175	0.01187	0.025315	0.01311	0.01648	0.02235	0.010115	0.028925	0.008535	0.012025	0.012865	0.00763	0.004445	0.015475	0.01091	0.01089	0.015445	0.002745	0.02099	0.015885	0.017165	0.012685	0.004475	0.007745	0.02747	0.021265	0.017525	0.00975	0.01289	0.009075	0.02899	0.02575	0.03087	0.00904	0.0008815
84.6	0.01442	0.010775	0.022185	0.01301	0.013575	0.02156	0.011645	0.02913	0.00979	0.011265	0.01122	0.007655	0.006115	0.01794	0.00932	0.00538	0.0124	0.00503	0.023305	0.013545	0.01617	0.01197	0.005045	0.00818	0.02521	0.018025	0.015245	0.00834	0.012765	0.007575	0.0284	0.02605	0.030585	0.012975	0.003995
84.7	0.01367	0.008235	0.021105	0.012645	0.01356	0.02085	0.011135	0.027845	0.00893	0.00973	0.009555	0.00641	0.00646	0.01664	0.00784	0.00538	0.010885	0.00495	0.022785	0.01216	0.01552	0.01236	0.00562	0.00632	0.023295	0.0188	0.0149	0.008335	0.01228	0.007725	0.028095	0.024835	0.026965	0.012285	0.002105
84.8	0.013185	0.00867	0.020695	0.013315	0.01361	0.020975	0.009485	0.02738	0.009905	0.00923	0.008625	0.00607	0.004455	0.016485	0.00712	0.003915	0.01079	0.004835	0.020285	0.01113	0.01492	0.01185	0.00512	0.005125	0.02273	0.020185	0.014525	0.00606	0.010875	0.00895	0.02676	0.022875	0.02757	0.01191	0.0014505
84.9	0.01454	0.008095	0.016775	0.011575	0.01253	0.02031	0.011295	0.02551	0.008065	0.01086	0.00989	0.00652	0.004695	0.01416	0.00608	0.00362	0.007875	0.00479	0.01892	0.01014	0.013385	0.0102	0.00347	0.00406	0.02079	0.015565	0.01283	0.0030625	0.010475	0.00754	0.024715	0.02341	0.0244	0.01289	0.0018195
85	0.01107	0.00454	0.01628	0.01042	0.01113	0.019545	0.007815	0.025685	0.005555	0.012415	0.010875	0.00488	0.003705	0.013805	0.003892	0.005525	0.0072	0.0026205	0.017785	0.01089	0.00895	0.009665	0.00327	0.00237	0.020165	0.013295	0.01209	0.004965	0.010465	0.00898	0.02054	0.01904	0.02567	0.01143	-0.000986
85.1	0.01089	0.00451	0.015975	0.01195	0.00765	0.01801	0.006785	0.023125	0.00475	0.010675	0.009365	0.00622	0.00415	0.01427	0.0049	0.004585	0.00747	0.000782	0.0157	0.00853	0.01021	0.009065	0.002065	0.00353	0.018795	0.013525	0.009925	0.00451	0.008065	0.008015	0.021695	0.02057	0.02148	0.011685	0.0012785
85.2	0.01275	0.00435	0.014675	0.010005	0.007515	0.01642	0.008205	0.02291	0.00578	0.009465	0.00637	0.005235	0.003284	0.012885	0.002685	0.00324	0.00717	0.00512	0.016275	0.00711	0.01146	0.007143	0.0021	0.003805	0.017515	0.0132	0.007705	0.0023715	0.00682	0.006555	0.02121	0.01925	0.02131	0.01077	0.003385
85.3	0.0106745	0.00362	0.01181	0.007835	0.008895	0.015115	0.006645	0.022615	0.00576	0.008455	0.005805	0.00573	0.002645	0.01223	0.002956	-0.000911	0.00361	0.004535	0.016365	0.00617	0.00988	0.008525	0.002525	0.00275	0.01726	0.00991	0.006195	0.001195	0.004315	0.005545	0.01905	0.01707	0.0215	0.01218	0.000547
85.4	0.00964	0.003955	0.0112	0.005955	0.008265	0.01421	0.007	0.020495	0.00602	0.007355	0.0046	0.00643	0.002995	0.012015	-0.00022	0.000615	0.00382	0.00332	0.01649	0.006165	0.00834	0.0055	0.0004005	0.00467	0.01538	0.00874	0.00484	0.0005175	0.0040535	0.00474	0.017405	0.016815	0.019035	0.010895	0.000606
85.5	0.008048	0.002854	0.01029	0.006785	0.00949	0.01544	0.00621	0.02054	0.00482	0.00674	0.00236	0.00379	0.00079605	0.012205	0.001189	0.0012815	0.001805	0.002751	0.014345	0.00564	0.00675	0.0046155	0.00103	0.0006505	0.015255	0.01028	0.00642	0.0007945	0.00467	0.00559	0.017945	0.0153	0.02056	0.010195	-0.001234
85.6	0.007235	0.002994	0.00996	0.005395	0.00847	0.01263	0.007055	0.02019	0.004265	0.007755	0.0045407	0.003238	-0.001626	0.010675	-0.000942	0.000691	0.002115	0.004555	0.01324	0.003945	0.00595	0.004526	0.002395	0.000879	0.01324	0.009045	0.0063	0.001927	0.0032125	0.004265	0.016885	0.01435	0.01995	0.009135	-0.0011155
85.7	0.00719	0.0038275	0.00855	0.00424	0.007205	0.01139	0.00686	0.020395	0.00142	0.00651	0.0059035	0.0038106	-0.0002095	0.00962	-0.00028	0.002205	0.00045185	0.005155	0.014455	0.00416	0.0043355	0.004389	0.001661	0.000727	0.01338	0.007245	0.0025785	0.0016765	0.00338	0.004285	0.014965	0.0115	0.017395	0.00974	-0.00025
85.8	0.00669	0.000735	0.005835	0.0036	0.006315	0.01098	0.00666	0.01778	0.00392	0.00641	0.0051455	0.003045	-0.0003905	0.0108	0.00024	0.00013	-8.65e-05	0.00354	0.01329	0.00454	0.004556	0.002588	-0.0003645	0.001308	0.012035	0.0051	0.000965	0.001708	0.0014053	0.00319	0.01464	0.01097	0.017195	0.008285	-0.001795
85.9	0.0059	0.002608	0.00472	0.004968	0.00494	0.01255	0.0066	0.01758	0.002985	0.004335	0.0047694	0.0026095	-0.001051	0.009025	-0.001615	0.00407	0.0009515	0.00416	0.01241	0.0033385	0.002365	0.00192	-0.000655	-0.00016	0.01224	0.00344	-0.000415	0.0016603	0.0029775	0.0058	0.01162	0.00883	0.017825	0.009895	-0.000697
86	0.00543	0.0042475	0.003945	0.0044775	0.0030655	0.009725	0.005695	0.0156	0.00131	0.00509	0.003505	0.00182	-0.001169	0.00919	-0.00105	0.001179	0.000116	0.00544	0.01268	0.002601	0.003762	0.001815	-0.0008225	-0.00013	0.01101	0.001309	-0.00154	0.0013185	-3.7e-05	0.004205	0.01138	0.008815	0.01786	0.008615	-0.000595
86.1	0.006	0.00232	0.00372	0.002963	0.002505	0.007335	0.006675	0.015595	-0.00104985	0.005215	0.005458	0.00098	-0.00128	0.008205	-0.001	0.001626	-0.000129	0.006755	0.01258	0.002925	0.00487	0.002084	-0.00130385	-0.00175	0.01001	0.001542	0.0010501	0.0017577	-0.00165	0.003655	0.01006	0.007825	0.0138	0.008815	-0.00297
86.2	0.004425	0.000966	0.002764	0.00504	0.005385	0.007615	0.002785	0.01805	-0.0006015	0.005895	0.004426	0.00137745	-0.0015745	0.004755	-0.001918	0.00539	0.00076945	0.000735	0.00893	0.0017	0.001346	0.001015	-2e-06	0.000613	0.00811	0.00272	0.001464	0.00399	0.001044	0.003965	0.00862	0.0058	0.015605	0.011495	-0.00105
86.3	0.004335	0.00134	0.001205	0.0052635	0.007063	0.006415	0.00408	0.015695	0.000175	0.00449	0.0032105	0.001655	-0.002215	0.006615	0.00048	0.00374	0.0002995	0.003269	0.009205	0.002149	0.003872	0.00031	0.0006875	0.001178	0.00763	-4.5e-06	-0.00175	0.002071	0.000689	0.00336	0.009735	0.007315	0.013965	0.009745	-2e-05
86.4	0.00603	0.000259	0.001365	0.003202	0.005819	0.006825	0.004245	0.016205	0.001443	0.005125	0.001895	0.001575	0.001755	0.00836	0.000795	0.0036335	0.000126	0.0028505	0.00931	0.00192	0.001235	0.0012405	0.0010545	0.0018925	0.007855	-0.00142	-0.004145	0.00453	-0.00337	0.0024135	0.007465	0.00527	0.01225	0.00856	-0.0002285
86.5	0.004985	0.0012585	0.00392	0.003499	0.0031955	0.00723	0.001755	0.0155	0.001337	0.005755	0.00337	4.05e-05	0.00217	0.007585	-0.000965	0.00576	-0.000105	0.002072	0.00706	0.0016	0.001365	0.00099	-0.000256	6.45e-05	0.00477	0.0022605	-0.00105	0.003865	0.0002215	0.00312	0.0066225	0.0024265	0.011595	0.00908	-0.00159
86.6	0.00337	0.000847	0.0022	0.0029008	-0.00576855	0.004785	0.003795	0.012625	-0.0005105	0.00536	0.0033635	0.002	-0.000301	0.00463	-0.00014	0.004155	0.000653	0.00253	0.007645	0.001491	-0.000445	-0.00129	-0.00082075	0.0002245	0.00548	0.001885	-0.001115	0.00417	-0.0006065	0.001765	0.006204	0.0028645	0.011585	0.00967	-0.0001435
86.7	0.003025	0.00035	0.0026	-0.00064	-0.005005	0.0028765	0.002595	0.013565	6.1e-05	0.006205	0.003086	0.0008912	0.00049295	0.00614	-0.0006	0.001849	7.35e-05	0.00317	0.00869	-0.00026	0.00235024	-0.000859	-0.0004155	-0.001846	0.00428	-0.0003086	-0.001469	0.0011	-0.0002456	0.0013085	0.0058625	0.0029655	0.011605	0.00689	-0.001532
86.8	0.00342	0.000452	0.0010495	0.0008835	-0.002706	0.002915	0.001965	0.013525	0.00038885	0.00471	0.0032875	-8e-05	-0.0007345	0.00544	-0.0012505	0.001355	-0.001027	0.00165	0.00733	-0.00025565	0.0019375	-0.00167	-0.0012675	-0.0009765	0.00409	-0.0003795	-0.00233	0.000252	-0.001396	0.0014058	0.006726	0.003284	0.010045	0.00838	-0.002275
86.9	0.003835	0.00024	0.0019095	0.001006	-0.000952	0.00366	0.00411	0.013255	-0.000892	0.0026615	0.00251	0.00017	0.000239	0.004075	-0.001439	0.002595	0.0004945	0.00598	0.007875	0.0004685	0.00146	-0.0007585	-0.000715	0.001308	0.00453	0.00110835	-0.0010065	-0.00012755	-0.00016	0.002355	0.006935	0.003029	0.00946	0.00675	-0.000365
87	0.00387	0.0006595	0.00231	0.00010105	-0.0003975	0.00234	0.00263	0.01217	0.000135	0.00431	0.00367075	-0.000705	-0.00051455	0.00511	-0.001023	0.00109	0.00114	0.004895	0.00681	0.0011685	0.0008385	-0.0008	-0.00053115	0.0002145	0.00335	0.0004715	-0.001439	-0.0007242	-0.0008505	-0.000997	0.0056485	0.001965	0.009275	0.00561	0.0001352
87.1	0.002435	-0.0001465	0.00267	-0.0019	-0.00199	-0.00117	0.004125	0.01237	1.42e-05	0.00265	0.003652	0.0011255	0.00102	0.005695	-0.00094	0.001803	0.000515	0.005925	0.007635	-0.0002085	-0.0001263	-0.0009645	-0.0001154	-0.00142	0.0033	-0.000348	-0.000945	0.000912	-0.002275	-0.001466	0.00614	0.00208	0.007895	0.006685	0.0006015
87.2	0.002355	0.0005685	-0.000345	-0.0007605	-0.00246	-0.00015545	0.00242	0.01291	-7.15e-05	0.00462	0.00202	0.000656	-0.0004125	0.00514	-0.00051	-0.00012	0.000874	0.004035	0.00606	-0.001325	-0.0010995	0.001038	0.000975	0.0016025	0.001954	-0.0008452	-0.000911	-0.000828	0.00011745	-0.00190155	0.004252	0.001024	0.00743	0.007375	0.0005005
87.3	0.001935	-0.0006913	-3.5e-05	-0.000175	-0.0007645	0.0006325	0.003125	0.01176	-0.00053955	0.003775	0.002353	9.45e-05	0.001245	0.004345	-0.0011645	0	0.001091	0.003545	0.006415	-0.0004875	0.002174	-0.0011759	0.0003759	-0.0011092	0.002267	0.0003845	-0.000298	0.0004425	4.65e-05	-0.00047485	0.005905	0.0013155	0.008075	0.005265	-0.0003875
87.4	0.001375	0.00041	0.002515	6.5e-05	-0.0012004	-0.001418	0.0015335	0.01254	0.001156	0.00223	0.0022335	0.00283	0.002205	0.004235	0.00113	0.004925	0.00261	0.00464	0.007	-0.0001675	-0.00038425	0.000306	0.0013245	0.0014485	0.002602	0.0015	0.0011	0.002385	0.003165	8e-05	0.003965	-0.002065	0.00525	0.00409	0.00308
87.5	0.002535	-0.0014335	0.00208	0.001061	0.000529	0.0004	-0.0012015	0.011255	0.0005805	0.0019765	0.00319	0.000365	0.00103	0.00268	-0.00028	0.001202	0.001805	0.00204	0.00355	0.0007578	0.0022685	-0.0005935	0.0009595	0.000858	-0.000115	0.0022435	0.000245	0.002271	0.003375	0.0001155	0.004545	0.0009385	0.00604	0.00462	0.0003955
87.6	0.004117	0.001455	-0.00032	0.001758	-0.000985	0.0001245	0.0007115	0.01204	0.00132	0.00258	0.003325	0.00107145	-0.000103	0.004375	0.001671	0.002165	0.001436	0.003305	0.00467	0.00011	0.000479	-0.0006275	-0.0003578	5.5e-05	0.001165	0.00087	-0.00077	0.00232	0.002725	0.0011145	0.0048935	-0.0010175	0.00414	0.004515	-0.0008175
87.7	0.001215	0.0011195	0.00157	0.002425	0.000388	0.00176	0.001595	0.01154	0.0029695	0.005375	0.00258	0.00229	0.001687	0.00421	-8e-05	0.00177	-0.000585	0.00373	0.005225	0.00029	-0.0008505	0.000572	-0.0002475	0.00174	0.001095	0.001665	0.00021	0.001533	0.003525	0.00212	0.0040845	0.0004425	0.00501	0.0018835	0.0016955
87.8	0.002015	0.000335	0.001739	-0.0007865	-0.0013085	-0.001415	0.00092655	0.01078	0.00263	0.00423	0.003275	-0.00119	0.002385	0.0020025	0.001245	0.001146	0.00017815	0.0021745	0.00407	0.001309	0.0005475	-0.00064	0.0006905	-0.0001915	0.00129	-0.0003925	0.000362	0.0007327	0.00336	-0.0002485	0.004055	0.000831	0.00538	0.00115	-0.001835
87.9	0.002095	-0.00039	0.00232	0.001605	-0.000431	0.000824	0.000749	0.01039	-0.000675	0.002499	0.001881	0.0005725	-0.001153	0.001225	0.00028	0.003305	0.002175	0.002365	0.002505	-0.0006505	0.002147	-0.000678	0.0001469	7.5e-05	0.00161	0.001111	0.002245	0.00232	0.005235	0.000771	0.00324	-2.05e-05	0.00405	-0.001982	0.001308
88	0.00056	0.0002	0.002835	0.002505	-0.0005435	0.0006465	0.0010795	0.010925	0.0009005	0.00339	0.003935	-0.0004115	0.00045695	0.003485	8e-05	0.00409	0.00141	0.003195	0.003935	0.0003185	0.00234	0.002445	0.000242	0.00036485	0.0018662	0.00242	0.00141	0.0024	0.003006	0.00252	0.004485	0.001765	0.00333	-0.001375	-0.0010315
88.1	0.00248	0.00025	0.001634	0.0007065	0.000133	-0.0003105	0.000145	0.008045	-0.0007565	0.002425	0.0025695	0.00079	0.00084	0.0005835	0.001185	0.004525	0.0009186	0.002171	0.00448	0.0008845	0.001815	-0.000695	-0.000369	0.0006895	0.000605	0.00047045	-0.001112	0.00195	0.002495	0.000291	0.002294	-0.000139	0.00216	-0.0009145	-0.000443
88.2	0.0006	-0.000395	0.00151	-0.0008475	-0.0008255	-0.0004605	-0.000295	0.0094	0.0007875	0.003145	0.003565	0.00158	0.0009925	0.000673	0.00043	0.00653	0.0015105	0.0017765	0.003875	-0.00018	-0.00038	0.00096205	0.0005312	0.002235	-0.00142	0.00106	-0.0002905	0.004295	0.002675	-0.0008415	0.0033715	5.45e-05	0.002188	-0.00186	0.00181
88.3	0.002512	0.001397	0.00297	0.0006665	-4.1e-05	-0.0006215	-0.0008065	0.00799	-0.00047	0.0022605	0.00301565	0.0005888	-0.0014	-0.001092	0.000958	0.004395	0.00147	0.00292	0.003945	-0.0004485	0.002715	0.000749	0.0008395	0.00118	0.001985	0.001345	0.001342	0.00188645	0.00315	0.000135	0.00477	0.001635	-0.0006205	-0.00175	0.001073
88.4	0.0006995	-0.0002555	0.002965	0.002205	-0.000758	0.0006395	0.0010605	0.00881	-0.000755	0.002177	0.0025595	-0.000599385	0.0005945	-0.0001405	0.001229	0.004025	0.00309	0.00285	0.005245	0.001485	0.000689	-0.0009965	-0.000201	-0.000285	0.001155	0.00159	0.00013	0.0013235	0.003645	0.002335	0.0028985	0.0001575	-0.000207	-0.00025	0.000748
88.5	0.000915	-0.000175	0.0015675	0.00243	-0.000343	-0.0002685	0.000795	0.008955	0.000465	0.000956	0.00185	-0.00051215	0.0016075	0.000323	6e-05	0.0047	0.0036545	0.000915	0.002305	0.0010935	0.0003215	0.0005505	-0.0002875	-0.00313	0.000745	-3e-05	-0.00107	0.00131	0.004065	0.0010575	0.001845	0.001095	0.0003685	-0.001352	0.000154
88.6	-3.5e-05	-0.001049	0.001153	0.002925	0.00155	0.0012805	0.001104	0.007455	-0.0003915	0.000655	0.00139	0.0003055	0.000975	-0.0004035	-0.0010055	0.00447	0.003425	0.0005355	0.00211	0.00011	0.0002615	0.0005546	-3.4e-05	0.0012285	0.00021	-0.000975	-0.00119	0.00031	0.003625	0.001455	0.00325	-0.000335	0.00092	-0.0012815	0.000615
88.7	-0.0018985	-0.002089	0.000145	0.00381	0.0011231	0.00233	0.001415	0.00665	-0.001715	0.000707	0.0025365	-0.000307	-0.000195	-0.00193	-0.0007915	0.002855	0.00438	-0.00105095	0.001328	0.001645	0.000799	-0.000362	-0.000487	0.001975	0.000579	0.00047	-0.0017505	0.00093	0.0017	0.001895	0.003	-0.001079	-0.0001575	-0.0019605	0.0015685
88.8	0.0017	-0.0003025	0.00099435	0.00171	0.0004135	0.0019685	-0.000263	0.00793	0.0010026	0.0024535	0.003024	-0.00019	0.001095	0.001469	-0.00012	0.00267	0.002195	0.00049885	0.0006515	0.0002895	-0.000678	0.00121	0.000838	-0.0010645	0.0005055	0.00221	0.000584	3.45e-05	0.0020025	0.000917	0.001905	0.0002025	0.000674	-0.002105	0.00012
88.9	0.000755	0.0009675	0.001036	0.00174	0.000108	0.001875	0.000485	0.00641	0.00347	0.003285	0.00279	-0.00036	0.00516	0.0019475	-0.00171	-0.0004625	0.00204	0.0010995	0.001336	0.0006715	0.000287	0.002405	0.0008045	0.0015135	0.0003225	-0.0015105	-0.00025	-0.0009465	0.000785	0.000105	0.000465	0.00027015	0.000765	-0.001425	0.000465
89	-0.00209	-0.001912	2.5e-05	0.0016	-0.00222	-0.00054	-0.00025365	0.00708	-0.000874	0.003335	0.0013675	9e-05	0.001068	-0.001488	-0.001737	0.00101	0.00492	0.00174	0.00236	0.0009515	0.0002435	0.0012625	0.0007965	0.000687	0.001069	0.000185	-0.0001	0.000705	0.00331	-0.001161	0.000881	-0.001424	0.0009795	0.000365	0.0005215
89.1	0.000268	-0.0011575	-0.000185	-5e-05	-0.000285	0.0013855	0.000415	0.005305	-0.001045	0	0.001775	-0.0006445	-0.0023	-0.002214	-0.0017035	-0.00045	0.00463	0.000497	0.001586	0.000375	-0.001	-0.000428	-0.0001185	-4.15e-05	-0.0001375	-0.000818	0.00016	0.00016	0.0025805	0.00013	0.0015695	-0.00181	-0.00031	-0.00222	0.0008995
89.2	0.000691	-0.0003915	0.0013185	0.0002865	-0.000996	0.001126	0.00203	0.00335	6.45e-05	-0.00227	0.001431	0.000825	-0.001311	-0.001342	-0.000952	0.000893	0.005125	0.00129	0.00183	0.001323	-4.9e-05	-0.0009065	-0.0003585	0.0009694	-0.00428	0.0011339	-0.000135	0.0008415	0.00307	-0.0007155	-0.0001025	-0.000725	0.00073	-0.0045	0.000511
89.3	-0.0008175	-0.0006765	0.0009765	-0.000628	-0.0009535	0.00184	0.00268	0.004255	-0.00175	0.0003045	0.00377	0.000195	-0.000349	-0.0004605	0.0011545	0.00083	0.00622	0.000605	0.001625	0.0011745	-0.000113	0.000677	-2.25e-05	0.0008175	-0.001163	0.0009	0.001563	0.000265	0.002105	0.000365	0.00134	-0.000657	-0.00033515	-0.000244	0.000855
89.4	-0.000615	0.000253	0.0014385	-0.002235	-0.001073	0.0005665	0.001925	0.003815	0.00046	0.0008315	0.002536	-0.0002405	0.0003175	0.000643	0.000689	0.001775	0.002999	0.003215	0.00135335	0.001296	0.001267	-0.000433	-0.000355	0.000161	-0.003685	0.002139	0.002525	0.000205	0.00204	-1.3e-05	0.000913	0.000126	-0.00211	-0.0008395	0.000656
89.5	0.00077	7.46e-06	-0.0005	-0.0009645	-0.001915	0.000605	0.003246	0.00411	0.00079	0.00074	0.001166	-8.1e-05	-0.000619	0.000105	-0.0007125	0.005305	0.0037895	0.00428	0.001406	-0.0003095	-0.000923	-0.00104005	0.001295	-0.000585	-6.95e-05	0.000475	0.000517	0.0021945	0.00456	0.0002045	0.00048955	-0.0001445	-0.0014465	-0.001325	0.000968
89.6	0.00088	0.0009645	0.0018035	0.001926	-0.000812	0.002267	0.002082	0.0017985	0.001037	-0.0009007	0.0005365	-0.000155	-0.000414215	0.000285	-0.001393	0.0042165	0.005465	0.0011325	0.0014745	5.45e-05	0.0002835	-0.0010415	-0.000328	0.0002325	-0.001692	0.0033475	0.0024195	0.00391	0.00386	1.65e-05	0.001545	-0.00010105	0.001067	-0.001347	0.0013425
89.7	-0.00051	0.000605	0.001605	0.00021	-5.5e-05	0.0012575	0.002006	0.000833	-0.000994	-0.001543	0.00062	-0.0011395	-0.0003515	-0.0006135	0.00055	0.0019085	0.004943	-0.000462	0.00182	-0.00077	3.9e-05	-0.002665	-0.0003415	-0.001815	-0.0005315	0.00032	0.00071	0.00196	0.002975	-0.0010525	0.000854	-0.0001512	-0.000197	-0.0011875	-0.0003875
89.8	0.0007375	0.00072	0.0020455	-0.00017	-0.000912	0.001595	0.001695	0.00028	0.000865	-0.001115	0.0016955	0.001435	-0.001505	0.0009835	-0.0001845	0.0004085	0.004654	0.0011085	0.002275	-0.000571	-0.0010335	-0.0021965	-0.001955	-0.000265	0.0003325	0.00241	-5.5e-05	0.0006565	0.00176	0.000684	-0.0003885	-0.0003505	0.0003945	-0.004445	0.0013575
89.9	2e-05	-0.000155	0.0003965	-0.000298	-0.0003985	0.0014565	0.0004225	0.0008825	-0.0001575	0.001019	0.000239	-0.0003776	7.4e-05	6.5e-05	-0.000665	0.001365	0.0037835	-0.0003595	-0.000359	-0.0011035	-0.00162	-0.000488	1.1e-05	-0.000302	-0.00043	0.00118	0.00023185	0.0008025	0.00199	0.0009395	-0.000914	-0.001003	-0.0017655	0.0001	0.00109735
90	0.000517	-0.0005515	0.0011565	-0.00016	-0.002222	0.00124	0.0011805	0.001415	0.000565235	-0.0027736	-0.0006435	-0.0009765	-0.0002078	-0.0005109	-0.0008125	0.004735	0.0057935	-0.0001905	-0.000235	-0.0005695	-0.001339	-0.0005545	0.0002525	-0.00348	-0.00072155	0.000245	0.00093	0.00322	0.001673	0.000225	-0.00030975	-0.00058	-0.0004545	-0.001465	-0.001773

## Sheet: CervicalCancer.Clinical
Sample ID	Age	Ethnicity	Race	Gender	Primary Diagnosis	Stage	TNM	Grade	Current Smoker	Parity
C7	62	White	Non-Hispanic or Latino	Female	Squamous cell carcinoma	1b2	T2bN0M0	well differentiated	no	2
C8	66	White	Hispanic or Latino	Female	Squamous cell carcinoma	1b2	T1N0M0	moderately-poorly differentiated	no	3
C27	28	White	Non-Hispanic or Latino	Female	Squamous cell carcinoma	1b1	T1bN0M0	moderately-poorly differentiated	yes	4
C24	32	White	Non-Hispanic or Latino	Female	Squamous cell carcinoma	1b2	Tib2N1M0	moderately differentiated	yes	2
C26	61	White	Non-Hispanic or Latino	Female	Squamous cell carcinoma	1b1	T1b1N1M0	poorly differentiated	no	3
C56	42	African-American	Non-Hispanic or Latino	Female	Squamous cell carcinoma	1b1	T1b2N1M0	well differentiated	yes	3
C11	42	White	Non-Hispanic or Latino	Female	Adenosquamous carcinoma	1b1	T1bN1M0	poorly differentiated	yes	4
C112	42	White	Non-Hispanic or Latino	Female	Squamous cell carcinoma	1a1	N/A	moderately differentiated	no	4
C135	34	White	Non-Hispanic or Latino	Female	Squamous cell carcinoma	1a1	N/A	N/A	no	2
C95	28	White	Non-Hispanic or Latino	Female	Squamous cell carcinoma	1b	N/A	well differentiated	yes	2
C99	62	African-American	Non-Hispanic or Latino	Female	Squamous cell carcinoma	1b	N/A	poorly differentiated	yes	6
C121	38	White	Non-Hispanic or Latino	Female	Squamous cell carcinoma	1b2	N/A	moderately differentiated	Unknown	Unknown
C134	45	White	Non-Hispanic or Latino	Female	Adenocarcinoma	1b1	N/A	N/A	no	2
C136	40	White	Non-Hispanic or Latino	Female	invasive squamous cell carcinoma	1b1	T1BN0Mx	moderately differentiated	Unknown	4
C5	54	White	Non-Hispanic or Latino	Female	Squamous cell carcinoma	2b	T2bN0M0	moderately differentiated	yes	4
C13	46	White	Non-Hispanic or Latino	Female	Squamous cell carcinoma	2a	T2aN0M0	moderately differentiated	yes	7
C53	31	White	Non-Hispanic or Latino	Female	Squamous cell carcinoma	2b	T2bN1M0	well-moderately differentiated	yes	2
C65	48	White	Non-Hispanic or Latino	Female	Squamous cell carcinoma	2b	T2bN1M0	moderately differentiated	yes	2
C55	41	White	Non-Hispanic or Latino	Female	Squamous cell carcinoma	2b	T2bN1MO	moderately differentiated	yes	0
C15	52	African-American	Non-Hispanic or Latino	Female	Squamous cell carcinoma	2b	T2bNoM0	well differentiated	yes	2
C71	37	White	Non-Hispanic or Latino	Female	Neuroendocrine carcinoma	2b	T2bN0M0	poorly differentiated	yes	3
C113	26	White	Non-Hispanic or Latino	Female	Squamous cell carcinoma	2b	N/A	moderately differentiated	no	2
C115	51	White	Non-Hispanic or Latino	Female	invasive squamous cell carcinoma	2b	N/A	well differentiated	yes	Unknown
C122	48	White	Non-Hispanic or Latino	Female	Squamous cell carcinoma	2b	N/A	moderately differentiated	yes	2
C10	40	African-American	Non-Hispanic or Latino	Female	Squamous cell carcinoma	3b	T3BN0M0	moderately differentiated	yes	4
C6	61	White	Non-Hispanic or Latino	Female	Squamous cell carcinoma	4b	T3bN1M1	poorly differentiated	yes	5
C14	51	White	Non-Hispanic or Latino	Female	Squamous cell carcinoma	3b	T3bN0M0	moderately differentiated	yes	4
C9	34	White	Hispanic or Latino	Female	Squamous cell carcinoma	3b	T3bN1M0	poorly differentiated	no	4
C12	45	White	Non-Hispanic or Latino	Female	Squamous cell carcinoma with neuroendocrine features	3b	T3bN0M0	poorly differentiated	no	3
C25	39	White	Hispanic or Latino	Female	Squamous cell carcinoma	3b	T3bN1M0	moderately differentiated	yes	3
C72	51	White	Non-Hispanic or Latino	Female	Squamous cell carcinoma	3b	T3bNxM0	moderately differentiated	yes	Unknown
C76	63	White	Non-Hispanic or Latino	Female	Adenocarcinoma	3b	T3N1Mx	moderately-poorly differentiated	no	2
C90	63	White	Non-Hispanic or Latino	Female	Squamous cell carcinoma	4a	N/A	moderately differentiated	Unknown	Unknown
C111	60	White	Non-Hispanic or Latino	Female	metastatic cervical cancer	4	N/A	N/A	yes	Unknown
C124	65	White	Non-Hispanic or Latino	Female	Adenocarcinoma	4	N/A	well differentiated	no	2

## Sheet: LungCancer.DSC
Temperature	L1	L2	L3	L4	L10	L13	L14	L16	L17	L21	L23	L26	L27	L28	L29	L30	L35	L39	L41	L46	L51	L53	L59	L60	L63	L64	L66	L68	L69	L72	L97	L19	L37	L75	L77	L89	L90	L101	L102	L117	L118	L123	L125	L129	L140	L141	L142	L143	L145
45	0.003425	-0.000136747	0.000836368	0.0019749	0.000175	0.002615	0.002125	0.00194	0.000336618	0.002325	0.000602001	0.000655219	0.00169	0.00236	0.00231	0.00135525	0.001825	0.002211	0.001595	0.00103973	0.002015	0.004365	0.00383	0.00139273	-0.000813377	0.00195	0.00223432	0.00144059	-0.000536419	0.000514743	0.0014	-0.00257	-0.00108	-0.000778	0.000714	-0.00118	0.00108	-0.000952	-0.00167	-0.000716	0.00128	0.000794	-0.00238	-0.000296	-0.000288	-0.000311	-0.000911	-0.00179	-0.00112
45.1	0.00356	0.000356604	0.00157328	0.00342	0.00107363	0.0021919	0.00314	0.004615	0.001725	0.0019161	0.00138794	0.00273	0.00103019	0.00102767	0.00146632	0.00046	0.000252294	0.00178	0.00176135	0.001765	0.002095	0.00369	0.00236637	0.000932335	0.000752227	0.00201	0.00214	0.000838268	0.00014875	0.000233265	0.000886	0.000721	0.00086	0.000177	0.000212	0.00213	0.00308	0.00095	0.000138	0.00128	0.00149	0.0026	-9.21e-05	-0.000732	0.00147	0.000932	0.00137	0.000408	0.00061
45.2	0.003915	2.2836e-05	-0.000195	0.00382	0.000430547	0.00268	8.21e-05	0.00328917	-0.000125663	0.00197869	0.00077	0.00288	0.00191844	0.004025	0.00200389	0.00109407	0.001995	0.00176859	0.00232	0.00115878	0.00142977	0.00353223	0.00412	0.00115613	0.00020536	0.002885	0.001295	0.00132469	0.000285	0.000722887	0.000679	-0.00175	-0.000931	-0.00282	-0.00136	0.00075	0.00108	0.00272	-0.000114	-0.000715	-0.00278	0.000295	-0.000192	-0.000481	-0.000102	-0.000553	0.00112	-0.000548	-0.000386
45.3	0.003425	-0.000482465	-0.00015	0.00183	0.000484134	0.00108174	-0.000416086	0.00164325	0.000109024	0.001415	0.000706183	0.00435	0.0026	0.00139	0.00193	0.003035	0.001385	0.001975	0.00145	0.000729475	0.002745	0.00341	0.00293352	0.000678343	0.002255	0.002575	0.00119042	0.00107	0.000857026	-9e-05	0.00138	-0.000744	-0.00108	-0.00382	-0.00188	0.000355	0.00058	0.00181	-0.00104	-0.000463	-0.000517	0.00107	-0.00105	-0.000644	-0.00149	-0.00125	0.000748	1.12e-05	-0.000416
45.4	0.000862481	3.71e-05	-7.95e-05	0.00221	0.000389897	0.000942279	-0.000467027	0.000691355	0.000632588	0.00209	-0.000405685	0.003615	0.001325	0.0016604	0.000979486	0.000113432	6.4599e-05	0.00116004	0.00114971	-0.000385544	-7.2314e-05	0.00179192	0.00241	-0.000556394	0.000630357	0.00109524	0.00114138	-0.000866156	-0.000158244	-0.00087677	0.00189	-0.00152	-0.000657	-0.0005	0.00065	0.00075	0.00167	0.00127	0.00154	0.000346	-0.00225	0.00147	0.000745	-0.00132	0.00116	0.00126	0.00153	0.00062	-0.00111
45.5	0.00145801	-0.00034	0.00129412	0.002975	0.00114664	0.00121675	0.001395	0.00208019	0.000346656	0.00164	-0.000276246	0.003085	0.00115519	0.000438299	0.00152943	0.000569138	0.000806703	0.00136878	0.000248323	-0.000503563	-0.000347497	0.00161852	0.00169155	-0.000357444	-0.00149	0.001175	0.000513904	-0.00107936	-0.00183	-0.000585	0.0017	-0.000911	-0.00189	-0.0014	-0.000176	0.000157	0.00343	0.000998	-0.00115	-0.000606	-0.000935	0.000593	8.69e-06	0.000263	0.00234	0.00101	0.000305	0.00193	-0.00167
45.6	0.00267459	0.000889261	0.000716828	0.00179128	0.000608532	0.00173	0.00379	0.002555	0.00140034	0.002835	0.00316	0.001155	0.00164	0.00185304	0.00152404	0.00269	0.002645	0.001505	0.002315	0.00130488	0.00107	0.002305	0.00224	0.00107116	6.5e-05	0.000706765	0.00104171	0.000486273	-0.000552033	-0.00064	0.000607	-0.000797	-0.0006	-0.00083	-0.000788	0.000128	0.00362	0.000397	-0.00319	1.07e-05	0.000308	0.000826	-0.00105	-0.000406	0.00328	0.00149	0.000934	0.000919	-0.00105
45.7	0.0017821	0.00130919	0.00116498	0.003275	0.00142192	0.002075	0.004335	0.00212453	0.00200923	0.0018	0.002035	0.00361277	0.00199	0.00254591	0.00107057	0.00212808	0.0011507	0.00198344	0.00174	0.000255	0.0020835	0.00355492	0.004125	0.00018193	0.0012551	0.00349	-6.51e-05	1e-05	-0.000916746	0.0011305	0.00189	-0.000439	0.000652	5.17e-05	0.00047	8.23e-05	0.00167	0.000566	-0.00223	0.000325	0.000558	0.00263	-0.00018	0.000252	0.00365	0.00285	0.000976	0.000104	-0.000753
45.8	0.000986707	0.000893765	0.000192958	0.002745	0.000156954	0.00116192	0.00322	0.00243	-0.00081179	0.002165	0.00011469	0.002665	0.001885	0.00258	0.00115334	0.0025	0.001825	0.00216	0.000971232	-0.00122559	0.00111786	0.00251172	0.003335	0.00106	-0.000932579	0.00149807	0.00149808	0.000169013	-0.001625	0.00120084	0.000509	-0.00184	6.38e-05	-0.0017	-0.000412	-0.000775	0.00085	-8.71e-05	-0.00125	-0.00123	-0.000985	0.000585	-0.0014	-0.000432	0.00149	0.000151	0.000644	-0.000213	-0.00212
45.9	0.000195	0.000520551	0.000651538	0.001825	-0.00174	0.000912122	0.00132544	0.00128237	-0.00252	0.000413943	-0.0012466	0.00185	0.00162929	-0.000288587	0.000415419	0.000971884	0.00202623	0.000702112	-0.00067	-0.000833155	-0.000269196	0.00152	0.000956608	0.000375	-0.001925	0.00104415	0.000377889	-0.001715	-0.00183849	0.000252533	0.000868	-0.00134	-0.00125	0.000329	0.00046	0.00024	0.00433	-0.000109	-0.00147	-0.00182	-4.16e-05	-2.45e-06	-0.000288	-0.000823	0.00069	0.000538	0.000304	0.000853	-0.000602
46	0.00198	0.000439513	0.000985642	0.00169	-0.00056991	0.000800328	0.00033	0.002625	-0.00162696	0.00155949	0.00082499	0.00218576	0.000340796	0.00127551	0.00102687	0.00143161	0.00139542	0.00112585	0.000410573	-0.000461596	1.0665e-05	0.00134	0.00158258	0.000843811	-0.000412026	-0.00069	7.5e-05	-0.000595516	-0.000505	0.00107167	-0.000327	-0.000537	0.000169	-0.00146	-0.00105	0.00079	0.00108	0.00276	-0.000162	0.00135	-6.5e-05	0.000988	0.000136	8.63e-05	0.000167	0.00119	0.000952	-1.75e-05	-0.000316
46.1	0.0018774	0.000398571	0.001535	0.000554215	0.000190385	0.00100877	-0.0012	0.00115708	-0.00139244	0.00159372	0.000645	0.001395	0.000555768	0.00104	-0.000110871	-0.000384455	-0.00197	0.00082391	-0.00103974	-0.001685	2.92e-05	0.000105	0.002265	4.5e-05	-0.001895	0.000576631	0.00042607	-0.000945496	-0.00182859	-0.001725	0.00102	-0.00129	0.00023	-0.000382	0.000474	0.000804	0.000349	0.00102	-0.00016	0.00049	0.00126	0.00237	0.000428	0.000261	0.00159	0.00184	0.00189	0.000512	-0.000683
46.2	0.001705	0.000365594	0.00144564	0.00171	0.000816674	0.00136022	-0.000645192	0.00155692	0.000970282	0.00126407	-0.000343834	0.003555	0.0026	0.00193	0.000517904	0.000511466	0.000451484	0.00199299	0.000260197	0.000683408	0.000639241	0.0017	0.00240789	0.00171	-0.0015221	0.00167	0.001835	0.00069442	-0.001685	0.000175292	0.00199	-0.000193	0.000678	-0.00216	0.000425	0.000841	0.000259	0.00364	-0.00101	0.000472	-0.000478	0.000761	0.00027	0.00072	0.00207	0.00262	0.00117	0.000669	-0.00034
46.3	0.000268702	0.00058577	0.00164956	0.001885	-5.01e-05	0.00228	0.000681626	6.26e-05	0.000247304	0.00196	0.0010169	0.00441	0.003315	0.003405	0.00257	0.00126988	0.00120379	0.00244107	0.000888817	0.000624537	0.00237	0.0026407	0.003055	0.00167123	0.0010236	0.00142	0.000841326	0.001235	-0.00132	0.00211	-0.000875	-0.000291	-0.000764	0.000381	0.000395	0.00047	-0.000322	0.00173	-6.15e-05	0.0012	-0.000981	-3.59e-05	-0.000182	-0.000245	0.0014	0.00193	0.0007	-5.74e-06	-0.00215
46.4	0.000681393	0.000614412	0.00279	0.00215098	-0.000601531	0.0006629	0.000533702	0.000897287	0.00014	0.00196139	-0.000294325	0.00134314	0.00187738	0.00197879	0.00107499	6.3322e-05	2.6767e-05	0.00119925	0.00112865	-0.000198755	0.000201114	0.001175	0.00276	-0.000688444	-0.000374206	0.000964845	0.000665282	-0.00173	-0.00122327	8e-05	-0.00161	-0.000816	-0.00131	-0.00174	0.000913	-0.00245	4.6e-05	0.00234	-0.00107	0.000333	-0.00052	0.000653	-0.000637	-0.000166	6.71e-05	0.00138	0.000636	0.000477	-0.00109
46.5	0.00149	0.00134041	0.003155	0.003115	0.001665	0.00186523	0.00103451	0.002405	0.00180598	0.00171793	0.00163267	0.0027	0.00253	0.00236134	0.00139605	0.00128072	0.00361	0.002485	0.003785	0.00149703	0.00152	0.00264667	0.00457	0.000901013	0.002125	0.000782787	0.00188432	0.000672363	-0.00033922	0.00162725	0.000612	-0.000803	-0.00196	-0.000872	0.000411	-0.0022	0.00108	0.00133	-0.00129	0.000111	-0.000431	0.00205	-2.34e-05	0.000372	2.96e-05	0.00135	0.001	0.000674	-0.000373
46.6	0.002535	0.00195	0.002795	0.0017923	0.00179451	0.00182	0.002485	0.00293	0.000789303	0.00323	0.00284406	0.005555	0.00434	0.00421	0.004045	0.00218	0.00471	0.00357	0.00281	0.00258	0.004785	0.00628	0.006155	0.004075	0.003325	0.004405	0.004745	0.002105	0.00164904	0.00349	-0.000405	-0.000988	-0.00146	-0.00412	0.00232	-0.00141	0.00201	-0.000203	-0.00103	8.35e-05	-0.000841	0.00183	-0.00311	-0.000508	-9.72e-07	-0.000359	0.000792	0.00067	-0.00144
46.7	0.002485	0.00224	0.002735	0.002445	0.00335	0.002955	0.004295	0.004345	0.000965738	0.00339	0.003045	0.00467	0.002385	0.00327	0.00423	0.00201985	0.00342	0.00161159	0.00273	0.00193	0.003565	0.0056	0.00279113	0.00245063	0.000265	0.00142288	0.00230311	0.000907486	0.00116498	0.00191357	0.00103	0.000481	-0.00175	-0.00173	1.21e-05	0.000941	0.0021	0.000432	-0.000714	0.000733	0.00208	0.00207	-0.000308	0.00077	0.00554	0.00123	0.002	-0.000282	-0.000314
46.8	0.00285732	0.00249	0.00206	0.0017485	0.00194722	0.00248	0.00365	0.002885	0.00140932	0.0036	0.0019494	0.00376888	0.00288	0.003125	0.00344	0.000851403	0.00254	0.00291	0.00265	0.00117607	0.00403	0.003925	0.00454	0.003305	0.001565	0.002635	0.001775	0.002525	0.00121359	0.00288194	0.00052	-0.00012	-0.003	-0.00308	0.00152	0.00102	0.00173	0.00176	-0.000632	0.000201	-0.000741	0.0016	-7.02e-05	0.000913	0.0019	-0.000109	0.000614	0.00054	-0.00131
46.9	0.000153489	0.00152079	0.000997917	0.00238	0.00117855	0.00277	0.002455	0.000945001	0.000857067	0.00234	0.000425332	0.00481	0.003325	0.00543	0.001475	0.00167304	0.002955	0.003445	0.00285	0.00315	0.003055	0.003315	0.00488	0.003135	0.00194	0.003765	0.003305	0.000525693	0.001665	0.00401	0.00137	0.000211	-0.00107	-0.00166	0.00154	0.00156	0.00365	0.000845	-0.00068	0.00181	0.00191	0.0021	0.000824	0.000271	0.000821	0.00127	0.000395	0.00209	-0.000481
47	0.00296657	0.00117034	0.00217	0.00215566	0.00258713	0.00224	0.00232	0.002635	0.003645	0.00324	0.00179075	0.004165	0.000247518	0.001925	0.00101433	0.000840133	0.00244518	0.00282	0.000467322	0.00122281	0.00223	0.00353158	0.004415	0.00186362	-0.000447844	0.00211392	0.00315	0.000615	-0.000549593	0.00136968	0.00186	4.98e-05	0.00081	-0.00257	0.000673	0.0012	0.00565	0.00359	0.00193	0.0018	0.00105	0.00334	0.00217	0.00107	0.00147	0.00201	0.00186	0.00152	0.00177
47.1	0.002375	0.0013393	0.00233	0.001565	0.001825	0.002855	0.003675	0.00196	0.00205	0.00271	0.00073753	0.00274872	0.00232556	0.00213963	-3.84e-05	0.000801571	0.00163	0.00228	0.000665	-0.00032	0.003505	0.00465	0.00401	0.00135	4.5e-05	0.00219141	0.003235	0.00187	-0.00125066	0.00122089	0.00054	-0.00218	-0.0012	-0.0016	-0.00182	0.000258	0.00377	0.000704	-0.00138	0.000348	0.000677	-0.000369	-0.000187	-0.00178	0.00108	0.000822	0.000777	9.68e-05	-0.000512
47.2	0.003885	0.00168353	0.002435	0.00437	0.002785	0.00323	0.0042	0.00296	0.002295	0.003685	0.00325	0.00146377	0.002685	0.00250665	0.001442	0.003375	0.00198667	0.00245	0.00125879	0.00151762	0.00464	0.00471	0.003095	0.00215	0.000145	0.0019	0.00209342	0.00177	0.000836777	0.00147116	0.00133	0.00143	-0.000763	-0.000428	-0.00037	0.00113	0.00596	0.00372	-0.000224	0.0018	0.00147	0.00317	0.0012	0.00116	0.00169	0.00272	0.00113	0.00116	0.00197
47.3	0.00344	0.001595	0.00169331	0.00371	0.00263	0.00209	0.003205	0.003385	0.00392	0.00441	0.00422	0.00229626	0.002365	0.0026	0.000520146	0.0025211	0.000595629	0.002285	0.002195	0.00156845	0.00191494	0.00253113	0.003025	0.00138553	5.25e-05	0.00317	0.002455	2.9e-05	5.36e-05	-0.000505979	0.00222	0.000601	0.000646	0.000367	-0.000165	0.000894	0.00621	0.00303	0.000163	0.003	0.000604	0.00406	-0.000149	0.000667	0.00227	0.00184	0.00153	0.00118	0.000517
47.4	0.00207	0.00150704	0.000992304	0.00218769	0.00215128	0.002345	0.003055	0.00236	0.00362	0.002835	0.00139	0.003595	0.003095	0.00464	0.00198124	0.00268	0.00326	0.003645	0.0016	0.00107718	0.00229	0.00423	0.004015	0.0053	0.00232432	0.00339	0.0027	0.00185141	0.000813598	0.00107175	0.000929	0.000138	-0.00103	-0.000656	0.000733	-0.000518	0.00377	0.00242	0.000107	0.000766	-2.69e-06	0.000807	-0.000436	0.000135	0.00187	0.000738	0.00213	0.000608	0.000134
47.5	0.00215913	0.00110056	0.000705	0.00151228	0.00205424	0.00121149	0.00176272	0.00237	0.00145522	0.00323	0.00124062	0.00322	0.00183	0.00178	0.00091834	0.00118845	0.00184223	0.00217941	0.00163	-0.000513289	0.003015	0.00376604	0.00235	0.003115	0.00178165	0.00218	0.00373	0.002285	-7.8209e-05	0.00104485	0.00089	0.000363	-0.00199	0.000696	-0.000491	0.00181	0.00375	0.00201	0.000674	0.000904	0.00128	0.00135	0.000939	0.000388	0.00115	0.00242	0.00245	0.00162	0.00059
47.6	0.002325	0.00177	0.000659705	0.00383	0.001995	0.000987279	0.00161	0.00235	0.00116946	0.00333	0.00206	0.00209768	0.00146211	0.002715	0.00057868	0.00157	0.00117467	0.0020623	0.00169081	-0.000175792	0.00180793	0.00457045	0.003225	0.00154729	0.000123856	0.00127214	0.00158668	0.000145	-0.00083	0.00277	0.00262	0.00245	0.000363	-0.00117	0.00159	0.00252	0.00638	0.00351	-0.000412	0.00244	0.00177	0.00348	0.00072	0.00204	0.00238	0.00303	0.00311	0.0022	0.00291
47.7	0.00358	0.00166924	0.002405	0.004185	0.00156734	0.002015	0.00119495	0.00214544	0.00203495	0.002635	0.000966581	0.00334215	0.00239	0.004695	0.00176614	0.000923387	0.00205982	0.002485	0.00295	0.00156098	0.00228	0.00586792	0.00413	2.8479e-05	-0.000245278	0.003165	0.002005	0.000117093	7.5e-05	0.003435	0.00331	0.00106	0.000817	-0.00127	0.00127	0.000975	0.00441	0.004	0.000769	0.00298	0.00203	0.00243	0.00211	0.000551	0.002	0.00242	0.00306	0.00137	0.000172
47.8	0.003545	0.003195	0.00367	0.0051	0.003235	0.00376	0.003885	0.00302548	0.003905	0.00498	0.003665	0.00222864	0.003905	0.00358	0.00246566	0.003035	0.00337	0.004345	0.002925	0.00134949	0.003345	0.00603	0.005775	0.004365	0.00099148	0.003335	0.0029	0.000902419	0.000247027	0.00369	0.00344	0.00121	0.000417	-0.000521	0.00134	0.00189	0.00505	0.00191	0.0017	0.00262	0.00158	0.00234	0.00151	0.0016	0.00197	0.00331	0.0023	0.00282	0.00199
47.9	0.003055	0.00234	0.003175	0.00335	0.0033	0.00297	0.00332	0.00391	0.0020785	0.004425	0.00262	0.00203901	0.005515	0.00236554	0.0021795	0.00253081	0.00455	0.0031	0.00303866	0.001205	0.00323671	0.004455	0.006745	0.004795	0.00308496	0.00412	0.004875	0.00236174	0.000795279	0.003285	0.00473	0.000572	-9.52e-05	0.00242	0.00176	0.00334	0.00541	0.00255	0.00269	0.00358	0.00273	0.00364	0.00353	0.00194	0.00323	0.00348	0.0023	0.00366	0.00241
48	0.00392	0.002334	0.00413	0.00428	0.002495	0.003935	0.00426	0.004	0.00385	0.00463	0.002955	0.00042314	0.003675	0.00332	0.00201	0.000811521	0.00337	0.003715	0.00309	-0.000605	0.00227	0.00503447	0.00405	0.00493	-0.000681505	0.00305	0.00285	0.002175	0.000681237	0.00381	0.00339	0.00143	0.00012	-0.00147	0.0014	0.00251	0.00197	0.00281	0.000615	0.0019	0.00278	0.00212	0.00191	0.00128	0.00327	0.00299	0.00233	0.00171	0.00114
48.1	0.002635	0.00190018	0.003085	0.003045	0.00140574	0.003605	0.004985	0.00397017	0.00345415	0.00463	0.00154759	0.0021	0.003095	0.00418	0.00232	0.00160924	0.003715	0.0041	0.001905	-0.000470037	0.00223	0.0050255	0.005235	0.002845	0.000893561	0.00478	0.00317	0.002435	0.00169	0.00315	0.00451	0.00143	0.000837	-0.00207	0.00354	0.0021	0.00407	0.00292	0.00111	0.00412	0.00431	0.00412	0.00193	0.00292	0.00378	0.00223	0.00405	0.00389	0.00184
48.2	0.005215	0.004235	0.00383	0.00531	0.004245	0.004635	0.006515	0.00584	0.005735	0.006045	0.003	0.007055	0.005025	0.007175	0.00363	0.0028	0.005555	0.00601	0.00369	0.00399326	0.00556	0.007985	0.007715	0.00555	0.00337	0.007345	0.00525	0.003339	0.00156	0.004805	0.00444	0.00376	0.000747	0.000573	0.00371	0.00406	0.00653	0.00352	0.0036	0.00481	0.00381	0.00501	0.00321	0.00405	0.00436	0.00311	0.0043	0.00357	0.00355
48.3	0.004085	0.00389	0.003745	0.00516	0.003955	0.004275	0.00586	0.005815	0.005935	0.007025	0.002275	0.00452	0.00385	0.003475	0.000468276	0.002305	0.00265	0.00342	0.001805	0.00121587	0.00356	0.00633	0.00602	0.004345	0.00144054	0.00395	0.00511	0.000691878	0.0013	0.00425	0.00627	0.00318	0.00178	0.000674	0.00457	0.00406	0.00609	0.00604	0.00335	0.00673	0.00373	0.00611	0.0066	0.00598	0.0038	0.00481	0.00619	0.00546	0.00459
48.4	0.00423	0.003585	0.00371	0.005745	0.003675	0.00491	0.004975	0.00452	0.00388	0.006775	0.00133	0.007005	0.004975	0.00433	0.002365	0.004315	0.0042	0.005195	0.00423	0.00194616	0.004025	0.00948	0.008185	0.00808	0.00101928	0.005605	0.00672	0.00138734	0.00189	0.005585	0.00546	0.00211	-2.49e-05	-0.000611	0.00428	0.00318	0.00512	0.00249	0.00297	0.00393	0.00281	0.00319	0.00455	0.00355	0.00246	0.00342	0.00452	0.00569	0.00248
48.5	0.005295	0.00364	0.003815	0.005965	0.002525	0.00411	0.0064	0.00622	0.0039	0.005755	0.00417	0.0083	0.006105	0.00763	0.003545	0.005025	0.00601	0.00561	0.005045	0.003005	0.006275	0.010045	0.00984	0.00743	0.003055	0.00608	0.007385	0.00288	0.002685	0.005625	0.00714	0.00375	0.00215	0.00136	0.00467	0.00523	0.0093	0.00498	0.00331	0.00722	0.00454	0.00657	0.00558	0.00367	0.00277	0.00467	0.00611	0.00687	0.0051
48.6	0.005605	0.002575	0.00418	0.00705	0.00234	0.005295	0.006645	0.006355	0.003645	0.00772	0.00176478	0.00563	0.00636	0.007485	0.003855	0.00348	0.00377	0.005515	0.004945	0.002645	0.00644	0.009865	0.00916	0.006485	0.003625	0.00624	0.007595	0.003475	0.002555	0.00556	0.00596	0.00405	0.00203	0.00179	0.00431	0.00689	0.0083	0.00826	0.00358	0.00863	0.00454	0.00747	0.00601	0.00502	0.00469	0.00629	0.00799	0.00818	0.00632
48.7	0.00677	0.004555	0.005365	0.00791	0.00548	0.005915	0.006845	0.00931	0.0077	0.009255	0.003375	0.00852	0.008385	0.00779	0.005505	0.007105	0.00681	0.007385	0.00688	0.00499	0.008715	0.01256	0.01287	0.010855	0.005425	0.008565	0.00927	0.00431	0.00456	0.00855	0.0091	0.00714	0.00154	0.00388	0.00382	0.00472	0.01	0.00611	0.00402	0.00858	0.00409	0.00659	0.007	0.00581	0.00485	0.00705	0.00727	0.00691	0.00635
48.8	0.00764	0.00436	0.00663	0.007725	0.005305	0.007725	0.007935	0.00932	0.007145	0.010385	0.003405	0.009465	0.009165	0.00906	0.006715	0.00702	0.00863	0.008135	0.00819	0.006335	0.01002	0.01378	0.01428	0.010855	0.00621	0.009475	0.01081	0.006295	0.006175	0.011155	0.01087	0.0059	0.00203	0.00247	0.00525	0.00577	0.0077	0.00761	0.00264	0.00716	0.00413	0.00782	0.00701	0.00518	0.00765	0.0071	0.00911	0.00675	0.00585
48.9	0.00808	0.00596	0.00601	0.00956	0.00605	0.00713	0.00901	0.01178	0.00871	0.011355	0.0044	0.01008	0.010425	0.011375	0.00717	0.008495	0.008995	0.00998	0.009555	0.00558	0.009435	0.01539	0.013545	0.0116	0.005535	0.010035	0.011315	0.007945	0.00658	0.01046	0.00936	0.00734	0.0026	0.004	0.00663	0.00857	0.01086	0.00951	0.00726	0.01175	0.00591	0.00839	0.0091	0.0064	0.00772	0.00874	0.00985	0.00809	0.01013
49	0.008745	0.005875	0.00764	0.009455	0.00633	0.007305	0.010075	0.01214	0.009815	0.009805	0.00572	0.010235	0.009975	0.01147	0.00704	0.008805	0.00901	0.01051	0.00846	0.00619	0.010355	0.015735	0.014105	0.011965	0.004695	0.00971	0.01206	0.005035	0.006115	0.011975	0.00895	0.00838	0.00397	0.00426	0.00574	0.00951	0.00827	0.00773	0.00676	0.01072	0.00703	0.00689	0.00918	0.00616	0.00718	0.00791	0.01046	0.00955	0.00797
49.1	0.009235	0.006215	0.008665	0.01157	0.00587	0.007275	0.010775	0.013315	0.00893	0.01275	0.0057	0.014005	0.00961	0.013055	0.007235	0.00961	0.01084	0.01019	0.009505	0.007135	0.01223	0.01766	0.015795	0.01323	0.006545	0.01034	0.01287	0.006025	0.00662	0.012335	0.00885	0.00955	0.00555	0.00359	0.00604	0.00851	0.00896	0.01062	0.00755	0.01171	0.0056	0.00665	0.00966	0.00644	0.00376	0.00768	0.01219	0.01063	0.01019
49.2	0.00925	0.006935	0.00808	0.00951	0.006925	0.007715	0.010935	0.01234	0.00998	0.011965	0.00537	0.013075	0.00987	0.013895	0.0099	0.010005	0.00996	0.011555	0.01097	0.00871	0.012005	0.01741	0.01736	0.01429	0.007185	0.011085	0.0134	0.00723	0.008675	0.012455	0.0115	0.01031	0.00392	0.0055	0.00685	0.01001	0.01026	0.00761	0.00794	0.01133	0.00755	0.00925	0.01048	0.00725	0.00831	0.00908	0.01172	0.01107	0.0091
49.3	0.008615	0.00596	0.008	0.010935	0.00683	0.008595	0.010795	0.011835	0.01006	0.01363	0.00643	0.01419	0.009355	0.01093	0.00913	0.009475	0.009965	0.011895	0.0108	0.007865	0.0095	0.016465	0.015815	0.015045	0.007375	0.01132	0.01437	0.006415	0.006945	0.011975	0.00951	0.00971	0.00383	0.00273	0.00664	0.01041	0.00941	0.00788	0.00859	0.01106	0.00723	0.00978	0.00994	0.00811	0.00861	0.00997	0.01262	0.01162	0.01021
49.4	0.011975	0.007245	0.01034	0.01344	0.00698	0.00959	0.013465	0.01314	0.012585	0.014735	0.006205	0.01079	0.01081	0.011645	0.007225	0.00966	0.009285	0.00993	0.01036	0.005775	0.0102	0.01653	0.013165	0.01272	0.006655	0.01007	0.013455	0.0054	0.004595	0.01239	0.01303	0.01254	0.00461	0.00535	0.00744	0.00968	0.01211	0.01042	0.0095	0.01432	0.00681	0.01096	0.01049	0.00791	0.0088	0.00943	0.01458	0.01318	0.01044
49.5	0.01095	0.008365	0.011535	0.015205	0.008775	0.010185	0.01233	0.0157	0.01216	0.01515	0.006795	0.015715	0.013465	0.014765	0.00867	0.012595	0.010665	0.01213	0.011025	0.0087	0.01301	0.02146	0.01812	0.017185	0.007895	0.013615	0.01507	0.007725	0.00599	0.015955	0.01558	0.01227	0.00613	0.0056	0.00944	0.01108	0.01152	0.01139	0.00985	0.01677	0.00774	0.01029	0.0139	0.00793	0.01175	0.01151	0.01455	0.01332	0.01231
49.6	0.011345	0.00734	0.011875	0.016705	0.008285	0.01064	0.01374	0.016355	0.013145	0.01639	0.006865	0.01608	0.01419	0.01658	0.011045	0.01307	0.01297	0.012545	0.011565	0.008875	0.01277	0.02174	0.020155	0.01769	0.00982	0.013575	0.017765	0.00931	0.00926	0.015335	0.01528	0.0131	0.00578	0.00749	0.01012	0.01374	0.01347	0.0105	0.01021	0.01825	0.0085	0.01178	0.0142	0.00952	0.01305	0.01202	0.01446	0.01394	0.01474
49.7	0.01118	0.007775	0.011835	0.016995	0.00847	0.01148	0.014875	0.017135	0.013	0.018205	0.006205	0.019365	0.015085	0.016325	0.010715	0.013305	0.01372	0.013555	0.012865	0.009645	0.012945	0.0209	0.02142	0.018345	0.01044	0.01527	0.017875	0.009735	0.00928	0.0164	0.01666	0.0131	0.00676	0.00377	0.00985	0.01373	0.01418	0.01424	0.01081	0.01688	0.00914	0.01133	0.01415	0.00911	0.01054	0.01251	0.01674	0.01588	0.0149
49.8	0.013225	0.008665	0.01327	0.017605	0.00859	0.01278	0.0161	0.017805	0.01381	0.01805	0.009465	0.01456	0.014745	0.015525	0.009905	0.012475	0.01199	0.01317	0.013355	0.00978	0.01308	0.02118	0.01993	0.017755	0.00968	0.013865	0.018045	0.00869	0.007815	0.015825	0.01669	0.0147	0.00779	0.00469	0.01134	0.01512	0.01627	0.01377	0.01344	0.01989	0.00812	0.01374	0.01546	0.01142	0.01074	0.01385	0.01641	0.01685	0.01441
49.9	0.0153	0.010665	0.01573	0.02038	0.01069	0.014095	0.017795	0.02175	0.015205	0.01999	0.01074	0.014795	0.015245	0.01633	0.01012	0.013595	0.01251	0.014355	0.011795	0.01008	0.01264	0.0236	0.020305	0.01823	0.008285	0.01465	0.0178	0.007155	0.007835	0.015905	0.0172	0.01457	0.0076	0.00501	0.00979	0.01471	0.01663	0.0143	0.01237	0.01782	0.01007	0.01381	0.01667	0.01221	0.01092	0.01282	0.01694	0.01684	0.01629
50	0.01512	0.010045	0.014565	0.02037	0.010335	0.014195	0.017195	0.02191	0.01418	0.020065	0.00945	0.01954	0.01768	0.019685	0.013225	0.015325	0.015575	0.01431	0.013815	0.01288	0.016335	0.02632	0.023965	0.022575	0.010965	0.01719	0.0213	0.009115	0.012625	0.020435	0.0165	0.01651	0.00853	0.00891	0.01161	0.01381	0.01604	0.01673	0.01266	0.01952	0.00854	0.01411	0.01812	0.01221	0.01166	0.01381	0.01756	0.01791	0.01754
50.1	0.015655	0.011825	0.01616	0.022445	0.011745	0.01519	0.0197	0.02297	0.017935	0.02145	0.01169	0.01774	0.01805	0.018335	0.0122	0.01419	0.015565	0.015875	0.01351	0.012345	0.01471	0.026775	0.023965	0.023255	0.01093	0.01548	0.02111	0.010385	0.00969	0.018205	0.01841	0.0181	0.00869	0.00782	0.01239	0.01399	0.01784	0.01599	0.01413	0.02131	0.00968	0.0142	0.01801	0.01313	0.01364	0.01472	0.01895	0.02006	0.01839
50.2	0.01732	0.011805	0.018295	0.023255	0.01106	0.015935	0.02066	0.02455	0.01909	0.024345	0.012125	0.0202	0.01773	0.019375	0.01151	0.014585	0.01379	0.016885	0.014585	0.011905	0.015915	0.026225	0.02291	0.02176	0.010775	0.014645	0.020575	0.010205	0.008435	0.018505	0.01955	0.01793	0.00895	0.00737	0.01359	0.01382	0.01921	0.01687	0.01499	0.02216	0.0099	0.01551	0.01823	0.01389	0.01456	0.01601	0.01974	0.019	0.01721
50.3	0.01596	0.01178	0.018145	0.021895	0.01235	0.015325	0.019555	0.02428	0.018575	0.02328	0.01071	0.02042	0.01859	0.01982	0.01407	0.016755	0.016665	0.017455	0.01542	0.013365	0.01567	0.02898	0.026685	0.024935	0.014145	0.01804	0.024445	0.010925	0.01032	0.01934	0.02168	0.01914	0.01063	0.00746	0.01583	0.0184	0.02253	0.01669	0.01702	0.02561	0.01265	0.01899	0.02116	0.01534	0.01487	0.01787	0.02298	0.02182	0.02146
50.4	0.017935	0.012125	0.02023	0.02545	0.013	0.01658	0.0223	0.027505	0.020135	0.024505	0.013485	0.016285	0.01717	0.017475	0.013015	0.015095	0.014115	0.01551	0.014285	0.010335	0.014255	0.027205	0.02567	0.02345	0.010915	0.01675	0.02149	0.01037	0.00863	0.01782	0.02018	0.01937	0.0109	0.00582	0.01396	0.01976	0.02189	0.01688	0.01538	0.02577	0.01297	0.01887	0.01999	0.01579	0.01759	0.01846	0.0225	0.02198	0.02082
50.5	0.018	0.01225	0.01942	0.024525	0.01063	0.01668	0.021115	0.02734	0.01913	0.02499	0.01343	0.018375	0.019505	0.018205	0.013215	0.01578	0.01542	0.01797	0.015725	0.010595	0.01532	0.02939	0.02592	0.025055	0.011975	0.017565	0.022375	0.008985	0.010025	0.01793	0.02182	0.01844	0.00861	0.00713	0.01524	0.01753	0.02143	0.01749	0.01628	0.02574	0.01121	0.01552	0.01787	0.01391	0.01677	0.0186	0.02233	0.0213	0.01894
50.6	0.019005	0.010415	0.01926	0.02372	0.0107	0.016005	0.021885	0.02743	0.018305	0.02416	0.013205	0.017095	0.01877	0.019885	0.013	0.01516	0.0157	0.01612	0.01539	0.01254	0.016055	0.02849	0.0261	0.025305	0.010545	0.01867	0.02297	0.01106	0.009595	0.019845	0.02261	0.0196	0.01026	0.00808	0.01302	0.01698	0.02062	0.01424	0.0156	0.02652	0.01107	0.01758	0.0201	0.01322	0.01566	0.01858	0.02165	0.02391	0.02036
50.7	0.019835	0.012295	0.020905	0.025145	0.01052	0.01674	0.02266	0.027525	0.02081	0.0256	0.01468	0.019495	0.02125	0.02046	0.01321	0.017195	0.018335	0.016615	0.017915	0.01334	0.018075	0.028065	0.027905	0.02689	0.013015	0.01883	0.025155	0.010665	0.010115	0.02096	0.02225	0.01989	0.0102	0.00935	0.01447	0.01924	0.02322	0.01764	0.01542	0.02727	0.01331	0.01811	0.02161	0.01493	0.01797	0.01739	0.02198	0.02454	0.02033
50.8	0.021485	0.01353	0.022415	0.025715	0.01295	0.0178	0.02314	0.02676	0.020895	0.02747	0.014165	0.023515	0.02103	0.02034	0.01442	0.01768	0.01934	0.01946	0.01771	0.01468	0.019075	0.031585	0.03006	0.027955	0.013535	0.021345	0.025975	0.012325	0.01078	0.022675	0.02295	0.02129	0.01035	0.00939	0.01623	0.02047	0.02396	0.01774	0.01617	0.02837	0.01541	0.01864	0.02107	0.01553	0.02036	0.01901	0.02384	0.02441	0.02146
50.9	0.02046	0.012985	0.022575	0.02481	0.011885	0.017575	0.022705	0.028735	0.020735	0.02579	0.014055	0.02291	0.021185	0.02062	0.01384	0.016465	0.01696	0.01992	0.016405	0.01473	0.01669	0.0317	0.028345	0.026785	0.01293	0.019265	0.024455	0.012015	0.01058	0.02073	0.02089	0.02074	0.01138	0.01042	0.01315	0.01883	0.02124	0.01673	0.01505	0.02755	0.01468	0.01783	0.01963	0.01345	0.01773	0.0167	0.02109	0.02409	0.02041
51	0.02086	0.013955	0.02352	0.02601	0.0128	0.017385	0.02418	0.028375	0.020985	0.028165	0.01629	0.025515	0.023135	0.023305	0.014855	0.018855	0.01759	0.021315	0.020705	0.015955	0.019805	0.033325	0.031285	0.029415	0.014535	0.02042	0.026735	0.01489	0.01341	0.02461	0.02241	0.02179	0.01164	0.00968	0.01432	0.02004	0.02293	0.01962	0.01756	0.02757	0.01423	0.01868	0.02167	0.01632	0.01817	0.01819	0.02261	0.02497	0.02218
51.1	0.02064	0.01374	0.02523	0.026615	0.013125	0.019275	0.024155	0.02952	0.02118	0.02752	0.016495	0.02796	0.02639	0.028045	0.018605	0.02105	0.021855	0.02189	0.02378	0.017865	0.02423	0.036025	0.033265	0.032925	0.017575	0.02461	0.028945	0.016625	0.01538	0.026435	0.02159	0.02028	0.01097	0.00933	0.01359	0.01883	0.02086	0.01712	0.01543	0.0275	0.01311	0.01658	0.02041	0.01489	0.01959	0.01879	0.02227	0.0234	0.02041
51.2	0.01993	0.01384	0.024315	0.02656	0.01223	0.01859	0.023325	0.028625	0.022795	0.0282	0.01539	0.026045	0.02574	0.02731	0.01828	0.02058	0.020695	0.022225	0.02186	0.01685	0.02277	0.035035	0.03378	0.031695	0.015985	0.02266	0.028465	0.01424	0.01357	0.02483	0.02225	0.0213	0.01227	0.01014	0.01524	0.01824	0.02477	0.01889	0.01625	0.02932	0.01453	0.0183	0.02132	0.01556	0.0209	0.01812	0.02368	0.02453	0.02125
51.3	0.02087	0.01303	0.02384	0.026215	0.01412	0.020155	0.02379	0.030795	0.02278	0.02866	0.016395	0.023985	0.02427	0.02585	0.01659	0.01908	0.02006	0.020965	0.02065	0.016475	0.020255	0.032755	0.03102	0.03239	0.016315	0.02177	0.0268	0.012405	0.01448	0.023665	0.02191	0.02017	0.01137	0.0108	0.01734	0.01861	0.0245	0.01865	0.01566	0.0284	0.01372	0.01941	0.02242	0.01536	0.02202	0.01813	0.02357	0.02552	0.0213
51.4	0.020145	0.01287	0.0243	0.02682	0.01249	0.019575	0.022855	0.02833	0.022125	0.027365	0.01619	0.023925	0.024965	0.02436	0.01728	0.019605	0.02021	0.02275	0.019875	0.017205	0.020555	0.034625	0.03346	0.03318	0.017725	0.023355	0.02831	0.01483	0.016205	0.02528	0.0226	0.02218	0.01256	0.0111	0.01579	0.01932	0.02353	0.01824	0.01812	0.03028	0.01507	0.02081	0.02325	0.017	0.02073	0.02125	0.02384	0.02599	0.02237
51.5	0.019935	0.01342	0.02596	0.02613	0.01196	0.01934	0.0227	0.02692	0.020225	0.027375	0.01699	0.02489	0.024325	0.026005	0.01624	0.020205	0.0208	0.020845	0.02076	0.01716	0.020895	0.034835	0.032485	0.03002	0.01713	0.023225	0.028165	0.0156	0.01491	0.024565	0.02174	0.02027	0.0129	0.01097	0.01703	0.02036	0.02221	0.01789	0.01742	0.02845	0.01608	0.02047	0.02294	0.0162	0.02246	0.02081	0.02247	0.02662	0.0218
51.6	0.02108	0.01503	0.02527	0.02731	0.01541	0.020625	0.023865	0.02738	0.02148	0.029415	0.017625	0.02404	0.02565	0.025845	0.0171	0.020925	0.020745	0.02136	0.020915	0.017385	0.02332	0.034	0.030775	0.030735	0.016045	0.024275	0.028045	0.014715	0.013535	0.02344	0.01931	0.01892	0.01379	0.01027	0.01782	0.02015	0.02125	0.01958	0.01625	0.02888	0.01251	0.02064	0.02246	0.01548	0.02296	0.02156	0.02455	0.02466	0.01947
51.7	0.02126	0.0145	0.02485	0.027625	0.0145	0.02104	0.022615	0.02532	0.02151	0.027695	0.017725	0.024075	0.02551	0.025215	0.015475	0.019555	0.0188	0.02175	0.02066	0.017225	0.02273	0.03317	0.03015	0.030585	0.016205	0.021665	0.027565	0.01453	0.014475	0.02403	0.01891	0.01863	0.01138	0.01151	0.01661	0.01821	0.01956	0.01663	0.014	0.02561	0.01375	0.01774	0.0207	0.01484	0.02295	0.01914	0.02186	0.02268	0.01966
51.8	0.019065	0.01339	0.02484	0.02653	0.013315	0.02021	0.023365	0.027475	0.02102	0.0276	0.01839	0.02618	0.0263	0.026975	0.01634	0.01883	0.019795	0.02212	0.01922	0.01702	0.020995	0.032425	0.03206	0.03159	0.01744	0.022135	0.027125	0.01512	0.015145	0.02509	0.01964	0.01987	0.01315	0.01046	0.01423	0.01872	0.0211	0.01924	0.01501	0.02716	0.01356	0.01847	0.01999	0.01396	0.0209	0.01817	0.02227	0.02299	0.02026
51.9	0.020865	0.01398	0.02443	0.025275	0.015195	0.020955	0.022825	0.028925	0.0197	0.027225	0.01828	0.02373	0.02499	0.025135	0.014775	0.0193	0.01938	0.02008	0.020035	0.01561	0.020555	0.03249	0.03182	0.029385	0.017835	0.021975	0.026465	0.015625	0.01424	0.022705	0.0193	0.02066	0.01186	0.0121	0.01564	0.01724	0.02	0.0166	0.01586	0.02615	0.0134	0.01885	0.02062	0.01491	0.02306	0.01917	0.02178	0.0241	0.02082
52	0.01808	0.01271	0.02417	0.02519	0.01364	0.01999	0.021265	0.02642	0.01925	0.025395	0.01649	0.0221	0.025025	0.024685	0.015575	0.01832	0.01936	0.019665	0.02022	0.01618	0.020395	0.031485	0.03142	0.030355	0.017285	0.020275	0.026105	0.014005	0.012915	0.02467	0.01829	0.02016	0.01185	0.00968	0.01522	0.01626	0.01877	0.01634	0.01527	0.02615	0.0135	0.01565	0.01926	0.01459	0.02101	0.01682	0.02042	0.02259	0.01913
52.1	0.0156	0.009955	0.02205	0.02122	0.011235	0.017275	0.019195	0.02256	0.016735	0.024655	0.015255	0.02261	0.024085	0.024085	0.01403	0.01835	0.018355	0.0197	0.019465	0.016905	0.019	0.02977	0.028835	0.026375	0.017725	0.01917	0.02349	0.01511	0.01424	0.02207	0.01866	0.01962	0.01295	0.01274	0.0168	0.01664	0.02006	0.01648	0.01513	0.02543	0.01191	0.018	0.02008	0.015	0.02245	0.01736	0.02147	0.02379	0.01932
52.2	0.016835	0.01143	0.02256	0.021355	0.01159	0.017075	0.017745	0.021555	0.01693	0.02353	0.01588	0.01896	0.022905	0.01981	0.011845	0.016195	0.016925	0.01747	0.015705	0.013555	0.01864	0.0249	0.0279	0.026455	0.0139	0.018145	0.02269	0.013515	0.01153	0.019065	0.01731	0.01625	0.01198	0.01266	0.01493	0.01539	0.01845	0.0166	0.01288	0.02337	0.01065	0.01686	0.01704	0.0137	0.02282	0.0162	0.0186	0.02093	0.01597
52.3	0.01627	0.011845	0.02146	0.020365	0.011515	0.017095	0.0175	0.021405	0.014785	0.02265	0.014855	0.02362	0.02421	0.023385	0.0129	0.017785	0.01756	0.018325	0.01789	0.01432	0.019315	0.027275	0.029555	0.02695	0.01516	0.019205	0.025435	0.013575	0.014065	0.021765	0.01731	0.01554	0.01067	0.00901	0.01363	0.01252	0.01533	0.01435	0.01229	0.02205	0.01048	0.01369	0.01649	0.01248	0.01888	0.01503	0.01654	0.01833	0.01648
52.4	0.016685	0.01323	0.021185	0.020825	0.01183	0.018485	0.018095	0.022885	0.01635	0.02455	0.014695	0.021485	0.023515	0.022505	0.012445	0.016455	0.016745	0.01836	0.017325	0.015205	0.01892	0.02595	0.029455	0.026085	0.015385	0.019705	0.02264	0.01302	0.013135	0.02248	0.01572	0.01453	0.01072	0.01118	0.01274	0.01394	0.01368	0.01251	0.01148	0.0209	0.01118	0.01687	0.01509	0.01126	0.02127	0.01426	0.01638	0.01892	0.01673
52.5	0.01521	0.013075	0.02118	0.018765	0.011325	0.01723	0.01482	0.02098	0.016055	0.02158	0.01469	0.018725	0.021625	0.019765	0.011005	0.01462	0.014125	0.017085	0.01467	0.01304	0.01454	0.024535	0.02477	0.024235	0.013175	0.01517	0.0199	0.011655	0.009425	0.018555	0.0153	0.01511	0.01086	0.00946	0.01271	0.01628	0.01742	0.01301	0.01247	0.02115	0.00932	0.01555	0.01573	0.01217	0.0202	0.01531	0.01581	0.0171	0.0152
52.6	0.014865	0.01178	0.01903	0.01782	0.009545	0.015895	0.01386	0.019465	0.012485	0.020995	0.01314	0.01879	0.02163	0.018515	0.009725	0.014695	0.013585	0.016025	0.013515	0.013335	0.016095	0.023355	0.022765	0.023195	0.014695	0.01507	0.020085	0.010955	0.01083	0.01742	0.0168	0.01562	0.01283	0.01102	0.01527	0.01535	0.0194	0.01288	0.01369	0.02063	0.01072	0.0161	0.0161	0.0131	0.02186	0.01654	0.01674	0.018	0.01776
52.7	0.014045	0.011385	0.01888	0.01766	0.009245	0.016695	0.014265	0.0172	0.01169	0.01934	0.012975	0.020285	0.020365	0.018355	0.010505	0.015135	0.01444	0.015945	0.0143	0.011605	0.01774	0.023195	0.022875	0.02355	0.012655	0.014385	0.01909	0.01217	0.012825	0.017775	0.01567	0.01449	0.01391	0.00825	0.01179	0.01477	0.01643	0.01064	0.01073	0.0195	0.00821	0.01511	0.01655	0.01271	0.01962	0.01415	0.01581	0.01682	0.01544
52.8	0.014225	0.01127	0.01995	0.01778	0.01015	0.01748	0.014685	0.019615	0.01321	0.0209	0.014415	0.015285	0.019325	0.016375	0.008365	0.0134	0.01363	0.013035	0.0132	0.011435	0.01441	0.020255	0.020195	0.02049	0.01208	0.01418	0.01756	0.01132	0.01003	0.016245	0.01295	0.01331	0.00997	0.00992	0.01237	0.01156	0.01458	0.01271	0.01172	0.01939	0.00754	0.01344	0.0128	0.01028	0.01635	0.01332	0.01351	0.0159	0.01359
52.9	0.01501	0.01119	0.018805	0.016915	0.009175	0.016075	0.016175	0.01939	0.01174	0.020455	0.014475	0.01541	0.019	0.01583	0.00678	0.01274	0.010405	0.01322	0.013195	0.00931	0.013605	0.01779	0.018215	0.01845	0.01129	0.013455	0.016205	0.00925	0.009365	0.015045	0.01206	0.01196	0.01079	0.00867	0.01144	0.01233	0.01583	0.01349	0.01052	0.01733	0.00696	0.01256	0.01284	0.00975	0.01498	0.01394	0.0127	0.01575	0.01406
53	0.01369	0.010055	0.01665	0.016255	0.008315	0.01654	0.013045	0.017945	0.01079	0.018715	0.013415	0.014465	0.017955	0.016415	0.009535	0.012475	0.01187	0.01332	0.011705	0.01075	0.013135	0.019495	0.01964	0.018605	0.012905	0.013525	0.01574	0.00741	0.009425	0.017455	0.0107	0.01173	0.01031	0.00878	0.00977	0.00979	0.01272	0.01207	0.00836	0.01509	0.00583	0.01167	0.00921	0.0096	0.01419	0.01107	0.01157	0.01329	0.01251
53.1	0.012125	0.009815	0.015215	0.01429	0.00818	0.01571	0.01188	0.01542	0.010645	0.01738	0.01223	0.013555	0.01823	0.01494	0.007685	0.013	0.012065	0.013035	0.01149	0.008845	0.013455	0.0198	0.020265	0.018535	0.01409	0.012905	0.01612	0.009785	0.009865	0.01477	0.01005	0.01025	0.0087	0.00646	0.0102	0.00938	0.01362	0.00918	0.00892	0.01424	0.00422	0.01156	0.00972	0.00899	0.01368	0.01082	0.01155	0.01203	0.0115
53.2	0.01144	0.009735	0.013875	0.012715	0.006505	0.01498	0.012195	0.017655	0.00909	0.017085	0.01097	0.012315	0.017465	0.012135	0.007945	0.010055	0.010685	0.012135	0.01024	0.008155	0.012285	0.016605	0.01743	0.017455	0.010585	0.010695	0.015045	0.007495	0.0081	0.013365	0.00807	0.00961	0.00752	0.00611	0.00868	0.00948	0.01133	0.00907	0.00612	0.01407	0.00399	0.01014	0.0095	0.00739	0.0144	0.00986	0.00932	0.01203	0.01048
53.3	0.011025	0.00883	0.014525	0.01324	0.00697	0.014685	0.00995	0.01675	0.007905	0.015855	0.009475	0.014245	0.0185	0.01526	0.00768	0.01216	0.01133	0.01196	0.011435	0.00947	0.013655	0.016615	0.01963	0.01804	0.0101	0.012075	0.014395	0.00859	0.00897	0.015955	0.01175	0.01112	0.00979	0.0091	0.01241	0.00919	0.01253	0.00989	0.00819	0.01285	0.00482	0.01189	0.01042	0.00862	0.01432	0.01054	0.00993	0.01238	0.01095
53.4	0.013745	0.009785	0.013315	0.013105	0.00883	0.013215	0.01055	0.01678	0.009305	0.01604	0.01115	0.01416	0.017865	0.016475	0.0078	0.01263	0.01112	0.01243	0.011395	0.0094	0.01374	0.01639	0.020315	0.018045	0.010925	0.01181	0.01414	0.010075	0.00962	0.01538	0.01219	0.01165	0.01175	0.00846	0.01059	0.01068	0.01267	0.01106	0.00876	0.01318	0.00681	0.01105	0.01237	0.01007	0.01369	0.01125	0.00979	0.01402	0.01114
53.5	0.01172	0.00937	0.01242	0.012475	0.00749	0.01323	0.0095	0.01386	0.009655	0.01512	0.01021	0.01312	0.0173	0.013655	0.006135	0.01219	0.01099	0.01147	0.00998	0.007185	0.011455	0.016075	0.017925	0.017655	0.012375	0.011655	0.013245	0.006945	0.007445	0.013375	0.0117	0.01025	0.01085	0.00516	0.01137	0.01128	0.0112	0.01052	0.00811	0.0139	0.00597	0.00972	0.0104	0.00932	0.01466	0.01077	0.01028	0.01201	0.01062
53.6	0.01234	0.00881	0.012175	0.01331	0.00812	0.012345	0.00925	0.01222	0.007645	0.01596	0.010445	0.013875	0.01298	0.011835	0.00642	0.010735	0.010395	0.01091	0.009635	0.007115	0.00992	0.015595	0.01563	0.0166	0.009675	0.00943	0.013615	0.007295	0.007525	0.012825	0.01	0.01059	0.0092	0.00659	0.0103	0.01068	0.01138	0.00972	0.00997	0.01245	0.00486	0.00957	0.00947	0.00842	0.01341	0.01114	0.01004	0.00932	0.01156
53.7	0.01062	0.0074	0.011345	0.011005	0.00636	0.01115	0.008185	0.0121	0.006135	0.013595	0.00874	0.016365	0.014475	0.01253	0.005175	0.01068	0.009435	0.00982	0.00901	0.007205	0.011155	0.015075	0.017495	0.016175	0.008555	0.00992	0.01313	0.009295	0.009075	0.01355	0.00949	0.01043	0.01005	0.0061	0.00867	0.01011	0.01291	0.00999	0.00764	0.0136	0.00499	0.01059	0.01101	0.00888	0.01404	0.00985	0.0091	0.00994	0.01124
53.8	0.011275	0.0084	0.010165	0.0112	0.00717	0.011465	0.00879	0.013705	0.006485	0.014735	0.00931	0.015005	0.015375	0.015835	0.006165	0.011655	0.011675	0.010755	0.009905	0.00826	0.01282	0.016865	0.017895	0.01792	0.01081	0.011115	0.013595	0.009625	0.008735	0.01406	0.01219	0.01078	0.0111	0.00664	0.01135	0.01101	0.01292	0.00923	0.00865	0.01458	0.00465	0.01091	0.01012	0.00971	0.0132	0.01102	0.01137	0.01082	0.01094
53.9	0.010905	0.00821	0.010155	0.01105	0.006085	0.01192	0.00834	0.013335	0.00735	0.014145	0.007655	0.01172	0.01617	0.012845	0.006555	0.012435	0.010215	0.011775	0.010315	0.009555	0.01266	0.01749	0.016715	0.01604	0.012355	0.010125	0.01335	0.00787	0.00854	0.013255	0.01042	0.01064	0.01113	0.00553	0.00881	0.01024	0.01155	0.01097	0.00744	0.01234	0.00334	0.00858	0.00997	0.00897	0.01314	0.01075	0.01049	0.01003	0.01132
54	0.010305	0.010255	0.01087	0.01098	0.0073	0.013365	0.00882	0.014805	0.006785	0.01475	0.00868	0.011505	0.01663	0.013435	0.00654	0.011635	0.010705	0.01037	0.00948	0.009065	0.00966	0.015315	0.01588	0.0178	0.011315	0.009305	0.012285	0.00862	0.008915	0.012775	0.01225	0.01109	0.01224	0.00541	0.01036	0.01046	0.01236	0.01095	0.01053	0.01323	0.00277	0.0108	0.01127	0.0096	0.01313	0.01173	0.00948	0.0093	0.01266
54.1	0.0124	0.00937	0.01158	0.01234	0.007385	0.011965	0.01016	0.0132	0.006545	0.014845	0.008395	0.01129	0.01518	0.01283	0.006975	0.01129	0.009575	0.00941	0.009625	0.008555	0.011385	0.01798	0.016635	0.017435	0.01089	0.011175	0.01435	0.009035	0.009855	0.016175	0.0113	0.01143	0.01168	0.00872	0.01092	0.01171	0.01255	0.01145	0.00925	0.01151	0.00405	0.01171	0.01132	0.00902	0.01368	0.01076	0.00984	0.00982	0.01197
54.2	0.012065	0.00868	0.010785	0.010975	0.0076	0.01276	0.00985	0.01176	0.00674	0.013805	0.008975	0.01206	0.014885	0.01466	0.006685	0.01297	0.011055	0.01037	0.009945	0.008975	0.011415	0.01689	0.01723	0.015445	0.012635	0.010105	0.01261	0.008385	0.010225	0.01431	0.0092	0.00965	0.01206	0.0074	0.00904	0.00955	0.01055	0.01192	0.00869	0.01069	0.00391	0.00868	0.00958	0.00971	0.01183	0.00851	0.00862	0.00962	0.00995
54.3	0.012	0.009465	0.00788	0.010565	0.00798	0.01302	0.008295	0.01381	0.007615	0.015995	0.007835	0.01578	0.015235	0.015615	0.005965	0.0133	0.01087	0.010145	0.008465	0.00854	0.012365	0.01761	0.01886	0.01522	0.012725	0.00958	0.01157	0.006185	0.0101	0.014245	0.00913	0.00789	0.0099	0.00615	0.009	0.00925	0.0096	0.00967	0.00527	0.01006	0.00294	0.01017	0.01001	0.00742	0.01019	0.00819	0.0072	0.00869	0.01007
54.4	0.01131	0.008375	0.00921	0.01104	0.00796	0.01228	0.009315	0.0128	0.006885	0.013085	0.00819	0.01306	0.015115	0.01371	0.007345	0.012215	0.009575	0.008775	0.00963	0.008385	0.01126	0.014475	0.019665	0.014805	0.011445	0.00933	0.012595	0.007395	0.009815	0.01421	0.01273	0.01111	0.0127	0.00678	0.0117	0.00988	0.01072	0.01047	0.00787	0.01269	0.00222	0.01054	0.01202	0.00938	0.01427	0.01038	0.00943	0.00992	0.01206
54.5	0.01261	0.008805	0.01023	0.01338	0.009095	0.012895	0.010305	0.01745	0.008735	0.01519	0.008825	0.0171	0.018395	0.017125	0.00911	0.0134	0.01126	0.012245	0.010795	0.009415	0.014265	0.017585	0.020595	0.018505	0.012725	0.011665	0.01428	0.010915	0.01184	0.0154	0.01392	0.01276	0.01394	0.00705	0.01162	0.01254	0.01262	0.01172	0.00759	0.01114	0.00297	0.01158	0.01048	0.01024	0.01304	0.01155	0.01164	0.01054	0.01012
54.6	0.01114	0.007225	0.00829	0.00982	0.00752	0.011305	0.006675	0.01443	0.00691	0.01431	0.00668	0.014205	0.01899	0.01613	0.00814	0.0126	0.01137	0.010755	0.01149	0.01021	0.013165	0.01907	0.0188	0.017395	0.012955	0.01179	0.013515	0.01001	0.01193	0.017115	0.01413	0.01229	0.0134	0.01045	0.01265	0.01396	0.01387	0.01169	0.01054	0.01434	0.00442	0.01198	0.01086	0.01022	0.01452	0.00974	0.01138	0.0108	0.01245
54.7	0.012125	0.009445	0.008925	0.011755	0.00869	0.012545	0.008085	0.015445	0.006295	0.01441	0.007475	0.01355	0.017385	0.017225	0.007955	0.012285	0.01108	0.010815	0.01035	0.00846	0.01378	0.01885	0.0205	0.018315	0.01341	0.011375	0.014995	0.00827	0.010775	0.01509	0.01308	0.01343	0.01299	0.00955	0.01245	0.01412	0.01424	0.01143	0.01011	0.01316	0.00585	0.0112	0.01259	0.01116	0.01501	0.0123	0.01037	0.01123	0.01259
54.8	0.011035	0.008505	0.008025	0.012675	0.00786	0.011695	0.008085	0.013045	0.00589	0.01576	0.006535	0.017605	0.01798	0.016165	0.00989	0.014915	0.012315	0.011785	0.011545	0.00895	0.014085	0.018205	0.0228	0.01966	0.0142	0.01196	0.01619	0.009935	0.01259	0.016465	0.01241	0.01441	0.01327	0.00751	0.01281	0.01256	0.01129	0.01145	0.0096	0.01388	0.00609	0.0112	0.01214	0.01039	0.0127	0.01117	0.01029	0.01075	0.01207
54.9	0.01096	0.00902	0.009065	0.01349	0.008275	0.011735	0.00881	0.01389	0.00618	0.01411	0.00761	0.013575	0.015725	0.015685	0.0077	0.01264	0.009945	0.010095	0.00938	0.007695	0.01169	0.017915	0.01941	0.017685	0.0114	0.01095	0.01323	0.00897	0.01077	0.016035	0.0134	0.01401	0.01512	0.00927	0.01226	0.01284	0.01138	0.01275	0.00985	0.01379	0.00231	0.01247	0.01172	0.01007	0.01254	0.01211	0.01012	0.01085	0.01167
55	0.011455	0.008585	0.010075	0.0129	0.009355	0.012255	0.010565	0.014565	0.00759	0.0148	0.008185	0.010445	0.015675	0.01518	0.00596	0.012145	0.009785	0.00925	0.008575	0.00713	0.010445	0.01781	0.019	0.018805	0.01126	0.010735	0.014135	0.007785	0.01091	0.014585	0.01462	0.01541	0.01707	0.00931	0.01219	0.01313	0.01535	0.01267	0.01218	0.01696	0.00498	0.01414	0.01342	0.01122	0.01528	0.01395	0.01188	0.01268	0.01486
55.1	0.01426	0.009255	0.00957	0.014475	0.00852	0.01234	0.010165	0.017595	0.008665	0.01575	0.007295	0.01162	0.01757	0.017305	0.00705	0.014265	0.01035	0.0097	0.00963	0.00897	0.01225	0.02002	0.020545	0.01728	0.011185	0.010795	0.015105	0.006875	0.01298	0.015665	0.01275	0.01437	0.01454	0.00581	0.01181	0.01161	0.01348	0.01216	0.01137	0.01303	0.0037	0.01177	0.01263	0.01031	0.01324	0.01134	0.01175	0.01177	0.01411
55.2	0.01374	0.00894	0.01012	0.014165	0.008285	0.011985	0.010115	0.01699	0.00775	0.014465	0.007595	0.016485	0.018725	0.018735	0.009585	0.013955	0.01169	0.012145	0.011165	0.00919	0.01324	0.020335	0.02145	0.02005	0.01303	0.01122	0.01651	0.007885	0.01068	0.016335	0.01516	0.01531	0.01535	0.00672	0.01182	0.01332	0.01388	0.01222	0.0109	0.01516	0.00524	0.01276	0.01278	0.01129	0.01397	0.01184	0.01224	0.0125	0.01557
55.3	0.01365	0.00997	0.00895	0.01542	0.01092	0.01314	0.01186	0.017595	0.00888	0.017015	0.00942	0.014645	0.01694	0.01513	0.008155	0.012655	0.010355	0.010645	0.01059	0.0094	0.012695	0.01828	0.021665	0.018915	0.012605	0.012085	0.016205	0.00818	0.011365	0.0138	0.01456	0.01655	0.0179	0.00982	0.01301	0.01457	0.01547	0.01329	0.01324	0.01667	0.00788	0.01408	0.01385	0.01281	0.0152	0.014	0.01585	0.01211	0.01691
55.4	0.01348	0.00991	0.00891	0.0154	0.00924	0.013205	0.009435	0.01734	0.007415	0.01687	0.00797	0.01839	0.018875	0.01802	0.00838	0.01573	0.012055	0.012355	0.01228	0.010795	0.01434	0.0207	0.02312	0.020235	0.013135	0.013815	0.017045	0.009105	0.014325	0.018	0.01507	0.016	0.01674	0.00867	0.01414	0.01553	0.01684	0.01529	0.01248	0.01578	0.00532	0.01193	0.01435	0.01243	0.01376	0.01361	0.01443	0.01342	0.01715
55.5	0.014665	0.010165	0.009775	0.01729	0.010665	0.013465	0.012335	0.01885	0.009655	0.017745	0.010905	0.018555	0.019465	0.01824	0.01007	0.016005	0.01401	0.012305	0.013505	0.01027	0.01557	0.021315	0.022505	0.02043	0.01583	0.01444	0.016575	0.00809	0.01486	0.018665	0.01709	0.01754	0.01731	0.01069	0.0158	0.01628	0.01656	0.01417	0.01432	0.01857	0.00569	0.01445	0.01511	0.01397	0.01563	0.01299	0.014	0.01316	0.0156
55.6	0.015745	0.01116	0.0105	0.017695	0.011575	0.01459	0.012295	0.01903	0.011705	0.018315	0.010505	0.01459	0.01707	0.01805	0.00862	0.01464	0.01088	0.01091	0.012005	0.009345	0.013235	0.02054	0.02061	0.01949	0.012455	0.01233	0.015375	0.006605	0.014	0.016585	0.01952	0.02092	0.02062	0.01307	0.01823	0.01736	0.01849	0.01658	0.017	0.01922	0.00865	0.01714	0.01864	0.01614	0.01916	0.01706	0.01676	0.01506	0.01748
55.7	0.01581	0.01158	0.011425	0.017805	0.010895	0.0155	0.012545	0.01987	0.00912	0.0196	0.01148	0.013745	0.018	0.017535	0.007885	0.0146	0.010945	0.01238	0.01215	0.00983	0.013515	0.02141	0.02207	0.02011	0.01317	0.011975	0.01552	0.008305	0.011975	0.0171	0.0183	0.0184	0.02019	0.01164	0.01686	0.01614	0.01744	0.01545	0.01849	0.01948	0.00797	0.01597	0.0176	0.01529	0.01644	0.01645	0.01472	0.01489	0.01769
55.8	0.017225	0.01224	0.011755	0.019595	0.012075	0.01645	0.014	0.021045	0.012035	0.018385	0.011275	0.01508	0.0197	0.01876	0.00938	0.016415	0.012315	0.012575	0.012415	0.01031	0.01382	0.022295	0.023635	0.02187	0.014355	0.014645	0.01774	0.008245	0.01371	0.018045	0.01874	0.02021	0.02148	0.01343	0.0193	0.01729	0.01866	0.01819	0.01678	0.02157	0.00975	0.01712	0.01826	0.01714	0.01838	0.01732	0.01661	0.01573	0.01771
55.9	0.016585	0.0133	0.012535	0.019575	0.01103	0.01752	0.01285	0.022495	0.012205	0.0201	0.010065	0.017415	0.020625	0.02364	0.01171	0.018485	0.01535	0.01472	0.01554	0.011145	0.01623	0.025415	0.026265	0.02424	0.01596	0.01674	0.01908	0.010365	0.016425	0.020175	0.01943	0.02066	0.02091	0.0131	0.018	0.01582	0.02045	0.01806	0.01716	0.01998	0.00756	0.01598	0.01796	0.01512	0.0181	0.01621	0.01622	0.0153	0.01715
56	0.01785	0.01218	0.012055	0.01994	0.01215	0.01603	0.014555	0.023675	0.011995	0.02021	0.0106	0.017525	0.02115	0.02148	0.011505	0.01776	0.01402	0.0148	0.016095	0.01226	0.015875	0.024905	0.025525	0.02333	0.017895	0.015525	0.019395	0.010015	0.015095	0.020045	0.01996	0.02139	0.02097	0.01448	0.01848	0.01827	0.01994	0.0176	0.01655	0.02185	0.00772	0.0179	0.01865	0.01606	0.0172	0.01649	0.01662	0.01597	0.0173
56.1	0.01845	0.01272	0.01311	0.02129	0.012635	0.01698	0.01487	0.02163	0.01228	0.019675	0.012685	0.022815	0.02348	0.024345	0.01372	0.019115	0.015405	0.016455	0.017235	0.01392	0.01685	0.025915	0.02934	0.02616	0.017815	0.01774	0.021975	0.01292	0.017245	0.0222	0.02068	0.02074	0.02064	0.01582	0.01926	0.01784	0.01923	0.01882	0.0168	0.02222	0.00604	0.01713	0.02011	0.01555	0.01864	0.01853	0.01654	0.01671	0.0187
56.2	0.017505	0.012965	0.012475	0.019185	0.011755	0.01637	0.012905	0.02291	0.012345	0.019955	0.0122	0.02409	0.024255	0.025655	0.013935	0.020675	0.01675	0.01616	0.017365	0.015535	0.01905	0.02818	0.030775	0.027545	0.021535	0.02015	0.021565	0.015865	0.01822	0.023015	0.02138	0.02406	0.02249	0.0168	0.01847	0.0185	0.02276	0.0189	0.01832	0.02372	0.00654	0.01805	0.02007	0.01656	0.01915	0.01787	0.01875	0.01612	0.01877
56.3	0.019075	0.013825	0.015585	0.02142	0.012655	0.017035	0.01444	0.022755	0.01311	0.01989	0.01369	0.020215	0.02284	0.020155	0.01157	0.01924	0.01468	0.01461	0.015515	0.011695	0.015455	0.027045	0.02922	0.02497	0.01591	0.01785	0.019345	0.010955	0.016335	0.019945	0.02094	0.02531	0.02458	0.0163	0.02115	0.01797	0.02382	0.02199	0.01787	0.02405	0.0072	0.0188	0.02208	0.01727	0.01742	0.01815	0.01908	0.01867	0.02036
56.4	0.02135	0.014135	0.015235	0.02345	0.0132	0.01705	0.0167	0.025395	0.01388	0.021665	0.0141	0.024245	0.02494	0.02209	0.013005	0.01981	0.016865	0.016245	0.016335	0.01248	0.016865	0.028155	0.028635	0.027685	0.017375	0.01762	0.021425	0.011135	0.01819	0.02132	0.02219	0.02298	0.02288	0.01685	0.02194	0.01913	0.02576	0.02227	0.01951	0.02422	0.00921	0.02044	0.02131	0.01843	0.01862	0.01866	0.01959	0.0186	0.02054
56.5	0.02031	0.01394	0.01517	0.022105	0.01328	0.016255	0.015495	0.02489	0.012835	0.0222	0.01174	0.02521	0.024955	0.025575	0.016585	0.02113	0.018365	0.018105	0.020325	0.01472	0.01904	0.02999	0.031465	0.030005	0.0211	0.020435	0.024375	0.01279	0.018765	0.02359	0.02474	0.02587	0.02504	0.01831	0.02195	0.02098	0.02323	0.02157	0.02058	0.02528	0.01093	0.02134	0.02248	0.0198	0.02266	0.02094	0.02029	0.01905	0.02133
56.6	0.020715	0.015795	0.0179	0.025995	0.01527	0.01837	0.016785	0.028305	0.016735	0.02402	0.014965	0.02356	0.02616	0.0247	0.01749	0.02212	0.01777	0.01748	0.019145	0.014925	0.01963	0.03134	0.031075	0.03019	0.01998	0.020545	0.024285	0.01322	0.019245	0.02297	0.02255	0.02623	0.02541	0.02094	0.02267	0.02038	0.02275	0.02078	0.02104	0.02512	0.00964	0.0196	0.02371	0.02049	0.02075	0.01885	0.02065	0.01992	0.02201
56.7	0.018955	0.015265	0.016675	0.02678	0.01438	0.019425	0.01735	0.0274	0.014455	0.02408	0.01499	0.020195	0.02649	0.026785	0.016515	0.02348	0.02036	0.01745	0.0198	0.01483	0.019395	0.032005	0.031395	0.03056	0.01991	0.020325	0.02402	0.01348	0.01939	0.022325	0.02481	0.02819	0.02722	0.01938	0.02394	0.02419	0.02421	0.02339	0.02281	0.02741	0.01197	0.02185	0.02368	0.02121	0.02198	0.02168	0.02365	0.02078	0.02383
56.8	0.021745	0.01629	0.016465	0.027035	0.01479	0.020275	0.0197	0.027495	0.016355	0.025105	0.01564	0.023	0.02831	0.027825	0.017055	0.02446	0.02152	0.018905	0.019455	0.01683	0.020915	0.034765	0.035585	0.033785	0.022185	0.021445	0.025485	0.015875	0.02222	0.02647	0.02542	0.02893	0.02758	0.01973	0.02549	0.02442	0.02608	0.02162	0.02285	0.02957	0.01145	0.02128	0.02523	0.022	0.02434	0.02217	0.02328	0.02137	0.0218
56.9	0.02344	0.01787	0.018435	0.029815	0.017145	0.0224	0.019785	0.02996	0.01687	0.025745	0.016475	0.02599	0.031485	0.030935	0.01892	0.02535	0.021525	0.021985	0.02127	0.01908	0.02164	0.03479	0.03538	0.03476	0.02506	0.022475	0.025935	0.0148	0.022465	0.02763	0.02316	0.02749	0.02721	0.01826	0.02448	0.02221	0.02512	0.02199	0.02137	0.02915	0.01023	0.01961	0.02542	0.01956	0.02259	0.02133	0.0226	0.01996	0.0228
57	0.024975	0.01867	0.01993	0.03026	0.01895	0.021815	0.021445	0.029905	0.019205	0.026865	0.01667	0.029455	0.032655	0.03355	0.01967	0.02606	0.02343	0.02254	0.024715	0.018325	0.022355	0.035455	0.03663	0.03543	0.026645	0.025115	0.02783	0.017045	0.022985	0.027485	0.02486	0.02988	0.02896	0.02133	0.02642	0.0255	0.02657	0.02555	0.02527	0.03215	0.01128	0.02198	0.02583	0.02291	0.02371	0.02258	0.02609	0.02223	0.02613
57.1	0.025215	0.01888	0.019025	0.030925	0.019665	0.023595	0.02	0.034175	0.020185	0.02799	0.017515	0.030805	0.033345	0.03254	0.01998	0.028025	0.02472	0.022315	0.023	0.02082	0.02277	0.03766	0.04004	0.03732	0.02498	0.02598	0.02826	0.01825	0.025445	0.02916	0.02947	0.03268	0.03169	0.02599	0.02721	0.02737	0.03116	0.02573	0.02591	0.03383	0.01552	0.02486	0.02969	0.02446	0.02925	0.02511	0.02619	0.02468	0.02873
57.2	0.026255	0.01919	0.01932	0.031635	0.02006	0.021845	0.019655	0.03209	0.019085	0.027755	0.0178	0.03025	0.03352	0.034345	0.022105	0.028875	0.02421	0.0233	0.02439	0.020535	0.02516	0.03804	0.03914	0.038305	0.02642	0.025325	0.02764	0.01907	0.02614	0.031395	0.03021	0.03559	0.03447	0.02499	0.02873	0.0272	0.03052	0.02871	0.02805	0.03361	0.01514	0.02776	0.03005	0.02531	0.02633	0.02692	0.02794	0.02536	0.02742
57.3	0.027	0.020445	0.02014	0.03252	0.02116	0.025285	0.02038	0.034305	0.02147	0.028725	0.018945	0.027455	0.03232	0.03296	0.020625	0.02564	0.022915	0.02282	0.02299	0.01888	0.02278	0.038715	0.03866	0.036585	0.0259	0.024495	0.028415	0.016505	0.024295	0.028675	0.03059	0.03545	0.03344	0.02395	0.0322	0.02852	0.03242	0.02859	0.02984	0.03581	0.01689	0.02675	0.0316	0.02638	0.03051	0.02724	0.0295	0.02593	0.03021
57.4	0.029715	0.02101	0.021045	0.03348	0.02166	0.02535	0.02196	0.03573	0.02365	0.0307	0.01986	0.03191	0.03558	0.03574	0.023355	0.02845	0.02465	0.024315	0.024165	0.01964	0.022715	0.04115	0.039955	0.039125	0.026405	0.026905	0.030855	0.015755	0.02627	0.030375	0.03331	0.03637	0.03388	0.02452	0.03349	0.02916	0.03358	0.02929	0.03085	0.03832	0.016	0.02826	0.03178	0.02854	0.03082	0.02669	0.03013	0.02746	0.0303
57.5	0.031265	0.022345	0.023155	0.035785	0.023385	0.025795	0.021305	0.037365	0.023015	0.030985	0.020475	0.033135	0.038205	0.03767	0.024435	0.030855	0.026795	0.025635	0.02704	0.02125	0.024885	0.04252	0.042755	0.0409	0.029545	0.028685	0.032195	0.0202	0.025905	0.031505	0.03111	0.03749	0.03628	0.02285	0.03319	0.02939	0.03318	0.02924	0.03162	0.03712	0.01615	0.02642	0.03031	0.02714	0.03043	0.02608	0.03018	0.02747	0.03049
57.6	0.03055	0.022375	0.02426	0.03756	0.023015	0.026	0.024265	0.03875	0.02596	0.03269	0.020685	0.03476	0.03892	0.03731	0.025765	0.032805	0.02904	0.02678	0.027595	0.02329	0.026895	0.04445	0.044685	0.041735	0.02966	0.02934	0.03209	0.022015	0.028255	0.032765	0.03207	0.0414	0.038	0.02998	0.03593	0.03188	0.03407	0.03197	0.03484	0.04105	0.02003	0.02875	0.03536	0.03032	0.03541	0.02981	0.03198	0.03004	0.03185
57.7	0.033705	0.023765	0.025525	0.038575	0.02474	0.02799	0.026505	0.04176	0.02581	0.033255	0.02256	0.03542	0.038965	0.03868	0.02704	0.031875	0.02933	0.02778	0.02745	0.022585	0.027415	0.04608	0.04696	0.04374	0.030725	0.0301	0.03379	0.02067	0.03053	0.032295	0.03624	0.04242	0.03895	0.02807	0.03697	0.03277	0.03338	0.03304	0.03661	0.04064	0.01771	0.02947	0.03671	0.03105	0.03286	0.02964	0.03359	0.03021	0.03465
57.8	0.033095	0.023855	0.025975	0.039435	0.025305	0.028155	0.027195	0.04064	0.02661	0.03407	0.023285	0.035785	0.04157	0.040165	0.02908	0.0335	0.03031	0.028765	0.02903	0.024635	0.02904	0.047125	0.047095	0.04465	0.03289	0.03194	0.03562	0.022015	0.03201	0.034495	0.03285	0.04355	0.03949	0.02865	0.03501	0.03251	0.03283	0.03408	0.03437	0.04075	0.01666	0.03014	0.03591	0.02932	0.03358	0.02918	0.03293	0.0295	0.03385
57.9	0.03689	0.02621	0.02753	0.042195	0.0265	0.02991	0.02949	0.0457	0.027815	0.03561	0.025125	0.035345	0.042145	0.041095	0.02802	0.035905	0.03167	0.031045	0.0298	0.02449	0.02871	0.049005	0.048915	0.04592	0.03384	0.03311	0.036015	0.022805	0.031215	0.03472	0.03464	0.04432	0.04116	0.03125	0.03728	0.03351	0.038	0.03552	0.03681	0.0432	0.01923	0.03127	0.03831	0.0321	0.03655	0.03011	0.03345	0.0312	0.03534
58	0.03743	0.027125	0.02869	0.043545	0.02873	0.030955	0.028825	0.044555	0.0283	0.037575	0.02492	0.039255	0.04431	0.043155	0.030195	0.036985	0.03487	0.03191	0.03328	0.027165	0.03008	0.051415	0.05096	0.048735	0.03544	0.03427	0.036455	0.023945	0.03349	0.03714	0.03695	0.04754	0.04462	0.03362	0.03999	0.03617	0.03913	0.03696	0.03883	0.04572	0.0194	0.03301	0.03957	0.03553	0.03811	0.03286	0.03675	0.03417	0.03691
58.1	0.040315	0.029025	0.029155	0.047055	0.02967	0.03288	0.031245	0.04632	0.03132	0.03985	0.026825	0.039155	0.047005	0.04433	0.033425	0.03892	0.03266	0.03304	0.032175	0.02767	0.03135	0.052105	0.05302	0.05087	0.036225	0.03608	0.03881	0.026065	0.03353	0.03828	0.04019	0.05053	0.04714	0.03622	0.04229	0.038	0.04305	0.03953	0.04171	0.04693	0.02165	0.03611	0.04162	0.038	0.04143	0.03614	0.03869	0.03526	0.0399
58.2	0.040615	0.029875	0.03051	0.048715	0.029845	0.03344	0.03266	0.047605	0.03056	0.040105	0.027185	0.041975	0.049925	0.046065	0.03398	0.04016	0.037385	0.03523	0.033495	0.030035	0.032955	0.05569	0.055785	0.05442	0.03829	0.03918	0.04117	0.02618	0.03496	0.03966	0.04166	0.05008	0.04744	0.03545	0.04372	0.03829	0.04284	0.03996	0.0423	0.04808	0.02327	0.0356	0.04093	0.03773	0.04051	0.03544	0.03929	0.03497	0.04034
[truncated: 318 more rows]
[truncated: 5 more columns]

## Sheet: LungCancer.Clinical
Sample ID	Age	Ethnicity	Race	Gender	Primary Diagonosis	Subclassification	Stage	TNM	Smoking History Pack Years	Current Smoker	Quit
L1	66	African-American	Non-Hispanic or Latino	Female	Non-small cell lung cancer	Squamous cell carcinoma	IIIA	T2N2M0	15	no	yes
[truncated: 53 more rows]
