# Supplementary material for: Multi-group diagnostic classification of high-dimensional data using differential scanning calorimetry plasma thermograms
Source: PLoS One. 2019 Aug 20;14(8):e0220765. doi: 10.1371/journal.pone.0220765 (PMC6701772; doi:10.1371/journal.pone.0220765)
Supplement: S6 File — Unzip/extract the file to get two R script files: “Classification_DSC.R” and “source.DSC.R”. Use “Classification_DSC.R” to obtain various outputs. (ZIP) [file pone.0220765.s007.zip]

Archive with 2 entries (2 files):
- Classification_DSC.R
- source.DSC.R
