# Supplementary material for: Multi-group diagnostic classification of high-dimensional data using differential scanning calorimetry plasma thermograms
Source: PLoS One. 2019 Aug 20;14(8):e0220765. doi: 10.1371/journal.pone.0220765 (PMC6701772; doi:10.1371/journal.pone.0220765)
Supplement: S6 File — Unzip/extract the file to get two R script files: “Classification_DSC.R” and “source.DSC.R”. Use “Classification_DSC.R” to obtain various outputs. (ZIP) [file pone.0220765.s007.zip › Classification_DSC.R]

### Install the required R packages given below and run the program
## to obtain various outputs

library("readxl")
library("ggplot2")
library("reshape2")
library("dplyr")
library("ggpubr")
library("car")
library("caret")
library("dtw")
library("writexl")

source("source.DSC.R") # Source file with all the functions
dir.create("Results")

#####    Data reading   ######
## DSC data for three groups
## Put the input file "S1 File.xlsx" in the same folder/directory
# or specify the path of the input file.
filename <- "S1 File.xlsx"

data.Or.N <- read_excel(filename,sheet="Normal.DSC") # Normal samples
data.Or.CC <- read_excel(filename, sheet="CervicalCancer.DSC") # Cervical cancer samples
data.Or.LC <- read_excel(filename, sheet="LungCancer.DSC") # Lung cancer samples
data.Or.C <- cbind.data.frame(data.Or.CC,data.Or.LC[,-1]) # Cervical + Lung Cancer samples

## Number of samples
N0 <- ncol(data.Or.N)-1
N1 <- ncol(data.Or.CC)-1
N2 <- ncol(data.Or.LC)-1
N <- c(N0,N1,N2,N1+N2)
groups.name <- c("Normal", "Cervical Cancer", "Lung Cancer", "Cervical + Lung Cancer")
names(N) <- groups.name
N
## Initial number of temperature points
nr <- nrow(data.Or.N)
nr


#### Data reduction by taking the mean of the duplicate measurements to get 
##   a single measurement at each of the temperature data points for each sample
data.N <- data.Or.N
data.CC <- data.Or.CC
data.LC <- data.Or.LC
data.C <- data.Or.C

data.N$Temperature <- floor(data.N$Temperature)
data.CC$Temperature <- floor(data.CC$Temperature)
data.LC$Temperature <- floor(data.LC$Temperature)
data.C$Temperature <- floor(data.C$Temperature)

unique(data.N$Temperature);unique(data.CC$Temperature);unique(data.LC$Temperature);
unique(data.C$Temperature)
temp.all <- unique(floor(data.N$Temperature))
t1 <- temp.all[1]
t2 <- temp.all[length(temp.all)]

datm.N <- aggregate(data.N, list(data.N$Temperature), mean,na.rm = TRUE)[,-1]
datm.CC <- aggregate(data.CC, list(data.CC$Temperature), mean,na.rm = TRUE)[,-1]
datm.LC <- aggregate(data.LC, list(data.LC$Temperature), mean,na.rm = TRUE)[,-1]
datm.C <- aggregate(data.C, list(data.LC$Temperature), mean,na.rm = TRUE)[,-1]

datfr0 <- melt(data = datm.N, id.vars = "Temperature")
datfr1 <- melt(data = datm.CC, id.vars = "Temperature")
datfr2 <- melt(data = datm.LC, id.vars = "Temperature")
datfr3 <- melt(data = datm.C, id.vars = "Temperature")
colnames(datfr0)[2:3] <- colnames(datfr1)[2:3] <- colnames(datfr2)[2:3] <- colnames(datfr3)[2:3] <- c("Samples", "Excess specific heat capacity")

# DSC data for Normal, Cervical Cancer and Lung Cancer
datfr012 <- rbind.data.frame(datfr0, datfr1, datfr2)
datfr012$Group <- as.factor(c(rep(0, nrow(datfr0)), rep(1, nrow(datfr1)), 
                              rep(2, nrow(datfr2))))

# DSC data for Normal, Cervical Cancer + Lung Cancer
datfr03 <- rbind.data.frame(datfr0, datfr3)
datfr03$Group <- as.factor(c(rep(0, nrow(datfr0)), rep(1,nrow(datfr3))))
colnames(datfr012)[2:3] <- colnames(datfr03)[2:3] <- c("Samples","Excess specific heat capacity")

#### Exploratory plots ####
# clr <- c("green","red","blue", "magenta")
clr <- c("green","red","blue")
xl <- expression("Temperature " ( degree*C))
yl <- expression("Excess specific heat capacity "(cal/ degree*C.g))

# Composite line plot - Normal vs. Cervical Cancer vs. Lung Cancer
comp.lineplot.N.CC.LC <- ggplot(datfr012, aes(x = Temperature, y = `Excess specific heat capacity`, group = Samples, color = Group)) + 
  geom_line() + scale_color_manual(values = clr[1:3], labels = groups.name[1:3])+
  scale_x_continuous(breaks = seq(t1, t2, by = 5)) + xlab(xl) + ylab(yl) +
  geom_hline(yintercept = 0,linetype = "dotted") + theme_bw(base_size = 15) +
  theme(legend.position = c(0.8,0.8), legend.key.size = unit(0.7, 'cm'),
        legend.background = element_rect(color = "black", size = 0.4, linetype = "solid"))

# Composite error bar plot - Normal vs. Cervical Cancer vs. Lung Cancer
sm.datfr012 <- summaryFun(datfr012, measureVar = "Excess specific heat capacity", groupVars = c("Temperature", "Group"))
pd <- position_dodge(0.1) 
comp.errorbarplot.N.CC.LC <- ggplot(sm.datfr012, aes(x = Temperature, y = `Excess specific heat capacity`, colour = Group)) + 
  geom_errorbar(aes(ymin = `Excess specific heat capacity` - ci, ymax = `Excess specific heat capacity` + ci), width = 0.1, position = pd) +
  geom_line(position = pd) + geom_point(position = pd) + 
  scale_color_manual(values = clr[1:3],labels = groups.name[1:3])+
  scale_x_continuous(breaks = seq(t1, t2, by = 5)) + xlab(xl) + ylab(yl) +
  geom_hline(yintercept = 0, linetype = "dotted") + theme_bw(base_size = 15)+
  theme(legend.position = c(0.8, 0.8), legend.key.size = unit(0.7, 'cm'),
        legend.background = element_rect(color = "black", size = 0.4, linetype = "solid"))

Fig1 <- ggpubr::ggarrange(comp.lineplot.N.CC.LC, comp.errorbarplot.N.CC.LC, ncol = 2, nrow = 1,
                  common.legend = TRUE, legend = "bottom", labels = c("A", "B"),
                  font.label = list(size = 20))

png('./Results/Fig 1.png', units = "in", width = 14, height = 7, res = 300)
Fig1
dev.off()

#### Further data reduction by removing temperature data points with 0 or negative values
ms0 <- rowMeans(datm.N[ ,-1] <= 0)
ms1 <- rowMeans(datm.CC[ ,-1] <= 0)
ms2 <- rowMeans(datm.LC[ ,-1] <= 0)
ms <- rbind(ms0, ms1, ms2)
colnames(ms) <- temp.all
rownames(ms) <- groups.name[1:3]
ind0 <- which(colSums(ms) == 0) # Indices of temperature points with 
                  # no negative or 0 values of HC for all the groups in any samples
temp <- temp.all[ind0]
nt <- length(temp) # Final number of temperature points

### Final DSC data for three groups
dm.N <- datm.N[ind0, ]
dm.CC <- datm.CC[ind0, ]
dm.LC <- datm.LC[ind0, ]
dm.C <- datm.C[ind0, ]

# Data matrix of all samples (Row-Temperature, Column-Samples)
dm.all <- cbind.data.frame(dm.N[, -1], dm.CC[, -1],dm.LC[, -1])
min(dm.all)
max(dm.all)

# Data in long format
dfr0 <- melt(data = dm.N, id.vars = "Temperature")
dfr1 <- melt(data = dm.CC, id.vars = "Temperature")
dfr2 <- melt(data = dm.LC, id.vars = "Temperature")
dfr3 <- melt(data = dm.C, id.vars = "Temperature")
colnames(dfr0)[2:3] <- colnames(dfr1)[2:3] <- colnames(dfr2)[2:3] <- colnames(dfr3)[2:3] <- c("Samples", "Excess specific heat capacity")
# Final DSC data for Normal (0), Cervical Cancer (1) and Lung Cancer (2)
dfr012 <- rbind.data.frame(dfr0, dfr1, dfr2)
dfr012$Group <- as.factor(c(rep(0, nrow(dfr0)), rep(1, nrow(dfr1)),
                            rep(2, nrow(dfr2))))
colnames(dfr012)[2:3] <- c("Samples", "Excess specific heat capacity")
# DSC data for Normal (0), Cervical Cancer + Lung Cancer (3)
dfr03 <- rbind.data.frame(dfr0,dfr3)
dfr03$Group <- as.factor(c(rep(0, nrow(dfr0)), rep(1, nrow(dfr3))))
colnames(dfr012)[2:3] <- colnames(dfr03)[2:3] <- c("Samples","Excess specific heat capacity")

###### Normality test and transformation selection ######
# Normality test for combined group (normal + cervical cancer + lung cancer)
Tr <- c("H", "H1", "H2", "H3", "H4")
dm012 <- cbind.data.frame(dm.N[, -1], dm.CC[, -1], dm.LC[, -1])
rownames(dm012) <- dm.N[, 1]
pv012 <- pval.fn(dm012)
pr.pv012 <- pv012[nrow(pv012), ]
pr.pv012
which(pr.pv012 == max(pr.pv012))
tr.012 <- which.max(pr.pv012)
tr.sel.012 <- Tr[tr.012]

# Normality test for normal + cervical cancer
dm01 <- cbind.data.frame(dm.N[, -1], dm.CC[, -1])
rownames(dm01) <- dm.N[,1]
pv01 <- pval.fn(dm01)
pr.pv01 <- pv01[nrow(pv01), ]
pr.pv01
which(pr.pv01==max(pr.pv01))
tr.01 <- which.max(pr.pv01)
tr.sel.01 <- Tr[tr.01]

# Normality test for normal + lung cancer
dm02 <- cbind.data.frame(dm.N[, -1], dm.LC[, -1])
rownames(dm02) <- dm.N[, 1]
pv02 <- pval.fn(dm02)
pr.pv02 <- pv02[nrow(pv02), ]
pr.pv02
which(pr.pv02 == max(pr.pv02))
tr.02 <- which.max((pv02[nrow(pv02), ]))
tr.sel.02 <- Tr[tr.02]

# Normality test for cervical cancer + lung cancer
dm12 <- cbind.data.frame(dm.CC[, -1], dm.LC[, -1])
rownames(dm12) <- dm.CC[, 1]
pv12 <- pval.fn(dm12)
pr.pv12 <- pv12[nrow(pv12), ]
pr.pv12
which(pr.pv12 == max(pr.pv12))
tr.12 <- which.max((pv12[nrow(pv12), ]))
tr.sel.12 <- Tr[tr.12]


###Principal component analysis
## PCA plots
dm012t <- tr.fn(dm012, "H1")
t <- factor(rep(groups.name[1:3], N[1:3]), levels = groups.name[1:3],
            labels = groups.name[1:3])
pca.plot1 <- pcaR(dm012, t, clr)
pca.plot2 <- pcaR(dm012t, t, clr)

S5_Fig <- ggarrange(pca.plot1, pca.plot2, ncol = 2, nrow = 1, common.legend = TRUE,
          legend = "bottom", labels = c("A", "B"), font.label = list(size = 20))
png('./Results/S5 Fig.png', units = "in", width = 14, height = 7, res = 300)
S5_Fig
dev.off()

###### Clinical data ####
cd.Or.N <- read_xlsx(filename, sheet = "Normal.Clinical")
cd.Or.CC <- read_xlsx(filename, sheet = "CervicalCancer.Clinical")
cd.Or.LC <- read_xlsx(filename, sheet = "LungCancer.Clinical")

cd.Or.factors <- c("Sample ID", "Age", "Ethnicity", "Race", "Gender")
cd.Or.N1 <- cd.Or.N[, cd.Or.factors]
cd.Or.CC1 <- cd.Or.CC[, cd.Or.factors]
cd.Or.LC1 <- cd.Or.LC[, cd.Or.factors]

## ethnicity: 0: White (Non-Hispanic or Latino)
#             1: others (African-American, White (Hispanic or Latino) or Unknown]
# Gender: 1: Male; 0: Female

Ethnicity <- unique(c(cd.Or.N1$Ethnicity, cd.Or.CC1$Ethnicity, cd.Or.LC1$Ethnicity))
Race <- unique(c(cd.Or.N1$Race, cd.Or.CC1$Race, cd.Or.LC1$Race))
Gender <- unique(c(cd.Or.N1$Gender, cd.Or.CC1$Gender, cd.Or.LC1$Gender))

i.eth.N <- which(cd.Or.N1$Ethnicity == Ethnicity[1] & cd.Or.N1$Race == Race[1]) # "White" and  "Non-Hispanic or Latino" 
i.eth.CC <- which(cd.Or.CC1$Ethnicity == Ethnicity[1] & cd.Or.CC1$Race == Race[1]) # "White" and "Non-Hispanic or Latino" 
i.eth.LC <- which(cd.Or.LC1$Ethnicity == Ethnicity[1] & cd.Or.LC1$Race == Race[1]) # "White" and "Non-Hispanic or Latino" 

cd.factors <- c("Sample ID", "Age", "Gender")

cd.N <- as.data.frame(cd.Or.N[, cd.factors])
cd.CC <- as.data.frame(cd.Or.CC[, cd.factors])
cd.LC <- as.data.frame(cd.Or.LC[, cd.factors])
colnames(cd.N)[1] <- colnames(cd.CC)[1] <- colnames(cd.LC)[1] <- "Sample"

cd.N$Ethnicity <- 1
cd.N$Ethnicity[i.eth.N] <- 0
cd.N$Gender <- car::recode(cd.N$Gender, "'Male'=1;'Female'=0")

cd.CC$Ethnicity <- 1
cd.CC$Ethnicity[i.eth.CC] <- 0
cd.CC$Gender <- car::recode(cd.CC$Gender, "'Male'=1;'Female'=0")

cd.LC$Ethnicity <- 1
cd.LC$Ethnicity[i.eth.LC] <- 0
cd.LC$Gender <- car::recode(cd.LC$Gender, "'Male'=1;'Female'=0")

cd.N$Age <- as.numeric(cd.N$Age)
cd.CC$Age <- as.numeric(cd.CC$Age)
cd.LC$Age <- as.numeric(cd.LC$Age)
cd.N$Ethnicity <- factor(cd.N$Ethnicity)
cd.CC$Ethnicity <- factor(cd.CC$Ethnicity)
cd.LC$Ethnicity <- factor(cd.LC$Ethnicity)
cd.N$Gender <- factor(cd.N$Gender)
cd.CC$Gender <- factor(cd.CC$Gender)
cd.LC$Gender <- factor(cd.LC$Gender)

cd.C <- rbind.data.frame(cd.CC, cd.LC) # Cervical Cancer + Lung Cancer

## Summary of clinical data
summary(cd.N); summary(cd.CC);summary(cd.LC);
mean(cd.N$Age);median(cd.N$Age);sd(cd.N$Age);
mean(cd.CC$Age);median(cd.CC$Age);sd(cd.CC$Age);
mean(cd.LC$Age);median(cd.LC$Age);sd(cd.LC$Age);

## Clinical data study for normal/control group
# Two groups: (i) Age <= 36 years and (ii) Age > 36 years
N.gr.name <- c("Age <= 36 years","Age > 36 years")
cd1.N <- subset(cd.N, Age <= 36)
cd2.N <- subset(cd.N, Age >36)
summary.cd12 <- cbind(c(nrow(cd1.N), mean(cd1.N$Age), median(cd1.N$Age), sd(cd1.N$Age)),
                c(nrow(cd2.N), mean(cd2.N$Age), median(cd2.N$Age), sd(cd2.N$Age)))
rownames(summary.cd12) <- c("Number of samples","Mean","Median","SD")
colnames(summary.cd12) <- N.gr.name

sam0.1 <- as.character(cd.N$Sample[which(cd.N$Age <= 36)])
sam0.2 <- as.character(cd.N$Sample[which(cd.N$Age > 36)])

datfr0.1 <- subset(datfr0, Samples %in% sam0.1)
datfr0.2 <- subset(datfr0, Samples %in% sam0.2)
datfr0.12 <- rbind.data.frame(datfr0.1, datfr0.2)
datfr0.12$Group <- as.factor(c(rep(0, nrow(datfr0.1)), rep(1, nrow(datfr0.2))))

comp.lineplot.N1.N2 <- ggplot(datfr0.12, aes(x = Temperature, y = `Excess specific heat capacity`, group = Samples, color = Group)) + 
  geom_line() + scale_color_manual(values = c("darkgreen", "darkorange"), labels = N.gr.name) +
  scale_x_continuous(breaks = seq(t1, t2, by = 5))+
  xlab(xl) + ylab(yl) + geom_hline(yintercept = 0, linetype = "dotted") +
  theme_bw(base_size = 15) +
  theme(legend.position = c(0.8,0.8), legend.key.size = unit(0.7, 'cm'),
        legend.background = element_rect(color = "black", size = 0.4, linetype = "solid"))


sm.datfr0.12 <- summaryFun(datfr0.12, measureVar = "Excess specific heat capacity", groupVars = c("Temperature", "Group"))
pd <- position_dodge(0.1) 
comp.errorbarplot.N1.N2 <- ggplot(sm.datfr0.12, aes(x = Temperature, y = `Excess specific heat capacity`, colour = Group)) + 
  geom_errorbar(aes(ymin = `Excess specific heat capacity` - ci, ymax = `Excess specific heat capacity` + ci), width = 0.1, position = pd) +
  geom_line(position = pd) + geom_point(position = pd) + 
  scale_color_manual(values = c("darkgreen", "darkorange"),
                   labels = c("Age <= 36 years", "Age > 36 years")) +
  scale_x_continuous(breaks = seq(t1, t2, by = 5)) + xlab(xl) + ylab(yl) + 
  geom_hline(yintercept = 0, linetype = "dotted") +
  theme_bw(base_size = 15) +
  theme(legend.position = c(0.8,0.8), legend.key.size = unit(0.7, 'cm'),
        legend.background = element_rect(color = "black", size = 0.4, linetype = "solid"))

FigA_S6 <- ggarrange(comp.lineplot.N1.N2, comp.errorbarplot.N1.N2, ncol = 2, nrow = 1, common.legend = TRUE,
                   legend = "bottom", labels = c("1", "2"), font.label = list(size = 20))
png('./Results/Fig A S6.png', units = "in", width = 14, height = 7, res = 300)
FigA_S6
dev.off()


dm.N1 <- dm.N[, c("Temperature", sam0.1)]
dm.N2 <- dm.N[, c("Temperature", sam0.2)]
dm.N12 <- cbind.data.frame(dm.N1[, -1], dm.N2[, -1])
dm.N12t <- tr.fn(dm.N12, "H1")
group.t <- factor(c(rep(0, ncol(dm.N1)-1), rep(1, ncol(dm.N2)-1)))
res.t.test.pval <- apply(dm.N12t, 1, function(x) t.test(unlist(x) ~ group.t)$p.value)
names(res.t.test.pval) <- temp
res.t.test.adj.pval <- p.adjust(res.t.test.pval, method = "bonferroni")
st <- which(res.t.test.pval < 0.05)
st.adj <- which(res.t.test.adj.pval < 0.05)
length(st);length(st.adj)
length(st)/length(res.t.test.pval)
length(st.adj)/length(res.t.test.adj.pval)


##### Two group classification ########
group01 <- c(0,1); tr <- tr.sel.012; prob <- seq(0.95, 0.99, by = 0.01); 
tr.p <- 0.7; 
# n.itr <- 2 # Use less number of iterations for testing the program as the DTW-KNN method will take more computational time
n.itr <- 500
ss <- 5; kn <- 5

## Names
pw.com <- c("C0 vs. CC", "C0 vs. LC", "CC vs. LC", "C0 vs. CC+LC") 
cl.3g.com <- "C0 vs. CC vs. LC"
d.cd <- c("DSC data", "DSC + demographic data")
pw.name <- c(paste(d.cd[1], pw.com, sep = ": "), paste(d.cd[2], pw.com, sep = ": "))
cl.3g.name <- paste(d.cd, cl.3g.com, sep = ": ")
class.mod <- c(pw.name, cl.3g.name)

## Result using DSC data
# Normal vs. Cervical Cancer
res01.PM <- classification2G(dm.N, dm.CC, cd0 = NULL, cd1 = NULL, group01, tr, tr.p, "PM", prob, kn = NULL, n.itr, ss, class.mod[1])
res01.KNN <- classification2G(dm.N, dm.CC, cd0 = NULL, cd1 = NULL, group01, tr, tr.p, "KNN", prob = NULL, kn = kn, n.itr, ss, class.mod[1])
res01.dtwKNN <- classification2G(dm.N, dm.CC, cd0 = NULL, cd1 = NULL, group01, tr, tr.p, "DTW.KNN", prob = NULL, kn = kn, n.itr, ss, class.mod[1])

# Normal vs. Lung Cancer
res02.PM <- classification2G(dm.N, dm.LC, cd0 = NULL, cd1 = NULL, group01, tr, tr.p, "PM", prob, kn = NULL, n.itr, ss, class.mod[2])
res02.KNN <- classification2G(dm.N, dm.LC, cd0 = NULL, cd1 = NULL, group01, tr, tr.p, "KNN", prob = NULL, kn = kn, n.itr, ss, class.mod[2])
res02.dtwKNN <- classification2G(dm.N, dm.LC, cd0 = NULL, cd1 = NULL, group01, tr, tr.p, "DTW.KNN", prob = NULL, kn = kn, n.itr, ss, class.mod[2])

# Cervical Cancer vs. Lung Cancer
res12.PM <- classification2G(dm.CC, dm.LC, cd0 = NULL, cd1 = NULL, group01, tr, tr.p, "PM",prob, kn = NULL, n.itr, ss, class.mod[3])
res12.KNN <- classification2G(dm.CC, dm.LC, cd0 = NULL, cd1 = NULL, group01, tr, tr.p, "KNN", prob = NULL, kn = kn, n.itr, ss, class.mod[3])
res12.dtwKNN <- classification2G(dm.CC, dm.LC, cd0 = NULL, cd1 = NULL, group01, tr, tr.p, "DTW.KNN", prob = NULL, kn = kn, n.itr, ss, class.mod[3])

# Normal vs. (Cervical Cancer + Lung Cancer)
res03.PM <- classification2G(dm.N, dm.C, cd0 = NULL, cd1 = NULL, group01, tr, tr.p, "PM", prob, kn = NULL, n.itr, ss, class.mod[4])
res03.KNN <- classification2G(dm.N, dm.C, cd0 = NULL, cd1 = NULL, group01, tr, tr.p, "KNN", prob = NULL, kn = kn, n.itr, ss, class.mod[4])
res03.dtwKNN <- classification2G(dm.N, dm.C, cd0 = NULL, cd1 = NULL, group01, tr, tr.p, "DTW.KNN", prob = NULL, kn = kn, n.itr, ss, class.mod[4])

res.pw <- cbind.data.frame(res01.PM[[2]], res01.KNN[[2]], res01.dtwKNN[[2]],
                           res02.PM[[2]], res02.KNN[[2]], res02.dtwKNN[[2]],
                           res12.PM[[2]], res12.KNN[[2]], res12.dtwKNN[[2]],
                           res03.PM[[2]], res03.KNN[[2]], res03.dtwKNN[[2]])

# Table 4 (1)
res.pw.tab <- t(cbind.data.frame(res01.PM[[4]], res01.KNN[[4]], res01.dtwKNN[[4]],
                               res02.PM[[4]], res02.KNN[[4]], res02.dtwKNN[[4]],
                               res12.PM[[4]], res12.KNN[[4]], res12.dtwKNN[[4]],
                               res03.PM[[4]], res03.KNN[[4]], res03.dtwKNN[[4]]))

## Result using DSC data + Clinical data
# Normal vs. Cervical Cancer
res.cd01.PM <- classification2G(dm.N, dm.CC, cd.N, cd.CC, group01, tr, tr.p, "PM",prob, kn = NULL, n.itr, ss, class.mod[5])
res.cd01.KNN <- classification2G(dm.N, dm.CC, cd.N, cd.CC, group01, tr, tr.p, "KNN", prob = NULL, kn = kn, n.itr, ss, class.mod[5])
res.cd01.dtwKNN <- classification2G(dm.N, dm.CC, cd.N, cd.CC, group01, tr, tr.p, "DTW.KNN", prob = NULL, kn = kn, n.itr, ss, class.mod[5])

# Normal vs. Lung Cancer
res.cd02.PM <- classification2G(dm.N, dm.LC, cd.N, cd.LC, group01, tr, tr.p, "PM",prob, kn = NULL, n.itr, ss, class.mod[6])
res.cd02.KNN <- classification2G(dm.N, dm.LC, cd.N, cd.LC, group01, tr, tr.p, "KNN", prob = NULL, kn = kn, n.itr, ss, class.mod[6])
res.cd02.dtwKNN <- classification2G(dm.N, dm.LC, cd.N, cd.LC, group01, tr, tr.p, "DTW.KNN", prob = NULL, kn = kn, n.itr, ss, class.mod[6])

# Cervical Cancer vs. Lung Cancer
res.cd12.PM <- classification2G(dm.CC, dm.LC, cd.CC, cd.LC, group01, tr, tr.p, "PM", prob, kn = NULL, n.itr, ss, class.mod[7])
res.cd12.KNN <- classification2G(dm.CC, dm.LC, cd.CC, cd.LC, group01, tr, tr.p,"KNN", prob = NULL, kn = kn, n.itr, ss, class.mod[7])
res.cd12.dtwKNN <- classification2G(dm.CC, dm.LC, cd.CC, cd.LC, group01, tr, tr.p, "DTW.KNN", prob = NULL, kn = kn, n.itr, ss, class.mod[7])

# Normal vs. (Cervical Cancer + Lung Cancer)
res.cd03.PM <- classification2G(dm.N, dm.C, cd.N, cd.C, group01, tr, tr.p, "PM",prob, kn = NULL, n.itr, ss, class.mod[8])
res.cd03.KNN <- classification2G(dm.N, dm.C, cd.N, cd.C, group01, tr, tr.p, "KNN", prob = NULL, kn = kn, n.itr, ss, class.mod[8])
res.cd03.dtwKNN <- classification2G(dm.N, dm.C, cd.N, cd.C, group01, tr, tr.p, "DTW.KNN", prob = NULL, kn = kn, n.itr, ss, class.mod[8])

res.cd.pw <- cbind.data.frame(res.cd01.PM[[2]], res.cd01.KNN[[2]], res.cd01.dtwKNN[[2]],
                           res.cd02.PM[[2]], res.cd02.KNN[[2]], res.cd02.dtwKNN[[2]],
                           res.cd12.PM[[2]], res.cd12.KNN[[2]], res.cd12.dtwKNN[[2]],
                           res.cd03.PM[[2]], res.cd03.KNN[[2]], res.cd03.dtwKNN[[2]])
# Table 4 (2)
res.cd.pw.tab <- t(cbind.data.frame(res.cd01.PM[[4]], res.cd01.KNN[[4]], res.cd01.dtwKNN[[4]],
                              res.cd02.PM[[4]], res.cd02.KNN[[4]], res.cd02.dtwKNN[[4]],
                              res.cd12.PM[[4]], res.cd12.KNN[[4]], res.cd12.dtwKNN[[4]],
                              res.cd03.PM[[4]], res.cd03.KNN[[4]], res.cd03.dtwKNN[[4]]))
# Table 4
Table4 <- rbind.data.frame(res.pw.tab, res.cd.pw.tab)

##### Three group classification ########
group012 <- c(0, 1, 2)
# Result using DSC data
result3G.PM <- classification3G(dm.N, dm.CC, dm.LC, cd0 = NULL, cd1 = NULL, cd2 = NULL, group012, tr, tr.p, "PM", prob, kn = NULL, n.itr, ss, class.mod[9])
result3G.KNN <- classification3G(dm.N, dm.CC, dm.LC, cd0 = NULL, cd1 = NULL, cd2 = NULL, group012, tr, tr.p, "KNN", prob = NULL, kn = kn, n.itr, ss, class.mod[9])
result3G.DTWKNN <- classification3G(dm.N, dm.CC, dm.LC, cd0 = NULL, cd1 = NULL, cd2 = NULL, group012, tr, tr.p, "DTW.KNN",prob = NULL, kn = kn, n.itr, ss, class.mod[9])

res.3g <- c(result3G.PM[[2]][1, ], result3G.KNN[[2]][1, ], result3G.DTWKNN[[2]][1, ])
res.byClass.3g <- cbind.data.frame(result3G.PM[[3]], result3G.KNN[[3]],
                                   result3G.DTWKNN[[3]])
res.byClass.3g.tab1 <- rbind.data.frame(result3G.PM[[8]], result3G.KNN[[8]],
                                   result3G.DTWKNN[[8]])
res.byClass.3g.tab2 <- c("", result3G.PM[[9]][1], "", "", result3G.KNN[[9]][1], "",
                         "", result3G.DTWKNN[[9]][1], "")
res.byClass.3g.tab <- cbind.data.frame(res.byClass.3g.tab1,
                                       "Accuracy" = res.byClass.3g.tab2)

# Result using DSC data + Clinical data
result3G.cd.PM <- classification3G(dm.N, dm.CC, dm.LC, cd.N, cd.CC, cd.LC, group012, tr, tr.p, "PM",prob, kn=NULL, n.itr, ss, class.mod[10])
result3G.cd.KNN <- classification3G(dm.N, dm.CC, dm.LC, cd.N, cd.CC, cd.LC, group012, tr, tr.p, "KNN",prob=NULL, kn=kn, n.itr, ss, class.mod[10])
result3G.cd.DTWKNN <- classification3G(dm.N, dm.CC, dm.LC, cd.N, cd.CC, cd.LC, group012, tr, tr.p, "DTW.KNN",prob=NULL, kn=kn, n.itr, ss, class.mod[10])

res.3g.cd <- c(result3G.cd.PM[[2]][1, ], result3G.cd.KNN[[2]][1, ], result3G.cd.DTWKNN[[2]][1, ])

res.byClass.cd.3g <- cbind.data.frame(result3G.cd.PM[[3]],
                                      result3G.cd.KNN[[3]],
                                      result3G.cd.DTWKNN[[3]])
res.byClass.cd.3g.tab1 <- rbind.data.frame(result3G.cd.PM[[8]],
                                      result3G.cd.KNN[[8]],
                                      result3G.cd.DTWKNN[[8]])

res.byClass.cd.3g.tab2 <- c("", result3G.cd.PM[[9]][1], "", "", result3G.cd.KNN[[9]][1], "",
                         "", result3G.cd.DTWKNN[[9]][1], "")
res.byClass.cd.3g.tab <- cbind.data.frame(res.byClass.cd.3g.tab1,
                                       "Accuracy" = res.byClass.cd.3g.tab2)

# Table 5
Table5 <- rbind.data.frame(res.byClass.3g.tab, res.byClass.cd.3g.tab)

# Model selected
mod.sel.all <- c(res01.PM[5], res02.PM[5],res12.PM[5], res03.PM[5],
                 res.cd01.PM[5],res.cd02.PM[5],res.cd12.PM[5],
                 res.cd03.PM[5],result3G.PM[10],result3G.cd.PM[10])


# pvalues, Accuracy measures
writexl::write_xlsx(list("Table 2" = cbind.data.frame("Temperature (�C)" = rownames(pv012),pv012),
                         "Table A S4" = cbind.data.frame("Temperature (�C)" = rownames(pv01), pv01),
                         "Table B S4" = cbind.data.frame("Temperature (�C)" = rownames(pv02), pv02),
                         "Table C S4" = cbind.data.frame("Temperature (�C)" = rownames(pv12), pv12),
                         "Table 4" = cbind.data.frame("Classification" = rownames(Table4), Table4),
                         "Table 5" = cbind.data.frame("Classification" = rownames(Table5), Table5)),
                    path="./Results/Result.xlsx") # Table 2, S1, S2, S3, 4, 5

# write.csv(pv012, file="./Results/Table 2.csv")
# write.csv(pv01, file="./Results/Table A S4.csv")
# write.csv(pv02, file="./Results/Table B S4.csv")
# write.csv(pv12, file="./Results/Table C S4.csv")
# write.csv(Table4, file="./Results/Table 4.csv")
# write.csv(Table5, file="./Results/Table 5.csv")

capture.output(mod.sel.all, file="./Results/Table3.Models.selected.txt")


save.image(file = "./Results/Result.RData")
