# Supplementary material for: Multi-group diagnostic classification of high-dimensional data using differential scanning calorimetry plasma thermograms
Source: PLoS One. 2019 Aug 20;14(8):e0220765. doi: 10.1371/journal.pone.0220765 (PMC6701772; doi:10.1371/journal.pone.0220765)
Supplement: S6 File — Unzip/extract the file to get two R script files: “Classification_DSC.R” and “source.DSC.R”. Use “Classification_DSC.R” to obtain various outputs. (ZIP) [file pone.0220765.s007.zip › source.DSC.R]

### Function to summarize data
## Inputs:
# data: dataframe long format
# measureVar: column name containing the variable to be summarized
# groupVars: a vector of column names containing the grouping variables
# na.rm: a boolean (TRUE/FALSE or 1/0) indicating whether to ignore NA values
# conf.int: confidence level (default value - 0.95)
## Output: Number of samples, mean, standard deviation,
# standard error and confidence interval estimate

summaryFun <- function(data=NULL, measureVar, groupVars=NULL, na.rm=FALSE,
                       conf.int=0.95) {
  # N (Number of samples), mean and sd
  measureVar1 <- sym(measureVar)
  dat <- data %>% group_by(.dots=groupVars) %>%
    summarise(N=n(), mean = mean(!!measureVar1,na.rm=na.rm), 
              sd   = sd(!!measureVar1,na.rm=na.rm))%>%
      rename(!!measureVar:=mean)
  dat$se <- dat$sd/sqrt(dat$N)  # Standard error of the mean
  
  # t-statistic for confidence interval
  alpha <- 1-conf.int
  ciM <- qt(p = 1-alpha/2, df = dat$N-1)
  dat$ci <- dat$se*ciM # CI
  return(dat)
}


## Transformation function
tr.fn <- function(x,type){
  H <- function(x){x}
  H1 <- function(x){log(x)}
  H2 <- function(x){2*logit(x)}
  H3 <- function(x){exp(x)/(1+exp(x))}
  H4 <- function(x){exp(2*x)/(1+exp(2*x))}
  d <- switch(type, H = H(x), H1 = H1(x),H2=H2(x),H3=H3(x),H4=H4(x))
  return(d)
}

## Normality test
pval.fn <- function(data){
  H <- function(x){x}
  H1 <- function(x){log(x)}
  H2 <- function(x){2*logit(x)}
  H3 <- function(x){exp(x)/(1+exp(x))}
  H4 <- function(x){exp(2*x)/(1+exp(2*x))}
  
  pv0 <- apply(H(data),1,function(x) {p <- shapiro.test(x);return(p$p.value)})
  pv1 <- apply(H1(data),1,function(x) {p <- shapiro.test(x);return(p$p.value)})
  pv2 <- apply(H2(data),1,function(x) {p <- shapiro.test(x);return(p$p.value)})
  pv3 <- apply(H3(data),1,function(x) {p <- shapiro.test(x);return(p$p.value)})
  pv4 <- apply(H4(data),1,function(x) {p <- shapiro.test(x);return(p$p.value)})
  res.p <- cbind(pv0,pv1,pv2,pv3,pv4)
  m <- apply(res.p, 2, mean)
  p.05 <- apply(res.p, 2, function(x) length(which(x>0.05)))
  pp <- p.05*100/nrow(res.p)
  res1 <- rbind(m,p.05,pp)
  res <- rbind(res.p,res1)
  rownames(res) <- c(rownames(res.p),"Mean","No. of P > 0.05", "% of P > 0.05")
  colnames(res) <- c("H","H1","H2","H3","H4")
  return(res)
}

## Principal component analysis biplot
pcaR <- function(d,t,clr){
  dt <- cbind.data.frame(t(d),t)
  PC <- prcomp(t(d))
  PCi<-data.frame(PC$x, Group=t)
  eigs <- PC$sdev^2
  pc1 <- round(eigs[1]/sum(eigs)*100, 2)
  pc2 <- round(eigs[2]/sum(eigs)*100, 2)
  ggplot(PCi,aes(x=PC1,y=PC2,color=Group))+
    geom_point(size=3)+
    scale_color_manual(values = clr)+xlab(paste("PC1 (",pc1,"%",")", sep=""))+
    ylab(paste("PC2 (",pc2,"%",")", sep=""))+
    labs(colour="Group")+
    theme_bw(base_size=15)+
    theme(legend.position="right",legend.key.size = unit(0.7, 'cm'),
          legend.background = element_rect(color = "black", size = 0.4, linetype = "solid"))
}


#### Pairwise - Two group classification #####
### DSC data and Clinical/demographic data #####
### 1. Proposed method
### 2. KNN method
### 3. DTW-KNN method
## Inputs: data0: DSC data of the first group
##         data1: DSC data of the second group
##         cd0: Clinical/demographic data of the first group with columns 
#               - "Sample", "Age", "Ethnicity", "Gender"
##         cd1: Clinical/demographic data of the second group with columns 
#               - "Sample", "Age", "Ethnicity", "Gender"
##        group: Vector of group indicator, example, group = c(0,1) in case of 
#                two-group classification
##        tr: Transformation, example, use "H1" for logarithmic transformation
##        tr.p: Proportion of training datasets, example, 0.7 for 70% training
#               and 30 % testing dataset
##        class_method: Use "PM" or "KNN" or "DTW.KNN"
##        prob: vector of confidence interval, example, c(0.95,0.96,0.97,0.98,0.99)
##        kn: Number of K-nearest neighbor (To be used in case of KNN and DTW-KNN)
##        n.itr: Number of iterations
##        ss: set seed (Useful for reproducing the result)
classification2G <- function(data0, data1, cd0=NULL, cd1=NULL, group, tr, tr.p, class_method, prob=NULL, kn=NULL, n.itr, ss, gr.name){
  # Data reduction
  value <- "Excess specific heat capacity"
  dfr0 <- melt(data = data0, id.vars = "Temperature",
               value.name = value, variable.name = "Samples")
  dfr1 <- melt(data = data1, id.vars = "Temperature",
               value.name = value, variable.name = "Samples")
  dfr01 <- rbind.data.frame(dfr0, dfr1)
  dfr01$Group <- factor(c(rep(group[1], nrow(dfr0)), rep(group[2], nrow(dfr1))))
  tm <- unique(dfr01$Temperature) # Temperature points
  nt <- length(tm)
  
  ## Add the Clinical/demographic data
  cd.ex <- is.null(cd0) & is.null(cd1)
  if (!cd.ex){
    cd01.m <- rbind.data.frame(cd0, cd1)
    rownames(cd01.m) <- cd01.m$Sample
    cd01.mat <- cd01.m[, -1]
    cd01 <- cbind.data.frame(c(rep(cd0$Age, each = nt), rep(cd1$Age, each = nt)),
                   c(rep(cd0$Ethnicity, each = nt), rep(cd1$Ethnicity, each = nt)),
                       c(rep(cd0$Gender, each = nt),rep(cd1$Gender,each = nt)))
    colnames(cd01) <- colnames(cd0)[2:4]
    cd01$Ethnicity <- factor(cd01$Ethnicity)
    cd01$Gender <- factor(cd01$Gender)
    dfr01 <- cbind.data.frame(dfr01, cd01) 
  } else {
    dfr01 <- dfr01
  }
  
  if (class_method == "PM"){
    T0 <-  as.numeric(as.character(dfr01$Temperature))
    T1 <- (T0-mean(T0))/sd(unique(T0))
    T2 <- T1^2
    T3 <- T1^3
    T4 <- T1^4
    dfr01$T1 <- T1
    dfr01$T2 <- T2
    dfr01$T3 <- T3
    dfr01$T4 <- T4
    # Transformation of HC values
    dfr01$obs <- tr.fn(dfr01$`Excess specific heat capacity`, tr)
    ### Fitting of the regression model
    if (!cd.ex){
      mod <- lm(obs ~ T1+T2+T3+T4+Group+T1*Group+T2*Group+T3*Group+T4*Group+Age+Ethnicity+Gender, data = dfr01)
    } else {
      mod <- lm(obs ~ T1+T2+T3+T4+Group+T1*Group+T2*Group+T3*Group+T4*Group, data = dfr01)
    }
    # Model selection
    mod.sel <- step(mod,trace=0) 
    mod.call <- formula(mod.sel$call[[2]])
    # names(mod.call) <- paste(gr.name, class_method, sep = " - ")
    # Parameter estimates
    par.est <- mod.sel$coefficients
    # Residual calculation
    dfr01$res <- resid(mod.sel)
    # Quantile of residuals
    d.qn <- t(unstack(dfr01,  select = c(obs,Temperature, Samples), 
                      form =  abs(res) ~ Temperature))
    colnames(d.qn) <- c(colnames(data0[, -1]), colnames(data1[, -1]))
    rownames(d.qn) <- tm
    # p% quantile of each of the N absolute values of residuals with different confidence levels
    q <- apply(d.qn, 1, quantile, probs = prob)
    q <- as.matrix(q)
  } else {
    # Transformation of HC values
    dfr01$obs <- tr.fn(dfr01$`Excess specific heat capacity`, tr)
  }
  
  ### Validation
  sn0 <- as.character(unique(dfr01$Samples[dfr01$Group == group[1]]))
  sn1 <- as.character(unique(dfr01$Samples[dfr01$Group == group[2]]))
  n0 <- length(sn0)
  n1 <- length(sn1)
  
  # Samples in training and testing datasets
  m0 <- round(tr.p*n0)
  m1 <- round(tr.p*n1)
  n.tr <- c(m0, m1) # Number of samples in training dataset
  n.test <- c(n0-m0, n1-m1) # Number of samples in testing dataset
  
  res.measures <- matrix(NA, n.itr, 18)
  set.seed(ss)
  for(i in 1:n.itr){
    ### Create training and validation datasets
    ## Training dataset
    s0 <- sample(n0, m0)
    s1 <- sample(n1, m1)
    tr.sn0 <- sn0[sort(s0)]
    tr.sn1 <- sn1[sort(s1)]
    tr.dfr <- subset(dfr01, Samples %in%  c(tr.sn0, tr.sn1))
    tr.cl <- c(rep(group[1], n.tr[1]), rep(group[2], n.tr[2]))
    ## Testing dataset
    test.sn0 <- sn0[-s0]
    test.sn1 <- sn1[-s1]
    test.dfr <- subset(dfr01, !(Samples %in%  c(tr.sn0, tr.sn1)))
    test.cl <- c(rep(group[1], n.test[1]), rep(group[2], n.test[2]))
    
    if(!cd.ex){
      tr.dm1 <- unstack(tr.dfr, select = c(obs,Temperature,Samples), form =  obs ~ Temperature)
      rownames(tr.dm1) <- c(tr.sn0, tr.sn1)
      colnames(tr.dm1) <- tm
      tr.cd <- t(subset(t(cd01.mat), select = c(tr.sn0, tr.sn1)))
      tr.dm <- cbind.data.frame(tr.dm1, tr.cd)
      
      test.dm1 <- unstack(test.dfr,  select = c(obs,Temperature, Samples), 
                          form =  obs ~ Temperature)
      rownames(test.dm1) <- c(test.sn0, test.sn1)
      colnames(test.dm1) <- tm
      
      test.cd <- t(subset(t(cd01.mat), select = c(test.sn0, test.sn1)))
      test.dm <- cbind.data.frame(test.dm1, test.cd)
    } else{
      tr.dm <- unstack(tr.dfr,  select = c(obs, Temperature, Samples), 
                       form =  obs ~ Temperature)
      rownames(tr.dm) <- c(tr.sn0, tr.sn1)
      colnames(tr.dm) <- tm
      
      test.dm <- unstack(test.dfr,  select = c(obs, Temperature, Samples), 
                         form =  obs ~ Temperature)
      rownames(test.dm) <- c(test.sn0, test.sn1)
      colnames(test.dm) <- tm
    }
    
    ### Method 1: Proposed method (Parametric)
    pm.method <- function(mod.call, tr.dfr, test.dfr, group, q){
      ## Fitting regression model (selected model) using training dataset
      tr.mod <- lm(mod.call, data = tr.dfr)
      # Parameter estimates from training dataset
      par.est.tr <- coefficients(tr.mod)
      
      ## Prediction observations and residuals from test dataset 
      test.dfr0 <-  test.dfr1 <- test.dfr
      test.dfr0$Group <- group[1]
      test.dfr1$Group <- group[2]
      mm0 <- model.matrix(mod.call, data = test.dfr0)
      mm1 <- model.matrix(mod.call, data = test.dfr1)
      pred0 <- mm0 %*% par.est.tr
      pred1 <- mm1 %*% par.est.tr
      
      test.dfr$pred0 <- pred0
      test.dfr$pred1 <- pred1
      
      test.dfr$pred.res0 <- test.dfr$obs - test.dfr$pred0
      test.dfr$pred.res1 <- test.dfr$obs - test.dfr$pred1
      
      d.res0 <- t(unstack(test.dfr, pred.res0 ~ Temperature))
      d.res1 <- t(unstack(test.dfr, pred.res1 ~ Temperature))
      
      ## Classification of test samples
      # Comparison of each K residuals to the quantiles 
      fn <- function(x,qi){
        length(which(abs(x) <= qi))/length(qi)
      }
      
      Pred <- matrix(NA,nrow(q),ncol(d.res0))
      for(j in 1:nrow(q)){
        p0 <- apply(d.res0,2,fn,qi = q[j,])
        p1 <- apply(d.res1,2,fn,qi = q[j,])
        nc <- which(p0 == p1)
        if(length(nc) == 0){
          c0 <- (p0 > p1)
          pr.gr <- ifelse(c0, group[1], group[2])
        } else {
          p0[nc] <-  p1[nc] <- NA
          c0 <- (p0 > p1)
          pr.gr <- ifelse(c0, group[1], group[2])
        }
        Pred[j,] <- pr.gr
      }
      pr0 <- apply(Pred, 2, function(x) length(which(x == 0)))
      pr1 <- apply(Pred, 2, function(x) length(which(x == 1)))
      pr.NA <- apply(Pred, 2, function(x) length(which(is.na(x))))
      pr.01NA <- cbind(pr0, pr1, pr.NA)
      
      pr.prop <- t(apply(pr.01NA, 1, function(x) x/sum(x)))
      
      i.na <- which(pr.prop[,3] == 1)
      if (length(i.na) == 0){
        pred.prop.01 <- apply(pr.prop[, -3], 1, function(x) rank(x, ties.method = "random"))
        pred.cl <- apply(pred.prop.01,2, function(x) which.max(x))-1
      } else {
        pred.prop.01 <- apply(pr.prop[-i.na,-3], 1, function(x) rank(x,ties.method = "random"))
        pred.01 <- rep(NA, nrow(pr.prop))
        pred.01[-i.na] <- apply(pred.prop.01, 2, function(x) which.max(x))-1
        pred.01[i.na] <- sample(0:1, length(i.na), replace=TRUE)
        pred.cl <- pred.01
      }
      return(pred.cl)
    }
    
    ## Method 2: KNN
    knn.method <- function(tr.dm, test.dm, tr.cl, group){
      ## Fitting regression model using training dataset
      pred.cl <- knn3Train(tr.dm, test.dm, tr.cl, k = kn, l = 0, prob = TRUE, use.all = TRUE)
      pred.cl <- factor(pred.cl, labels = group, levels = group)
      return(pred.cl)
    }
    
    ## Method 3: DTW-KNN
    dtw.knn.method <- function(tr.dm, test.dm, tr.cl, group){
      d <- matrix(NA, nrow(test.dm), nrow(tr.dm))
      for (i in 1:nrow(test.dm)){
        for (j in 1:nrow(tr.dm)){
          xd <- dtw(x = unlist(test.dm[i, ]), y = unlist(tr.dm[j, ]), step.pattern = symmetric1, keep = TRUE, distance.only = TRUE)
          d[i, j] <- xd$distance
        }
      }
      rownames(d) <- rownames(test.dm)
      colnames(d) <- rownames(tr.dm)
      fn.knn <- function(x, kn, tr.cl){
        y <- order(x)
        z <- tr.cl[y][1:kn]
        xt <- table(z)
        xt1 <- which(xt == max(xt))
        if(length(xt1) == 1){
          xt.max <- xt[xt1]
          pc <- names(xt.max)
        } else{
          xtr <- sample(xt1, 1, replace = TRUE)
          xt.max <- xt[xtr]
          pc <- names(xt.max)
        }
        return(pc)
      }
      pred.cl <- apply(d, 1, fn.knn, kn = kn, tr.cl = tr.cl)
      pred.cl <- factor(pred.cl, labels = group, levels = group)
      return(pred.cl)
    }
    
    ## Prediction function
    pred.fun <- function(mod.call = NULL, train.data, test.data, train.class = NULL, group, q = NULL, type){
      pred <- switch(type, "PM" = pm.method(mod.call, train.data, test.data, group, q),
                     "KNN" = knn.method(train.data, test.data, train.class, group),
                     "DTW.KNN" = dtw.knn.method(train.data, test.data, train.class, group))
      return(pred)
    }
    
    ## Prediction
    if (class_method == "PM"){
      pred.cl <- pred.fun(mod.call, tr.dfr, test.dfr, train.class = NULL, group, q, class_method)
    } else {
      pred.cl <- pred.fun(mod.call = NULL, tr.dm, test.dm, tr.cl, group, q = NULL, class_method)
    }
    test.cl <- c(rep(group[1], n.test[1]), rep(group[2], n.test[2])) # True class of test samples
    result <- confusionMatrix(as.factor(pred.cl), as.factor(test.cl))
    res.measures[i,] <- c(result$overall, result$byClass)
    colnames(res.measures) <- names(c(result$overall, result$byClass))
  }
  
  res.av <- apply(res.measures, 2, mean,na.rm = TRUE) # Mean of accuaracy measures
  res.sd <- apply(res.measures, 2, sd,na.rm = TRUE) # SD of accuaracy measures
  result.av.sd <- cbind(res.av, res.sd) # Mean and SD of accuaracy measures
  colnames(result.av.sd) <- paste(gr.name, paste(class_method, c("Mean","SD"), sep = "."), sep = " - ")
  result.av.sd <- result.av.sd[c(1, 8:11, 18), ]
  
  res.tab <- apply(round(result.av.sd, 2), 1, function(x) paste(x[1], " (", x[2], ")", sep="") )
  res.tab <- matrix(res.tab)
  colnames(res.tab) <- paste(gr.name, class_method, sep = " - ")
  rownames(res.tab) <- rownames(result.av.sd)
  
  names(n.tr) <- c("n0.tr", "n1.tr")
  names(n.test) <- c("m0.test", "m1.test")
  mn <- paste(gr.name, class_method, sep = " - ")
  
  if (class_method == "PM"){
    result.f <- list(c(n.tr, n.test), result.av.sd, res.measures, res.tab, mod.call)
    names(result.f) <- c("#samples", "Accuracy" , "Accuracy for each iteration", "Accuracy Table", mn)
  } else {
    result.f <- list(c(n.tr, n.test), result.av.sd, res.measures, res.tab)
    names(result.f) <- c("#samples", "Accuracy" , "Accuracy for each iteration", "Accuracy Table")
  }
  return(result.f)
}


### Three-group classification #####
### DSC data and Clinical/demographic data #####
### 1. Proposed method
### 2. KNN method
### 3. DTW-KNN method
## Inputs: data0: DSC data of the first group (normal)
##         data1: DSC data of the second group (cervical cancer)
##         data2: DSC data of the second group (lung cancer)
##         cd0: Clinical/demographic data of the first group (normal) with columns 
#               - "Sample", "Age", "Ethnicity", "Gender"
##         cd1: Clinical/demographic data of the second group (cervical cancer) with columns 
#               - "Sample", "Age", "Ethnicity", "Gender"
##         cd2: Clinical/demographic data of the second group (lung cancer) with columns 
#               - "Sample", "Age", "Ethnicity", "Gender"
##        group: Vector of group indicator, example, group = c(0,1,2) in case of 
#                three-group classification
##        tr: Transformation, example, use "H1" for logarithmic transformation
##        tr.p: Proportion of training datasets, example, 0.7 for 70% training
#               and 30 % testing dataset
##        class_method: Use "PM" or "KNN" or "DTW.KNN"
##        prob: vector of confidence interval, example, c(0.95,0.96,0.97,0.98,0.99)
##        kn: Number of K-nearest neighbor (To be used in case of KNN and DTW-KNN)
##        n.itr: Number of iterations
##        ss: set seed (Useful for reproducing the result)
classification3G <- function(data0, data1, data2, cd0 = NULL, cd1 = NULL, cd2 = NULL, group, tr, tr.p, class_method, prob=NULL, kn=NULL, n.itr, ss, gr.name){
  # data0 <- dm.N; data1 <- dm.CC ;data2 <- dm.LC; group <- c(0,1,2); tr <- tr.sel.012;prob <- seq(0.95,0.99,by=0.01)
  # cd0 <- cd.N; cd1 <- cd.CC; cd2 <- cd.LC
  # Data reduction
  value <- "Excess specific heat capacity"
  dfr0 <- melt(data = data0, id.vars = "Temperature",
               value.name = value, variable.name = "Samples")
  dfr1 <- melt(data = data1, id.vars = "Temperature",
               value.name = value, variable.name = "Samples")
  dfr2 <- melt(data = data2, id.vars = "Temperature",
               value.name = value, variable.name = "Samples")
  dfr012 <- rbind.data.frame(dfr0, dfr1, dfr2)
  dfr012$Group <- c(rep(group[1], nrow(dfr0)), rep(group[2], nrow(dfr1)), rep(group[3],nrow(dfr2)))
  tm <- unique(dfr012$Temperature) # Temperature points
  nt <- length(tm)
  
  ## Add the Clinical/demographic data
  cd.ex <- (is.null(cd0) & is.null(cd1)) & is.null(cd2)
  if (!cd.ex){
    cd012.m <- rbind.data.frame(cd0, cd1, cd2)
    rownames(cd012.m) <- cd012.m$Sample
    cd012.mat <- cd012.m[, -1]
    cd012 <- cbind.data.frame(c(rep(cd0$Age, each = nt), rep(cd1$Age, each = nt), rep(cd2$Age, each = nt)),
                              c(rep(cd0$Ethnicity, each = nt), rep(cd1$Ethnicity, each = nt), rep(cd2$Ethnicity, each = nt)),
                              c(rep(cd0$Gender,each = nt), rep(cd1$Gender, each = nt), rep(cd2$Gender, each = nt)))
    colnames(cd012) <- colnames(cd0)[2:4]
    cd012$Ethnicity <- factor(cd012$Ethnicity)
    cd012$Gender <- factor(cd012$Gender)
    dfr012 <- cbind.data.frame(dfr012, cd012)
  } else {
    dfr012 <- dfr012
  }
  
  if (class_method == "PM"){
    T0 <-  as.numeric(as.character(dfr012$Temperature))
    T1 <- (T0-mean(T0))/sd(unique(T0))
    T2 <- T1^2
    T3 <- T1^3
    T4 <- T1^4
    dfr012$T1 <- T1
    dfr012$T2 <- T2
    dfr012$T3 <- T3
    dfr012$T4 <- T4
    # Transformation of HC values
    dfr012$obs <- tr.fn(dfr012$`Excess specific heat capacity`,tr)
    ### Fitting of the regression model
    if (!cd.ex){
      mod <- lm(obs ~ T1+T2+T3+T4+Group+T1*Group+T2*Group+T3*Group+T4*Group+Age+Ethnicity+Gender, data = dfr012)
    } else {
      mod <- lm(obs ~ T1+T2+T3+T4+Group+T1*Group+T2*Group+T3*Group+T4*Group, data = dfr012)
    }
    # Model selection
    mod.sel <- step(mod, trace = 0) 
    mod.call <- formula(mod.sel$call[[2]])
    names(mod.call) <- paste(gr.name, class_method, sep = " - ")
    # Parameter estimates
    par.est <- mod.sel$coefficients
    # Residual calculation
    dfr012$res <- resid(mod.sel)
    # Quantile of residuals
    d.qn <- t(unstack(dfr012,  select = c(obs, Temperature, Samples), 
                      form =  abs(res) ~ Temperature))
    colnames(d.qn) <- c(colnames(data0[, -1]), colnames(data1[, -1]), colnames(data2[, -1]))
    rownames(d.qn) <- tm
    # p% quantile of each of the N absolute values of residuals with different confidence levels
    q <- apply(d.qn, 1, quantile, probs = prob)
    q <- as.matrix(q)
  } else {
    # Transformation of HC values
    dfr012$obs <- tr.fn(dfr012$`Excess specific heat capacity`, tr)
  }
  
  ### Validation
  sn0 <- as.character(unique(dfr012$Samples[dfr012$Group == group[1]]))
  sn1 <- as.character(unique(dfr012$Samples[dfr012$Group == group[2]]))
  sn2 <- as.character(unique(dfr012$Samples[dfr012$Group == group[3]]))
  n0 <- length(sn0)
  n1 <- length(sn1)
  n2 <- length(sn2)
  # Samples in training and testing datasets
  m0 <- round(tr.p*n0)
  m1 <- round(tr.p*n1)
  m2 <- round(tr.p*n2)
  n.tr <- c(m0, m1, m2) # Number of samples in training dataset
  n.test <- c(n0-m0, n1-m1, n2-m2) # Number of samples in testing dataset
  res.cl0 <- res.cl1 <- res.cl2 <- matrix(NA, n.itr, 11)
  res012 <- matrix(NA, n.itr, 7)
  set.seed(ss)
  for(i in 1:n.itr){
    ### Create training and validation datasets
    ## Training dataset
    s0 <- sample(n0, m0)
    s1 <- sample(n1, m1)
    s2 <- sample(n2, m2)
    tr.sn0 <- sn0[sort(s0)]
    tr.sn1 <- sn1[sort(s1)]
    tr.sn2 <- sn2[sort(s2)]
    tr.dfr <- subset(dfr012, Samples %in%  c(tr.sn0, tr.sn1, tr.sn2))
    tr.cl <- c(rep(group[1], n.tr[1]), rep(group[2], n.tr[2]), rep(group[3], n.tr[3]))
    ## Testing dataset
    test.sn0 <- sn0[-s0]
    test.sn1 <- sn1[-s1]
    test.sn2 <- sn2[-s2]
    test.dfr <- subset(dfr012, !(Samples %in%  c(tr.sn0, tr.sn1, tr.sn2)))
    if(!cd.ex){
      tr.dm1 <- unstack(tr.dfr,  select = c(obs, Temperature,Samples), form =  obs ~ Temperature)
      rownames(tr.dm1) <- c(tr.sn0, tr.sn1, tr.sn2)
      colnames(tr.dm1) <- tm
      tr.cd <- t(subset(t(cd012.mat), select = c(tr.sn0, tr.sn1, tr.sn2)))
      tr.dm <- cbind.data.frame(tr.dm1, tr.cd)
      
      test.dm1 <- unstack(test.dfr,  select = c(obs, Temperature, Samples), 
                          form =  obs ~ Temperature)
      rownames(test.dm1) <-  c(test.sn0, test.sn1, test.sn2)
      colnames(test.dm1) <- tm
      test.cd <- t(subset(t(cd012.mat), select = c(test.sn0, test.sn1, test.sn2)))
      test.dm <- cbind.data.frame(test.dm1, test.cd)
    } else{
      tr.dm <- unstack(tr.dfr,  select = c(obs, Temperature, Samples), 
                       form =  obs ~ Temperature)
      rownames(tr.dm) <- c(tr.sn0, tr.sn1, tr.sn2)
      colnames(tr.dm) <- tm
      test.dm <- unstack(test.dfr,  select = c(obs, Temperature, Samples), 
                         form =  obs ~ Temperature)
      rownames(test.dm) <-  c(test.sn0, test.sn1, test.sn2)
      colnames(test.dm) <- tm
    }
    
    ### Method 1: Proposed method (Parametric)
    pm.method <- function(mod.call, tr.dfr, test.dfr, group, q){
      ## Fitting regression model (selected model) using training dataset
      tr.mod <- lm(mod.call, data = tr.dfr)
      # Parameter estimates from training dataset
      par.est.tr <- coefficients(tr.mod)
      
      ## Prediction observations and residuals from test dataset 
      test.dfr0 <- test.dfr1 <- test.dfr2 <- test.dfr
      test.dfr0$Group <- group[1]
      test.dfr1$Group <- group[2]
      test.dfr2$Group <- group[3]
      mm0 <- model.matrix(mod.call, data = test.dfr0)
      mm1 <- model.matrix(mod.call, data = test.dfr1)
      mm2 <- model.matrix(mod.call, data = test.dfr2)
      
      pred0 <- mm0 %*% par.est.tr
      pred1 <- mm1 %*% par.est.tr
      pred2 <- mm2 %*% par.est.tr
      
      test.dfr$pred0 <- pred0
      test.dfr$pred1 <- pred1
      test.dfr$pred2 <- pred2
      
      test.dfr$pred.res0 <- test.dfr$obs - test.dfr$pred0
      test.dfr$pred.res1 <- test.dfr$obs - test.dfr$pred1
      test.dfr$pred.res2 <- test.dfr$obs - test.dfr$pred2
      
      d.res0 <- t(unstack(test.dfr, pred.res0 ~ Temperature))
      d.res1 <- t(unstack(test.dfr, pred.res1 ~ Temperature))
      d.res2 <- t(unstack(test.dfr, pred.res2 ~ Temperature))

      ## Classification of test samples
      # Comparison of each K residuals to the quantiles 
      fn <- function(x,qi){
        length(which(abs(x) <= qi))/length(qi)
      }
      Pred <- matrix(NA, length(prob), ncol(d.res0))
      for(j in 1:nrow(q)){
        p0 <- apply(d.res0, 2, fn, qi = q[j,])
        p1 <- apply(d.res1, 2, fn, qi = q[j,])
        p2 <- apply(d.res2, 2, fn, qi = q[j,])
        p <- rbind(p0, p1, p2)
        
        # Find the columns in which all values are equal
        no.cl <- apply(p, 2, function(x) length(unique(x)))
        nc <- which(no.cl == TRUE)
        
        if (length(nc) == 0){
          c0 <- (p0 > p1) | (p0 > p2)
          g12 <- paste(group[2], group[3], sep = ".")
          pr.gr0 <- ifelse(c0, group[1], g12)
        } else {
          # Assign NA when P(G=0)=P(G=1)=P(G=2)
          p0[nc] <-  p1[nc] <- p2[nc] <- NA
          c0 <- (p0 > p1) | (p0 > p2)
          g12 <- paste(group[2], group[3], sep = ".")
          pr.gr0 <- ifelse(c0 == 1, group[1], g12)
        }
        i0.nc <- which(pr.gr0 == "0" | is.na(pr.gr0) == TRUE)
        p1.12 <- p1[-i0.nc]
        p2.12 <- p2[-i0.nc]
        c12 <- (p1.12 > p2.12)
        pr.gr1.2 <- ifelse(c12, group[2], group[3])
        c12.nc <- which(p1.12 == p2.12)
        if (length(c12.nc) == 0){
          pr.gr1.2 <- pr.gr1.2
          pred.gr <- pr.gr0
          pred.gr[-i0.nc] <- pr.gr1.2
        } else {
          pr.gr1.2[c12.nc] <- NA
          pred.gr <- pr.gr0
          pred.gr[-i0.nc] <- pr.gr1.2
        }
        pred.gr.f <- as.numeric(pred.gr)
        Pred[j,] <- pred.gr.f
      }
      
      pr0 <- apply(Pred, 2, function(x) length(which(x == 0)))
      pr1 <- apply(Pred, 2, function(x) length(which(x == 1)))
      pr2 <- apply(Pred, 2, function(x) length(which(x == 2)))
      pr.NA <- apply(Pred, 2, function(x) length(which(is.na(x))))
      pr.012NA <- cbind(pr0, pr1, pr2, pr.NA)
      
      pr.prop <- t(apply(pr.012NA, 1, function(x) x/sum(x)))
      i.na <- which(pr.prop[, 4] == 1)
      if (length(i.na) == 0){
        pred.prop.012 <- apply(pr.prop[,-4], 1, function(x) rank(x, ties.method = "random"))
        pred.cl <- apply(pred.prop.012,2, function(x) which.max(x))-1
      } else {
        pred.prop.012 <- apply(pr.prop[-i.na, -4], 1, function(x) rank(x, ties.method = "random"))
        pred.012 <- rep(NA, nrow(pr.prop))
        pred.012[-i.na] <- apply(pred.prop.012, 2, function(x) which.max(x))-1
        pred.012[i.na] <- sample(0:2, length(i.na), replace = TRUE)
        pred.cl <- pred.012
      }
      return(pred.cl)
    }
    
    ## Method 2: KNN
    knn.method <- function(tr.dm, test.dm, tr.cl, group){
      ## Fitting regression model using training dataset
      pred.cl <- knn3Train(tr.dm, test.dm, tr.cl, k = kn, l = 0, prob = TRUE, use.all = TRUE)
      pred.cl <- factor(pred.cl, labels = group, levels = group)
      return(pred.cl)
    }
    
    ## Method 3: DTW-KNN
    dtw.knn.method <- function(tr.dm, test.dm, tr.cl, group){
      d <- matrix(NA, nrow(test.dm), nrow(tr.dm))
      for (i in 1:nrow(test.dm)){
        for (j in 1:nrow(tr.dm)){
          xd <- dtw(x = unlist(test.dm[i,]), y = unlist(tr.dm[j,]), step.pattern = symmetric1, keep = TRUE, distance.only = TRUE)
          d[i, j] <- xd$distance
        }
      }
      rownames(d) <- rownames(test.dm)
      colnames(d) <- rownames(tr.dm)
      fn.knn <- function(x, kn, tr.cl){
        y <- order(x)
        z <- tr.cl[y][1:kn]
        xt <- table(z)
        xt1 <- which(xt == max(xt))
        if(length(xt1) == 1){
          xt.max <- xt[xt1]
          pc <- names(xt.max)
        } else{
          xtr <- sample(xt1, 1, replace = TRUE)
          xt.max <- xt[xtr]
          pc <- names(xt.max)
        }
        return(pc)
      }
      pred.cl <- apply(d, 1, fn.knn, kn = kn, tr.cl = tr.cl)
      #pred.cl <- factor(pred.cl, labels = group, levels = group)
      
      return(pred.cl)
    }
    
    ## Prediction function
    pred.fun <- function(mod.call = NULL, train.data, test.data, train.class = NULL, group, q = NULL, type){
      pred <- switch(type, "PM" = pm.method(mod.call, train.data, test.data, group, q),
                     "KNN" = knn.method(train.data, test.data, train.class, group),
                     "DTW.KNN"= dtw.knn.method(train.data, test.data, train.class, group))
      return(pred)
    }
    
    ## Prediction
    if (class_method == "PM"){
      pred.cl <- pred.fun(mod.call, tr.dfr, test.dfr, train.class = NULL, group, q, class_method)
    } else {
      pred.cl <- pred.fun(mod.call = NULL, tr.dm, test.dm, tr.cl, group,q = NULL, class_method)
    }
    test.cl <- c(rep(group[1], n.test[1]), rep(group[2], n.test[2]), rep(group[3], n.test[3])) # True class of test samples
    result <- confusionMatrix(as.factor(pred.cl), as.factor(as.character(test.cl)))
    
    #result <- confusionMatrix(as.factor(pred.cl), as.factor(test.cl))
    res.cl0[i,] <- result$byClass[1,]
    res.cl1[i,] <- result$byClass[2,]
    res.cl2[i,] <- result$byClass[3,]
    colnames(res.cl0) <- colnames(res.cl1) <- colnames(res.cl2) <- names(result$byClass[1,])
    res012[i,] <- result$overall
    colnames(res012) <- names(result$overall)
  }
  
  res.av <- apply(res012, 2, mean, na.rm = TRUE)
  res.sd <- apply(res012, 2, sd, na.rm = TRUE)
  result.overall <- cbind(res.av, res.sd)
  colnames(result.overall) <- paste(gr.name, paste(class_method, c("Mean", "SD"), sep = "."), sep = " - ")
  
  # Result by class
  # Mean and SD of accuaracy measures
  res.cl0.av <- apply(res.cl0, 2, mean, na.rm = TRUE)
  res.cl1.av <- apply(res.cl1, 2, mean, na.rm = TRUE)
  res.cl2.av <- apply(res.cl2, 2, mean, na.rm = TRUE)
  res.cl0.sd <- apply(res.cl0, 2, sd, na.rm = TRUE)
  res.cl1.sd <- apply(res.cl1, 2, sd, na.rm = TRUE)
  res.cl2.sd <- apply(res.cl2, 2, sd, na.rm = TRUE)
  
  res.byClass <- cbind.data.frame(res.cl0.av, res.cl0.sd, res.cl1.av,
                                     res.cl1.sd, res.cl2.av, res.cl2.sd)
  gr.cl <- strsplit(strsplit(gr.name,split=": ")[[1]][2],split=" vs. ")[[1]]
  cn <- c(c(paste("Mean", gr.cl[1], sep = "."),paste("SD", gr.cl[1], sep = ".")), 
  c(paste("Mean", gr.cl[2], sep = "."),paste("SD", gr.cl[2], sep = ".")),
  c(paste("Mean", gr.cl[3], sep = "."),paste("SD", gr.cl[3], sep = ".")))
  colnames(res.byClass) <- paste(gr.name, class_method, cn, sep = " - ")
  res.byClass <- res.byClass[c(1:4, 11), ]
  
  res.tab1 <- apply(round(res.byClass, 2), 1, function(x) 
    c(paste(x[1], " (", x[2], ")", sep=""),paste(x[3], " (", x[4], ")", sep=""),
      paste(x[5], " (", x[6], ")", sep="")))
    
  rownames(res.tab1) <- paste(gr.name, class_method, gr.cl, sep = " - ")

  
  res.tab2 <- apply(round(result.overall, 2), 1, function(x) paste(x[1], " (", x[2], ")", sep="") )
  names(res.tab2) <- paste(gr.name, class_method, sep = " - ")
  res.tab2 <- matrix(res.tab2)
  colnames(res.tab2) <- paste(gr.name, class_method, sep = " - ")
  rownames(res.tab2) <- rownames(result.overall)
  
  
  names(n.tr) <- c("n0.tr", "n1.tr", "n2.tr")
  names(n.test) <- c("m0.test", "m1.test", "m2.test")
  
  mn <- paste(gr.name, class_method, sep = " - ")
  
  if (class_method == "PM"){
    result.f <- list(c(n.tr, n.test), result.overall, res.byClass, res012,
         res.cl0, res.cl1, res.cl2, res.tab1, res.tab2, mod.call)
    
    names(result.f) <- c("#samples", "Overall Accuracy", "Accuracy by class", 
                       "Overall Accuracy for each iteration",
                       paste("Accuracy in group",gr.cl, "for each iteration"), 
                       "Overall Accuracy Table", "Accuracy by class Table", mn)
    
  } else {
    result.f <- list(c(n.tr,n.test), result.overall, res.byClass, res012,
         res.cl0, res.cl1, res.cl2, res.tab1, res.tab2)
    names(result.f) <- c("#samples", "Overall Accuracy", "Accuracy by class", 
                       "Overall Accuracy for each iteration",
                       paste("Accuracy in group",gr.cl, "for each iteration"), 
                       "Overall Accuracy Table", "Accuracy by class Table")
  }
  return(result.f)
}
